# Supplementary material for: Whole genome sequence analysis indicates recent diversification of mammal-associated Campylobacter fetus and implicates a genetic factor associated with H2S production
Source: BMC Genomics. 2016 Sep 6;17(1):713. doi: 10.1186/s12864-016-3058-7 (PMC5013579; doi:10.1186/s12864-016-3058-7)
Supplement: Additional file 1: Table S1. — Table with details of C. fetus SNPs and genes, specific for clades and bovine abortion strains. (XLSX 4167 kb) [file 12864_2016_3058_MOESM1_ESM.xlsx]

## Sheet: SNPs-clades
#CHROM	POS	non-synonymous (1)	locus	gene	annotation	start	stop	strand	position in gene	frame	in gene	ID	REF	ALT	QUAL	FILTER	INFO	FORMAT	present CFF	absent CFF	present CFV	Strain	98v445	B0129	S0478D	B0066	B0130	B0047	B0151	B0152	B0042	04554	S0693A	B0167	B0168	110800212	B0097	BT1098	H1-UY	8240	B0131	zaf3	ccug33872	64221	adri513	97608	b10	84112	ccug33900
																						subspecies	CFF	CFF	CFF	CFF	CFF	CFF	CFF	CFF	CFF	CFF	CFF	CFF	CFF	CFF	CFF	CFF	CFF	CFF	CFF	CFV	CFV	CFV	CFV	CFV	CFV	CFV	CFV
																						Abortion	No	No	No	No	No	No	No	No	No	Yes	No	No	No	No	No	Unknown	Unknown	Unknown	No	Yes	Unknown	Unknown	Unknown	Yes	Unknown	Unknown	Yes
																						clade	1	1	1	1	1	2	2	2	2	2	2	2	2	3	3	3	4	4	4	5	5	5	5	5b	5b	5b	5b
			CLADE 1
gi|118474057|ref|NC_008599.1|	55	1	CFF8240_0001	dnaA	chromosomal replication initiation protein	1	1311		55		1	TAAAAATGAG.ATGGAAAACT	A	T	40	PASS	NA	GT	5	14	0		1	1	1	1	1	0	0	0	0	0	0	0	0	0	0	0	0	0	0	0	0	0	0	0	0	0	0
gi|118474057|ref|NC_008599.1|	129	0	CFF8240_0001	dnaA	chromosomal replication initiation protein	1	1311		129		1	TTACAGCCCC.AAATGAACTT	A	G	40	PASS	NA	GT	5	14	0		1	1	1	1	1	0	0	0	0	0	0	0	0	0	0	0	0	0	0	0	0	0	0	0	0	0	0
gi|118474057|ref|NC_008599.1|	165	0	CFF8240_0001	dnaA	chromosomal replication initiation protein	1	1311		165		1	AAACTAGATA.CGCTAACAAA	C	T	40	PASS	NA	GT	5	14	0		1	1	1	1	1	0	0	0	0	0	0	0	0	0	0	0	0	0	0	0	0	0	0	0	0	0	0
gi|118474057|ref|NC_008599.1|	2339	0	CFF8240_0002	dnaN	DNA polymerase III subunit beta	1449	2519		891		1	CAAAAACATT.CATAGAATAT	C	T	40	PASS	NA	GT	5	14	0		1	1	1	1	1	0	0	0	0	0	0	0	0	0	0	0	0	0	0	0	0	0	0	0	0	0	0
gi|118474057|ref|NC_008599.1|	2878	0	CFF8240_0003	gyrB	DNA gyrase subunit B	2528	4849		351		1	CAGGAGGACT.TCACGGTGTT	T	C	40	PASS	NA	GT	5	14	0		1	1	1	1	1	0	0	0	0	0	0	0	0	0	0	0	0	0	0	0	0	0	0	0	0	0	0
gi|118474057|ref|NC_008599.1|	3598	0	CFF8240_0003	gyrB	DNA gyrase subunit B	2528	4849		1071		1	ATGTTTTGTG.TAAATATTTT	T	C	40	PASS	NA	GT	5	14	0		1	1	1	1	1	0	0	0	0	0	0	0	0	0	0	0	0	0	0	0	0	0	0	0	0	0	0
gi|118474057|ref|NC_008599.1|	3688	0	CFF8240_0003	gyrB	DNA gyrase subunit B	2528	4849		1161		1	CTAAAAAAGC.AAGAGATTTA	A	G	40	PASS	NA	GT	5	14	0		1	1	1	1	1	0	0	0	0	0	0	0	0	0	0	0	0	0	0	0	0	0	0	0	0	0	0
gi|118474057|ref|NC_008599.1|	7595	1	CFF8240_0006	-	hydrolase	6684	7904		912		1	GAAAAGAAGA.GAGTGTTTTG	G	T	40	PASS	NA	GT	5	14	0		1	1	1	1	1	0	0	0	0	0	0	0	0	0	0	0	0	0	0	0	0	0	0	0	0	0	0
gi|118474057|ref|NC_008599.1|	7769	0	CFF8240_0006	-	hydrolase	6684	7904		1086		1	CTATAAGTTA.CGGTGTAAAA	C	T	40	PASS	NA	GT	5	14	0		1	1	1	1	1	0	0	0	0	0	0	0	0	0	0	0	0	0	0	0	0	0	0	0	0	0	0
gi|118474057|ref|NC_008599.1|	8173	1	CFF8240_0007	-	hypothetical protein	8055	8477		119		1	AAAACTGTTT.TACAAAGTGA	T	C	40	PASS	NA	GT	5	14	0		1	1	1	1	1	0	0	0	0	0	0	0	0	0	0	0	0	0	0	0	0	0	0	0	0	0	0
gi|118474057|ref|NC_008599.1|	9407	1	CFF8240_0008	-	flagellar hook protein	8478	10118		930		1	GGAGTGTCCG.CTAGCGATCC	C	T	40	PASS	NA	GT	5	14	0		1	1	1	1	1	0	0	0	0	0	0	0	0	0	0	0	0	0	0	0	0	0	0	0	0	0	0
gi|118474057|ref|NC_008599.1|	11744	1	CFF8240_0010	-	hypothetical protein	10964	12565		781		1	TGCTATTTTT.CTGTTCCGCT	C	A	40	PASS	NA	GT	5	14	0		1	1	1	1	1	0	0	0	0	0	0	0	0	0	0	0	0	0	0	0	0	0	0	0	0	0	0
gi|118474057|ref|NC_008599.1|	11774	0	CFF8240_0010	-	hypothetical protein	10964	12565		811		1	AAATTTTTGA.TTTATCCGTG	T	C	40	PASS	NA	GT	5	14	0		1	1	1	1	1	0	0	0	0	0	0	0	0	0	0	0	0	0	0	0	0	0	0	0	0	0	0
gi|118474057|ref|NC_008599.1|	12324	1	CFF8240_0010	-	hypothetical protein	10964	12565		1361		1	ATTTTCTTCT.GTTTCGATTT	G	A	40	PASS	NA	GT	5	14	0		1	1	1	1	1	0	0	0	0	0	0	0	0	0	0	0	0	0	0	0	0	0	0	0	0	0	0
gi|118474057|ref|NC_008599.1|	12665	#N/A							12666			AAATGTAATA.CAAATTACTC	C	T	40	PASS	NA	GT	5	14	0		1	1	1	1	1	0	0	0	0	0	0	0	0	0	0	0	0	0	0	0	0	0	0	0	0	0	0
gi|118474057|ref|NC_008599.1|	13574	1	CFF8240_0011	-	Bcr/CflA subfamily drug resistance transporter	12725	13927		850		1	TTCTCCTTAT.ATTTTGCTTC	A	G	40	PASS	NA	GT	5	14	0		1	1	1	1	1	0	0	0	0	0	0	0	0	0	0	0	0	0	0	0	0	0	0	0	0	0	0
gi|118474057|ref|NC_008599.1|	16434	1	CFF8240_0014	-	hypothetical protein	15822	16505		613		1	TCCTATTAGT.GATGAAGGAG	G	A	40	PASS	NA	GT	5	14	0		1	1	1	1	1	0	0	0	0	0	0	0	0	0	0	0	0	0	0	0	0	0	0	0	0	0	0
gi|118474057|ref|NC_008599.1|	16476	1	CFF8240_0014	-	hypothetical protein	15822	16505		655		1	AGGCATAAAC.GCAGTTTTAG	G	A	40	PASS	NA	GT	5	14	0		1	1	1	1	1	0	0	0	0	0	0	0	0	0	0	0	0	0	0	0	0	0	0	0	0	0	0
gi|118474057|ref|NC_008599.1|	17842	1	CFF8240_0016	rnhB	ribonuclease HII	17615	18184		228		1	TCGGCTTTTA.CGATAGTTTT	C	T	40	PASS	NA	GT	5	14	0		1	1	1	1	1	0	0	0	0	0	0	0	0	0	0	0	0	0	0	0	0	0	0	0	0	0	0
gi|118474057|ref|NC_008599.1|	18572	0	CFF8240_0017	-	hypothetical protein	18177	19154		396		1	AACAAAGATA.GCGCCATATG	G	A	40	PASS	NA	GT	5	14	0		1	1	1	1	1	0	0	0	0	0	0	0	0	0	0	0	0	0	0	0	0	0	0	0	0	0	0
gi|118474057|ref|NC_008599.1|	21896	1	CFF8240_0020	-	cation efflux family protein	21001	21945		896		1	GTGATCGTGA.CAACTCTGCT	C	T	40	PASS	NA	GT	5	14	0		1	1	1	1	1	0	0	0	0	0	0	0	0	0	0	0	0	0	0	0	0	0	0	0	0	0	0
gi|118474057|ref|NC_008599.1|	22369	0	CFF8240_0021	nrdD	anaerobic ribonucleoside triphosphate reductase	22265	24334		105		1	AACCAAATAC.AGCGCTTATC	A	G	40	PASS	NA	GT	5	14	0		1	1	1	1	1	0	0	0	0	0	0	0	0	0	0	0	0	0	0	0	0	0	0	0	0	0	0
gi|118474057|ref|NC_008599.1|	22445	1	CFF8240_0021	nrdD	anaerobic ribonucleoside triphosphate reductase	22265	24334		181		1	TATAGAAAAA.GCTCTTTTTG	G	A	40	PASS	NA	GT	5	14	0		1	1	1	1	1	0	0	0	0	0	0	0	0	0	0	0	0	0	0	0	0	0	0	0	0	0	0
gi|118474057|ref|NC_008599.1|	22459	0	CFF8240_0021	nrdD	anaerobic ribonucleoside triphosphate reductase	22265	24334		195		1	TTTTTGATAG.CGGTGATTTT	C	T	40	PASS	NA	GT	5	14	0		1	1	1	1	1	0	0	0	0	0	0	0	0	0	0	0	0	0	0	0	0	0	0	0	0	0	0
gi|118474057|ref|NC_008599.1|	23464	0	CFF8240_0021	nrdD	anaerobic ribonucleoside triphosphate reductase	22265	24334		1200		1	ATGAAAAAGC.TTATAAACCG	T	C	40	PASS	NA	GT	5	14	0		1	1	1	1	1	0	0	0	0	0	0	0	0	0	0	0	0	0	0	0	0	0	0	0	0	0	0
gi|118474057|ref|NC_008599.1|	23485	0	CFF8240_0021	nrdD	anaerobic ribonucleoside triphosphate reductase	22265	24334		1221		1	GTGCCGTTCG.CTCTATGTGC	C	T	40	PASS	NA	GT	5	14	0		1	1	1	1	1	0	0	0	0	0	0	0	0	0	0	0	0	0	0	0	0	0	0	0	0	0	0
gi|118474057|ref|NC_008599.1|	24359	#N/A							24360			ACTTTTTATG.GGGATAAACC	G	A	40	PASS	NA	GT	5	14	0		1	1	1	1	1	0	0	0	0	0	0	0	0	0	0	0	0	0	0	0	0	0	0	0	0	0	0
gi|118474057|ref|NC_008599.1|	25957	0	CFF8240_0023	-	hypothetical protein	25922	26083		36		1	AATTTAAAGA.CAAACGTACA	C	T	40	PASS	NA	GT	5	14	0		1	1	1	1	1	0	0	0	0	0	0	0	0	0	0	0	0	0	0	0	0	0	0	0	0	0	0
gi|118474057|ref|NC_008599.1|	27174	1	CFF8240_0025	-	cytolethal distending toxin A/C family protein	26797	27345		378		1	TTTATCTTAG.GATCTACTCC	G	A	40	PASS	NA	GT	5	14	0		1	1	1	1	1	0	0	0	0	0	0	0	0	0	0	0	0	0	0	0	0	0	0	0	0	0	0
gi|118474057|ref|NC_008599.1|	27329	#N/A	CFF8240_0025	-	cytolethal distending toxin A/C family protein	26797	27345		533		1	TAAAAATATT.ATTGCTAAAG	A	G	40	PASS	NA	GT	5	14	0		1	1	1	1	1	0	0	0	0	0	0	0	0	0	0	0	0	0	0	0	0	0	0	0	0	0	0
gi|118474057|ref|NC_008599.1|	27669	0	CFF8240_0026	-	cytolethal distending toxin	27345	28145		325		1	CCGGAGCATC.GACTCCGCCA	G	A	40	PASS	NA	GT	5	14	0		1	1	1	1	1	0	0	0	0	0	0	0	0	0	0	0	0	0	0	0	0	0	0	0	0	0	0
gi|118474057|ref|NC_008599.1|	28631	0	CFF8240_0027	-	cytolethal distending toxin A	28154	28975		478		1	CAGGCGGGAT.ACCTTGTAGA	A	G	40	PASS	NA	GT	5	14	0		1	1	1	1	1	0	0	0	0	0	0	0	0	0	0	0	0	0	0	0	0	0	0	0	0	0	0
gi|118474057|ref|NC_008599.1|	33013	1	CFF8240_0032	-	superoxide dismutase	32443	33093		571		1	TAAAAAAGAG.GGTTTAAGCT	G	A	40	PASS	NA	GT	5	14	0		1	1	1	1	1	0	0	0	0	0	0	0	0	0	0	0	0	0	0	0	0	0	0	0	0	0	0
gi|118474057|ref|NC_008599.1|	34014	1	CFF8240_0034	rplC	50S ribosomal protein L3	33879	34457		136		1	GGCTTATGCG.CATACAAAAG	C	T	40	PASS	NA	GT	5	14	0		1	1	1	1	1	0	0	0	0	0	0	0	0	0	0	0	0	0	0	0	0	0	0	0	0	0	0
gi|118474057|ref|NC_008599.1|	38680	0	CFF8240_0044	rplN	50S ribosomal protein L14	38378	38746		303		1	TATTTGGCCC.AGTTGGTAGA	A	G	40	PASS	NA	GT	5	14	0		1	1	1	1	1	0	0	0	0	0	0	0	0	0	0	0	0	0	0	0	0	0	0	0	0	0	0
gi|118474057|ref|NC_008599.1|	39065	0	CFF8240_0046	rplE	50S ribosomal protein L5	38982	39524		84		1	TGCTTATCCC.GGCAATTGAG	G	A	40	PASS	NA	GT	5	14	0		1	1	1	1	1	0	0	0	0	0	0	0	0	0	0	0	0	0	0	0	0	0	0	0	0	0	0
gi|118474057|ref|NC_008599.1|	42171	0	CFF8240_0053	secY	preprotein translocase subunit SecY	42010	43272		162		1	ATATGTTTAG.TGGTAGAGCA	T	C	40	PASS	NA	GT	5	14	0		1	1	1	1	1	0	0	0	0	0	0	0	0	0	0	0	0	0	0	0	0	0	0	0	0	0	0
gi|118474057|ref|NC_008599.1|	47840	0	CFF8240_0061	-	NifU family protein	47811	48077		30		1	AAGAGCTGTT.AGAACCGGTT	A	G	40	PASS	NA	GT	5	14	0		1	1	1	1	1	0	0	0	0	0	0	0	0	0	0	0	0	0	0	0	0	0	0	0	0	0	0
gi|118474057|ref|NC_008599.1|	48091	0	CFF8240_0062	-	hypothetical protein	48067	48615		25		1	TTACAAAGAT.CTAGGTATAA	C	T	40	PASS	NA	GT	5	14	0		1	1	1	1	1	0	0	0	0	0	0	0	0	0	0	0	0	0	0	0	0	0	0	0	0	0	0
gi|118474057|ref|NC_008599.1|	51008	1	CFF8240_0065	-	methyl-accepting chemotaxis protein	50740	52386		269		1	AACGATATAG.CTAGGCTTGA	C	T	40	PASS	NA	GT	5	14	0		1	1	1	1	1	0	0	0	0	0	0	0	0	0	0	0	0	0	0	0	0	0	0	0	0	0	0
gi|118474057|ref|NC_008599.1|	53273	1	CFF8240_0067	-	PDZ domain-containing protein	52765	53841		509		1	ATGAAATATA.GCGATGTATA	G	A	40	PASS	NA	GT	5	14	0		1	1	1	1	1	0	0	0	0	0	0	0	0	0	0	0	0	0	0	0	0	0	0	0	0	0	0
gi|118474057|ref|NC_008599.1|	53665	0	CFF8240_0067	-	PDZ domain-containing protein	52765	53841		901		1	AAGTGTAGCT.CGAAACTCAA	C	A	40	PASS	NA	GT	5	14	0		1	1	1	1	1	0	0	0	0	0	0	0	0	0	0	0	0	0	0	0	0	0	0	0	0	0	0
gi|118474057|ref|NC_008599.1|	54084	1	CFF8240_0068	-	geranyltranstransferase	53838	54671		247		1	GGATAATGCG.GATCTTAGAA	G	T	40	PASS	NA	GT	5	14	0		1	1	1	1	1	0	0	0	0	0	0	0	0	0	0	0	0	0	0	0	0	0	0	0	0	0	0
gi|118474057|ref|NC_008599.1|	58259	#N/A							58260			TATTTTGTAC.TGGCTTAACT	T	C	40	PASS	NA	GT	5	14	0		1	1	1	1	1	0	0	0	0	0	0	0	0	0	0	0	0	0	0	0	0	0	0	0	0	0	0
gi|118474057|ref|NC_008599.1|	60932	#N/A	CFF8240_0073	thiS	thiamine biosynthesis protein ThiS	60741	60941		192		1	AATTTGTAGG.CGGAGGATAA	C	T	40	PASS	NA	GT	5	14	0		1	1	1	1	1	0	0	0	0	0	0	0	0	0	0	0	0	0	0	0	0	0	0	0	0	0	0
gi|118474057|ref|NC_008599.1|	62851	0	CFF8240_0076	thiH	thiamine biosynthesis protein ThiH	62657	63817		195		1	CTGAAGCAGC.TCCCTTTTTA	T	C	40	PASS	NA	GT	5	14	0		1	1	1	1	1	0	0	0	0	0	0	0	0	0	0	0	0	0	0	0	0	0	0	0	0	0	0
gi|118474057|ref|NC_008599.1|	62980	0	CFF8240_0076	thiH	thiamine biosynthesis protein ThiH	62657	63817		324		1	ATTGCGGATT.TAATGTACAC	T	C	40	PASS	NA	GT	5	14	0		1	1	1	1	1	0	0	0	0	0	0	0	0	0	0	0	0	0	0	0	0	0	0	0	0	0	0
gi|118474057|ref|NC_008599.1|	63481	0	CFF8240_0076	thiH	thiamine biosynthesis protein ThiH	62657	63817		825		1	TTCCTAGACT.CAGACCTATT	C	T	40	PASS	NA	GT	5	14	0		1	1	1	1	1	0	0	0	0	0	0	0	0	0	0	0	0	0	0	0	0	0	0	0	0	0	0
gi|118474057|ref|NC_008599.1|	63526	0	CFF8240_0076	thiH	thiamine biosynthesis protein ThiH	62657	63817		870		1	AAGACGTCGG.TGAGAGAGAG	T	C	40	PASS	NA	GT	5	14	0		1	1	1	1	1	0	0	0	0	0	0	0	0	0	0	0	0	0	0	0	0	0	0	0	0	0	0
gi|118474057|ref|NC_008599.1|	64099	1	CFF8240_0077	-	hypothetical protein	63867	64484		233		1	TTCATCTTGC.ACTTCGAATT	A	G	40	PASS	NA	GT	5	14	0		1	1	1	1	1	0	0	0	0	0	0	0	0	0	0	0	0	0	0	0	0	0	0	0	0	0	0
gi|118474057|ref|NC_008599.1|	68659	1	CFF8240_0083	bioD	dethiobiotin synthase	68391	69002		269		1	AAGATTTGCT.GTTTTGATAT	G	A	40	PASS	NA	GT	5	14	0		1	1	1	1	1	0	0	0	0	0	0	0	0	0	0	0	0	0	0	0	0	0	0	0	0	0	0
gi|118474057|ref|NC_008599.1|	68814	0	CFF8240_0083	bioD	dethiobiotin synthase	68391	69002		424		1	GACTAGCAGC.AGTTTGCAGC	A	G	40	PASS	NA	GT	5	14	0		1	1	1	1	1	0	0	0	0	0	0	0	0	0	0	0	0	0	0	0	0	0	0	0	0	0	0
gi|118474057|ref|NC_008599.1|	68946	0	CFF8240_0083	bioD	dethiobiotin synthase	68391	69002		556		1	ACAAAGCCGC.GCTTACGCAG	G	A	40	PASS	NA	GT	5	14	0		1	1	1	1	1	0	0	0	0	0	0	0	0	0	0	0	0	0	0	0	0	0	0	0	0	0	0
gi|118474057|ref|NC_008599.1|	70095	0	CFF8240_0085	-	hypothetical protein	69678	70292		418		1	CAGCCCAAAC.CCCCATTGAC	C	A	40	PASS	NA	GT	5	14	0		1	1	1	1	1	0	0	0	0	0	0	0	0	0	0	0	0	0	0	0	0	0	0	0	0	0	0
gi|118474057|ref|NC_008599.1|	71147	1	CFF8240_0086	-	8-amino-7-oxononanoate synthase	70273	71379		875		1	ATTAAATTCG.CTACTTGAAG	C	T	40	PASS	NA	GT	5	14	0		1	1	1	1	1	0	0	0	0	0	0	0	0	0	0	0	0	0	0	0	0	0	0	0	0	0	0
gi|118474057|ref|NC_008599.1|	72161	0	CFF8240_0088	thiL	thiamine monophosphate kinase	71949	72767		213		1	CTAAATATGC.GCTTTTAGGG	G	C	40	PASS	NA	GT	5	14	0		1	1	1	1	1	0	0	0	0	0	0	0	0	0	0	0	0	0	0	0	0	0	0	0	0	0	0
gi|118474057|ref|NC_008599.1|	72999	0	CFF8240_0089	truD	tRNA pseudouridine synthase D	72745	73878		255		1	ATAAAGAGGG.GATGACAACA	G	T	40	PASS	NA	GT	5	14	0		1	1	1	1	1	0	0	0	0	0	0	0	0	0	0	0	0	0	0	0	0	0	0	0	0	0	0
gi|118474057|ref|NC_008599.1|	75183	0	CFF8240_0092	-	flagellar capping protein	74952	76775		232		1	ATGAATCTAA.AGTATCCTTT	A	G	40	PASS	NA	GT	5	14	0		1	1	1	1	1	0	0	0	0	0	0	0	0	0	0	0	0	0	0	0	0	0	0	0	0	0	0
gi|118474057|ref|NC_008599.1|	76658	1	CFF8240_0092	-	flagellar capping protein	74952	76775		1707		1	TGAATTTTAG.TATCTATCGT	T	C	40	PASS	NA	GT	5	14	0		1	1	1	1	1	0	0	0	0	0	0	0	0	0	0	0	0	0	0	0	0	0	0	0	0	0	0
gi|118474057|ref|NC_008599.1|	76700	0	CFF8240_0092	-	flagellar capping protein	74952	76775		1749		1	ACTGATTTTA.GTTTATCAAG	G	A	40	PASS	NA	GT	5	14	0		1	1	1	1	1	0	0	0	0	0	0	0	0	0	0	0	0	0	0	0	0	0	0	0	0	0	0
gi|118474057|ref|NC_008599.1|	77398	1	CFF8240_0094	-	hypothetical protein	77281	77628		118		1	TAAAAAAACG.GTTTCGGATA	G	A	40	PASS	NA	GT	5	14	0		1	1	1	1	1	0	0	0	0	0	0	0	0	0	0	0	0	0	0	0	0	0	0	0	0	0	0
gi|118474057|ref|NC_008599.1|	77917	0	CFF8240_0095	-	putative methyltransferase	77612	78193		306		1	ATATACTTGC.GATCAATGCT	G	A	40	PASS	NA	GT	5	14	0		1	1	1	1	1	0	0	0	0	0	0	0	0	0	0	0	0	0	0	0	0	0	0	0	0	0	0
gi|118474057|ref|NC_008599.1|	78926	0	CFF8240_0096	flgI	flagellar basal body P-ring protein	78255	79304		672		1	CAAATATGGT.AGAGTTTTTA	A	C	40	PASS	NA	GT	5	14	0		1	1	1	1	1	0	0	0	0	0	0	0	0	0	0	0	0	0	0	0	0	0	0	0	0	0	0
gi|118474057|ref|NC_008599.1|	79001	0	CFF8240_0096	flgI	flagellar basal body P-ring protein	78255	79304		747		1	ATGAAAGAAC.TGGAACTGTA	T	C	40	PASS	NA	GT	5	14	0		1	1	1	1	1	0	0	0	0	0	0	0	0	0	0	0	0	0	0	0	0	0	0	0	0	0	0
gi|118474057|ref|NC_008599.1|	80792	0	CFF8240_0100	flgK	flagellar hook-associated protein FlgK	80340	82193		453		1	ACGATACATC.TTCTCAGCTA	T	C	40	PASS	NA	GT	5	14	0		1	1	1	1	1	0	0	0	0	0	0	0	0	0	0	0	0	0	0	0	0	0	0	0	0	0	0
gi|118474057|ref|NC_008599.1|	83432	0	CFF8240_0102	-	phosphomannomutase	83046	84413		387		1	TAAAAGATAG.CGTAAATGAA	C	T	40	PASS	NA	GT	5	14	0		1	1	1	1	1	0	0	0	0	0	0	0	0	0	0	0	0	0	0	0	0	0	0	0	0	0	0
gi|118474057|ref|NC_008599.1|	83813	0	CFF8240_0102	-	phosphomannomutase	83046	84413		768		1	GCATAAAGGG.TGACGAGTTA	T	C	40	PASS	NA	GT	5	14	0		1	1	1	1	1	0	0	0	0	0	0	0	0	0	0	0	0	0	0	0	0	0	0	0	0	0	0
gi|118474057|ref|NC_008599.1|	84977	1	CFF8240_0103	-	mannose-1-phosphate guanylyltransferase/mannose-6-phosphate isomerase	84410	85744		568		1	AGTTTTTATT.GATCAAATGC	G	A	40	PASS	NA	GT	5	14	0		1	1	1	1	1	0	0	0	0	0	0	0	0	0	0	0	0	0	0	0	0	0	0	0	0	0	0
gi|118474057|ref|NC_008599.1|	85552	0	CFF8240_0103	-	mannose-1-phosphate guanylyltransferase/mannose-6-phosphate isomerase	84410	85744		1143		1	TTGTCAGTGG.TGAAGCTCTA	T	C	40	PASS	NA	GT	5	14	0		1	1	1	1	1	0	0	0	0	0	0	0	0	0	0	0	0	0	0	0	0	0	0	0	0	0	0
gi|118474057|ref|NC_008599.1|	90108	#N/A							90109			GCTAAAAATA.TGGCAAAGAT	T	G	40	PASS	NA	GT	5	14	0		1	1	1	1	1	0	0	0	0	0	0	0	0	0	0	0	0	0	0	0	0	0	0	0	0	0	0
gi|118474057|ref|NC_008599.1|	90434	0	CFF8240_0108	-	hypothetical protein	90318	90635		117		1	GAGTAAATCG.CAAACCGATT	C	T	40	PASS	NA	GT	5	14	0		1	1	1	1	1	0	0	0	0	0	0	0	0	0	0	0	0	0	0	0	0	0	0	0	0	0	0
gi|118474057|ref|NC_008599.1|	90889	0	CFF8240_0109	-	hypothetical protein	90632	91330		258		1	CTATAATTCG.CGCATTTTTA	C	T	40	PASS	NA	GT	5	14	0		1	1	1	1	1	0	0	0	0	0	0	0	0	0	0	0	0	0	0	0	0	0	0	0	0	0	0
gi|118474057|ref|NC_008599.1|	95589	0	CFF8240_0116	-	iron ABC transporter permease	95062	96618		528		1	CTTTGCCTCT.TGCAAGACCT	T	C	40	PASS	NA	GT	5	14	0		1	1	1	1	1	0	0	0	0	0	0	0	0	0	0	0	0	0	0	0	0	0	0	0	0	0	0
gi|118474057|ref|NC_008599.1|	95982	0	CFF8240_0116	-	iron ABC transporter permease	95062	96618		921		1	CGGGTTTTAT.CAAAATGGCT	C	T	40	PASS	NA	GT	5	14	0		1	1	1	1	1	0	0	0	0	0	0	0	0	0	0	0	0	0	0	0	0	0	0	0	0	0	0
gi|118474057|ref|NC_008599.1|	96035	#N/A	CFF8240_0116	-	iron ABC transporter permease	95062	96618		974		1	GTTTTGATAG.TTGCTGTAGG	T	C	40	PASS	NA	GT	5	14	0		1	1	1	1	1	0	0	0	0	0	0	0	0	0	0	0	0	0	0	0	0	0	0	0	0	0	0
gi|118474057|ref|NC_008599.1|	96159	0	CFF8240_0116	-	iron ABC transporter permease	95062	96618		1098		1	GAGTTTGCGT.GATGATAGTT	G	T	40	PASS	NA	GT	5	14	0		1	1	1	1	1	0	0	0	0	0	0	0	0	0	0	0	0	0	0	0	0	0	0	0	0	0	0
gi|118474057|ref|NC_008599.1|	96663	0	CFF8240_0117	-	RND efflux system, outer membrane lipoprotein CmeC	96645	98093		19		1	TGTAAATCAA.GCAGAAAAAA	G	A	40	PASS	NA	GT	5	14	0		1	1	1	1	1	0	0	0	0	0	0	0	0	0	0	0	0	0	0	0	0	0	0	0	0	0	0
gi|118474057|ref|NC_008599.1|	97519	1	CFF8240_0117	-	RND efflux system, outer membrane lipoprotein CmeC	96645	98093		875		1	TTGTCTATAG.ATGAGCGTTT	A	G	40	PASS	NA	GT	5	14	0		1	1	1	1	1	0	0	0	0	0	0	0	0	0	0	0	0	0	0	0	0	0	0	0	0	0	0
gi|118474057|ref|NC_008599.1|	98829	1	CFF8240_0118	-	transmembrane efflux protein	98086	101232		744		1	AATGATACTA.CCGAGTCTAA	C	T	40	PASS	NA	GT	5	14	0		1	1	1	1	1	0	0	0	0	0	0	0	0	0	0	0	0	0	0	0	0	0	0	0	0	0	0
gi|118474057|ref|NC_008599.1|	99247	0	CFF8240_0118	-	transmembrane efflux protein	98086	101232		1162		1	TCATAAAATA.CGTCATAGAG	C	T	40	PASS	NA	GT	5	14	0		1	1	1	1	1	0	0	0	0	0	0	0	0	0	0	0	0	0	0	0	0	0	0	0	0	0	0
gi|118474057|ref|NC_008599.1|	99922	0	CFF8240_0118	-	transmembrane efflux protein	98086	101232		1837		1	TCTCGCTCAT.AGCTTTTATA	A	G	40	PASS	NA	GT	5	14	0		1	1	1	1	1	0	0	0	0	0	0	0	0	0	0	0	0	0	0	0	0	0	0	0	0	0	0
gi|118474057|ref|NC_008599.1|	101568	0	CFF8240_0119	-	CmeA	101232	102353		337		1	CAGTACCGCT.ACCCTCGTCA	A	G	40	PASS	NA	GT	5	14	0		1	1	1	1	1	0	0	0	0	0	0	0	0	0	0	0	0	0	0	0	0	0	0	0	0	0	0
gi|118474057|ref|NC_008599.1|	104041	0	CFF8240_0121	ccoG	cytochrome c oxidase accessory protein CcoG	103105	104508		937		1	CCTCAGGCGG.CACAAAATAC	C	T	40	PASS	NA	GT	5	14	0		1	1	1	1	1	0	0	0	0	0	0	0	0	0	0	0	0	0	0	0	0	0	0	0	0	0	0
gi|118474057|ref|NC_008599.1|	104127	1	CFF8240_0121	ccoG	cytochrome c oxidase accessory protein CcoG	103105	104508		1023		1	AAATACTCGC.CATCAACTTT	C	T	40	PASS	NA	GT	5	14	0		1	1	1	1	1	0	0	0	0	0	0	0	0	0	0	0	0	0	0	0	0	0	0	0	0	0	0
gi|118474057|ref|NC_008599.1|	105545	0	CFF8240_0124	-	hypothetical protein	105452	105793		94		1	GCACTTTTGC.ATGAACAGGC	A	G	40	PASS	NA	GT	5	14	0		1	1	1	1	1	0	0	0	0	0	0	0	0	0	0	0	0	0	0	0	0	0	0	0	0	0	0
gi|118474057|ref|NC_008599.1|	105583	1	CFF8240_0124	-	hypothetical protein	105452	105793		132		1	TATTTGTTTA.CATTTCCGAG	C	T	40	PASS	NA	GT	5	14	0		1	1	1	1	1	0	0	0	0	0	0	0	0	0	0	0	0	0	0	0	0	0	0	0	0	0	0
gi|118474057|ref|NC_008599.1|	105603	1	CFF8240_0124	-	hypothetical protein	105452	105793		152		1	TTTAAATTTG.ACGTATTCAT	A	G	40	PASS	NA	GT	5	14	0		1	1	1	1	1	0	0	0	0	0	0	0	0	0	0	0	0	0	0	0	0	0	0	0	0	0	0
gi|118474057|ref|NC_008599.1|	112313	1	CFF8240_0132	-	hydrogenase 4 membrane subunit	111917	113869		397		1	CTAAAGCAAA.TATAAGTAAA	T	C	40	PASS	NA	GT	5	14	0		1	1	1	1	1	0	0	0	0	0	0	0	0	0	0	0	0	0	0	0	0	0	0	0	0	0	0
gi|118474057|ref|NC_008599.1|	114089	1	CFF8240_0133	-	hydrogenase-3 small subunit	113862	114497		228		1	CCTTCATTTC.TGCCATCGCA	T	C	40	PASS	NA	GT	5	14	0		1	1	1	1	1	0	0	0	0	0	0	0	0	0	0	0	0	0	0	0	0	0	0	0	0	0	0
gi|118474057|ref|NC_008599.1|	114174	0	CFF8240_0133	-	hydrogenase-3 small subunit	113862	114497		313		1	ATCCATTTGA.GGGGATCTCT	G	T	40	PASS	NA	GT	5	14	0		1	1	1	1	1	0	0	0	0	0	0	0	0	0	0	0	0	0	0	0	0	0	0	0	0	0	0
gi|118474057|ref|NC_008599.1|	114750	#N/A							114751			AAAGCTGTTG.AGCATAGTTG	A	G	40	PASS	NA	GT	5	14	0		1	1	1	1	1	0	0	0	0	0	0	0	0	0	0	0	0	0	0	0	0	0	0	0	0	0	0
gi|118474057|ref|NC_008599.1|	115577	1	CFF8240_0134	-	phenylalanine and histidine ammonia-lyase	115037	116647		541		1	TGCGATGTTG.GGAGAGGGCA	G	A	40	PASS	NA	GT	5	14	0		1	1	1	1	1	0	0	0	0	0	0	0	0	0	0	0	0	0	0	0	0	0	0	0	0	0	0
gi|118474057|ref|NC_008599.1|	115915	0	CFF8240_0134	-	phenylalanine and histidine ammonia-lyase	115037	116647		879		1	AACAAAACGG.TGAGAGAGCT	T	C	40	PASS	NA	GT	5	14	0		1	1	1	1	1	0	0	0	0	0	0	0	0	0	0	0	0	0	0	0	0	0	0	0	0	0	0
gi|118474057|ref|NC_008599.1|	117302	1	CFF8240_0135	-	hypothetical protein	116660	117826		643		1	CGCGGATGAG.GTATTTTCAG	G	A	40	PASS	NA	GT	5	14	0		1	1	1	1	1	0	0	0	0	0	0	0	0	0	0	0	0	0	0	0	0	0	0	0	0	0	0
gi|118474057|ref|NC_008599.1|	117314	1	CFF8240_0135	-	hypothetical protein	116660	117826		655		1	ATTTTCAGCT.CTTGGCGCAA	C	T	40	PASS	NA	GT	5	14	0		1	1	1	1	1	0	0	0	0	0	0	0	0	0	0	0	0	0	0	0	0	0	0	0	0	0	0
gi|118474057|ref|NC_008599.1|	117886	0	CFF8240_0136	-	flavocytochrome c flavin subunit	117836	119389		51		1	TTACATCGGC.CGCTGTTTTA	C	T	40	PASS	NA	GT	5	14	0		1	1	1	1	1	0	0	0	0	0	0	0	0	0	0	0	0	0	0	0	0	0	0	0	0	0	0
gi|118474057|ref|NC_008599.1|	122799	#N/A							122800			ATCTATCCAT.CGAATCTTAT	C	T	40	PASS	NA	GT	5	14	0		1	1	1	1	1	0	0	0	0	0	0	0	0	0	0	0	0	0	0	0	0	0	0	0	0	0	0
gi|118474057|ref|NC_008599.1|	123505	1	CFF8240_0142	moaC	molybdenum cofactor biosynthesis protein MoaC	123075	123551		431		1	AGATTAGATA.GCAAAAGCGG	G	T	40	PASS	NA	GT	5	14	0		1	1	1	1	1	0	0	0	0	0	0	0	0	0	0	0	0	0	0	0	0	0	0	0	0	0	0
gi|118474057|ref|NC_008599.1|	126069	0	CFF8240_0146	dcuB	anaerobic C4-dicarboxylate membrane transporter	125622	127295		448		1	GGAAAATCTC.GTTTTTACCT	G	A	40	PASS	NA	GT	5	14	0		1	1	1	1	1	0	0	0	0	0	0	0	0	0	0	0	0	0	0	0	0	0	0	0	0	0	0
gi|118474057|ref|NC_008599.1|	126315	0	CFF8240_0146	dcuB	anaerobic C4-dicarboxylate membrane transporter	125622	127295		694		1	TAGTTAGTCC.TGAGATATTG	T	C	40	PASS	NA	GT	5	14	0		1	1	1	1	1	0	0	0	0	0	0	0	0	0	0	0	0	0	0	0	0	0	0	0	0	0	0
gi|118474057|ref|NC_008599.1|	126346	1	CFF8240_0146	dcuB	anaerobic C4-dicarboxylate membrane transporter	125622	127295		725		1	TTTAACTTTA.CTACCTGAAA	C	T	40	PASS	NA	GT	5	14	0		1	1	1	1	1	0	0	0	0	0	0	0	0	0	0	0	0	0	0	0	0	0	0	0	0	0	0
gi|118474057|ref|NC_008599.1|	126437	1	CFF8240_0146	dcuB	anaerobic C4-dicarboxylate membrane transporter	125622	127295		816		1	GTCGGATATG.TAGCTACGAT	T	C	40	PASS	NA	GT	5	14	0		1	1	1	1	1	0	0	0	0	0	0	0	0	0	0	0	0	0	0	0	0	0	0	0	0	0	0
gi|118474057|ref|NC_008599.1|	128493	0	CFF8240_0148	-	peptidase M48, Ste24p	128431	129237		63		1	GATGTTTTTA.CAGCTCAACA	C	T	40	PASS	NA	GT	5	14	0		1	1	1	1	1	0	0	0	0	0	0	0	0	0	0	0	0	0	0	0	0	0	0	0	0	0	0
gi|118474057|ref|NC_008599.1|	128712	1	CFF8240_0148	-	peptidase M48, Ste24p	128431	129237		282		1	GTGATGCTAG.GAGTTGGGAT	G	T	40	PASS	NA	GT	5	14	0		1	1	1	1	1	0	0	0	0	0	0	0	0	0	0	0	0	0	0	0	0	0	0	0	0	0	0
gi|118474057|ref|NC_008599.1|	128714	1	CFF8240_0148	-	peptidase M48, Ste24p	128431	129237		284		1	GATGCTAGGA.GTTGGGATTG	G	A	40	PASS	NA	GT	5	14	0		1	1	1	1	1	0	0	0	0	0	0	0	0	0	0	0	0	0	0	0	0	0	0	0	0	0	0
gi|118474057|ref|NC_008599.1|	130510	0	CFF8240_0149	-	glycolate permease GlcA	129328	130923		1183		1	CAAGTCCAAC.TAACAAAGCC	T	C	40	PASS	NA	GT	5	14	0		1	1	1	1	1	0	0	0	0	0	0	0	0	0	0	0	0	0	0	0	0	0	0	0	0	0	0
gi|118474057|ref|NC_008599.1|	130783	0	CFF8240_0149	-	glycolate permease GlcA	129328	130923		1456		1	CATTGAGTGT.GATAGCTATG	G	A	40	PASS	NA	GT	5	14	0		1	1	1	1	1	0	0	0	0	0	0	0	0	0	0	0	0	0	0	0	0	0	0	0	0	0	0
gi|118474057|ref|NC_008599.1|	132468	1	CFF8240_0151	-	magnesium and cobalt efflux protein CorC	131274	132575		1195		1	GGTCGGTGAT.ACGATTGAAG	A	G	40	PASS	NA	GT	5	14	0		1	1	1	1	1	0	0	0	0	0	0	0	0	0	0	0	0	0	0	0	0	0	0	0	0	0	0
gi|118474057|ref|NC_008599.1|	132644	0	CFF8240_0150	-	hypothetical protein	132572	133048		73		1	AAAAATACTT.GCACTTTTCT	G	A	40	PASS	NA	GT	5	14	0		1	1	1	1	1	0	0	0	0	0	0	0	0	0	0	0	0	0	0	0	0	0	0	0	0	0	0
gi|118474057|ref|NC_008599.1|	141186	0	CFF8240_0158	-	NADH-quinone oxidoreductase subunit B	140797	141303		390		1	TTTATATAAG.CGGTTGTCCC	C	T	40	PASS	NA	GT	5	14	0		1	1	1	1	1	0	0	0	0	0	0	0	0	0	0	0	0	0	0	0	0	0	0	0	0	0	0
gi|118474057|ref|NC_008599.1|	142367	1	CFF8240_0159	-	NADH-quinone oxidoreductase subunit C/D	141296	142981		1072		1	TGATACTATG.ATTTTAATAG	A	G	40	PASS	NA	GT	5	14	0		1	1	1	1	1	0	0	0	0	0	0	0	0	0	0	0	0	0	0	0	0	0	0	0	0	0	0
gi|118474057|ref|NC_008599.1|	142867	0	CFF8240_0159	-	NADH-quinone oxidoreductase subunit C/D	141296	142981		1572		1	AACTTAGACC.GCCGTGTTTT	G	A	40	PASS	NA	GT	5	14	0		1	1	1	1	1	0	0	0	0	0	0	0	0	0	0	0	0	0	0	0	0	0	0	0	0	0	0
gi|118474057|ref|NC_008599.1|	143765	1	CFF8240_0161	-	NADH-quinone oxidoreductase subunit f	143456	144676		310		1	TATAGAAGGA.ATTATCATAT	A	G	40	PASS	NA	GT	5	14	0		1	1	1	1	1	0	0	0	0	0	0	0	0	0	0	0	0	0	0	0	0	0	0	0	0	0	0
gi|118474057|ref|NC_008599.1|	146265	1	CFF8240_0163	-	NAD(P)H-quinone oxidoreductase chain 1	146067	147344		199		1	TAAGCTCGCT.ATAAAAGAGG	A	G	40	PASS	NA	GT	5	14	0		1	1	1	1	1	0	0	0	0	0	0	0	0	0	0	0	0	0	0	0	0	0	0	0	0	0	0
gi|118474057|ref|NC_008599.1|	148107	1	CFF8240_0165	-	NADH-quinone oxidoreductase subunit j	147831	148325		277		1	ATCTTTTTTT.GTTATTATTC	G	A	40	PASS	NA	GT	5	14	0		1	1	1	1	1	0	0	0	0	0	0	0	0	0	0	0	0	0	0	0	0	0	0	0	0	0	0
gi|118474057|ref|NC_008599.1|	149935	0	CFF8240_0167	-	NADH-quinone oxidoreductase chain l	148616	150427		1320		1	AAAATGAAGC.ACCTAAACAG	A	G	40	PASS	NA	GT	5	14	0		1	1	1	1	1	0	0	0	0	0	0	0	0	0	0	0	0	0	0	0	0	0	0	0	0	0	0
gi|118474057|ref|NC_008599.1|	154262	1	CFF8240_0170	-	Co2+ ABC transporter periplasmic protein	153539	154294		724		1	TGAACTTGGC.GGTGTTATTT	G	A	40	PASS	NA	GT	5	14	0		1	1	1	1	1	0	0	0	0	0	0	0	0	0	0	0	0	0	0	0	0	0	0	0	0	0	0
gi|118474057|ref|NC_008599.1|	155181	0	CFF8240_0172	-	hypothetical protein	154876	155292		306		1	CGATAGATAC.CGATGATAGC	C	T	40	PASS	NA	GT	5	14	0		1	1	1	1	1	0	0	0	0	0	0	0	0	0	0	0	0	0	0	0	0	0	0	0	0	0	0
gi|118474057|ref|NC_008599.1|	155979	#N/A	CFF8240_0174	-	cobalt transport ATP-binding protein CbiO	155933	156586		47		1	AAAATAGCCG.AAAAAACTAT	A	G	40	PASS	NA	GT	5	14	0		1	1	1	1	1	0	0	0	0	0	0	0	0	0	0	0	0	0	0	0	0	0	0	0	0	0	0
gi|118474057|ref|NC_008599.1|	156178	0	CFF8240_0174	-	cobalt transport ATP-binding protein CbiO	155933	156586		246		1	ATTTGATTGG.CTATTTGTTT	C	T	40	PASS	NA	GT	5	14	0		1	1	1	1	1	0	0	0	0	0	0	0	0	0	0	0	0	0	0	0	0	0	0	0	0	0	0
gi|118474057|ref|NC_008599.1|	157801	0	CFF8240_0175	topA	DNA topoisomerase I	156701	158785		1101		1	AAAAAGATCT.GCTAAAACTC	G	A	40	PASS	NA	GT	5	14	0		1	1	1	1	1	0	0	0	0	0	0	0	0	0	0	0	0	0	0	0	0	0	0	0	0	0	0
gi|118474057|ref|NC_008599.1|	158948	0	CFF8240_0176	-	biotin synthase	158793	159620		156		1	GTAAAAATTA.CGCTCTTGGA	C	T	40	PASS	NA	GT	5	14	0		1	1	1	1	1	0	0	0	0	0	0	0	0	0	0	0	0	0	0	0	0	0	0	0	0	0	0
gi|118474057|ref|NC_008599.1|	159019	1	CFF8240_0176	-	biotin synthase	158793	159620		227		1	ATATGCGAAG.CTGCAACAAT	C	T	40	PASS	NA	GT	5	14	0		1	1	1	1	1	0	0	0	0	0	0	0	0	0	0	0	0	0	0	0	0	0	0	0	0	0	0
gi|118474057|ref|NC_008599.1|	159837	0	CFF8240_0177	-	sodium/hydrogen exchanger family protein	159601	160767		237		1	ATTTACGCTC.ATTTTTTAAG	A	G	40	PASS	NA	GT	5	14	0		1	1	1	1	1	0	0	0	0	0	0	0	0	0	0	0	0	0	0	0	0	0	0	0	0	0	0
gi|118474057|ref|NC_008599.1|	160089	0	CFF8240_0177	-	sodium/hydrogen exchanger family protein	159601	160767		489		1	CTTTAGTAGG.CGCATATGTA	C	T	40	PASS	NA	GT	5	14	0		1	1	1	1	1	0	0	0	0	0	0	0	0	0	0	0	0	0	0	0	0	0	0	0	0	0	0
gi|118474057|ref|NC_008599.1|	162398	0	CFF8240_0179	cysQ	3'(2'),5'-bisphosphate nucleotidase	162123	162905		276		1	TTATAGCAAA.AAACGGTGAA	A	G	40	PASS	NA	GT	5	14	0		1	1	1	1	1	0	0	0	0	0	0	0	0	0	0	0	0	0	0	0	0	0	0	0	0	0	0
gi|118474057|ref|NC_008599.1|	163247	1	CFF8240_0180	pstS	phosphate ABC transporter substrate-binding protein	163015	164037		233		1	GGCACTGATT.CGCCTTTGAA	C	T	40	PASS	NA	GT	5	14	0		1	1	1	1	1	0	0	0	0	0	0	0	0	0	0	0	0	0	0	0	0	0	0	0	0	0	0
gi|118474057|ref|NC_008599.1|	163989	0	CFF8240_0180	pstS	phosphate ABC transporter substrate-binding protein	163015	164037		975		1	AAGTAACAAC.CGATATGATC	C	A	40	PASS	NA	GT	5	14	0		1	1	1	1	1	0	0	0	0	0	0	0	0	0	0	0	0	0	0	0	0	0	0	0	0	0	0
gi|118474057|ref|NC_008599.1|	166226	0	CFF8240_0183	pstB	phosphate ABC transporter ATP-binding protein	165822	166583		405		1	GAGCAAATAT.CTGGGATGAG	C	A	40	PASS	NA	GT	5	14	0		1	1	1	1	1	0	0	0	0	0	0	0	0	0	0	0	0	0	0	0	0	0	0	0	0	0	0
gi|118474057|ref|NC_008599.1|	166776	0	CFF8240_0184	-	multidrug-efflux transporter	166702	167994		75		1	TTTTGCCCGT.GCTTAGTCTG	G	T	40	PASS	NA	GT	5	14	0		1	1	1	1	1	0	0	0	0	0	0	0	0	0	0	0	0	0	0	0	0	0	0	0	0	0	0
gi|118474057|ref|NC_008599.1|	167646	0	CFF8240_0184	-	multidrug-efflux transporter	166702	167994		945		1	GTTGCGCTAG.TAAATTTGCA	T	C	40	PASS	NA	GT	5	14	0		1	1	1	1	1	0	0	0	0	0	0	0	0	0	0	0	0	0	0	0	0	0	0	0	0	0	0
gi|118474057|ref|NC_008599.1|	171414	0	CFF8240_0187	-	acetyltransferase	171105	171521		310		1	TTTTTATATG.ATATCTAAAA	A	G	40	PASS	NA	GT	5	14	0		1	1	1	1	1	0	0	0	0	0	0	0	0	0	0	0	0	0	0	0	0	0	0	0	0	0	0
gi|118474057|ref|NC_008599.1|	173102	1	CFF8240_0189	-	molybdopterin binding domain-containing protein	172582	173775		521		1	TATTAAATTT.AAATCATCTT	A	G	40	PASS	NA	GT	5	14	0		1	1	1	1	1	0	0	0	0	0	0	0	0	0	0	0	0	0	0	0	0	0	0	0	0	0	0
gi|118474057|ref|NC_008599.1|	175078	0	CFF8240_0190	-	methyl-accepting chemotaxis protein	173911	175884		1168		1	CGTTGCTGCA.TATTATCCAT	T	A	40	PASS	NA	GT	5	14	0		1	1	1	1	1	0	0	0	0	0	0	0	0	0	0	0	0	0	0	0	0	0	0	0	0	0	0
gi|118474057|ref|NC_008599.1|	175081	0	CFF8240_0190	-	methyl-accepting chemotaxis protein	173911	175884		1171		1	TGCTGCATAT.TATCCATCCA	T	A	40	PASS	NA	GT	5	14	0		1	1	1	1	1	0	0	0	0	0	0	0	0	0	0	0	0	0	0	0	0	0	0	0	0	0	0
gi|118474057|ref|NC_008599.1|	175294	0	CFF8240_0190	-	methyl-accepting chemotaxis protein	173911	175884		1384		1	AGGCTCCCTC.AGCGTTTCCG	A	G	40	PASS	NA	GT	5	14	0		1	1	1	1	1	0	0	0	0	0	0	0	0	0	0	0	0	0	0	0	0	0	0	0	0	0	0
gi|118474057|ref|NC_008599.1|	175303	0	CFF8240_0190	-	methyl-accepting chemotaxis protein	173911	175884		1393		1	CAGCGTTTCC.GAGCTCTGCA	G	T	40	PASS	NA	GT	5	14	0		1	1	1	1	1	0	0	0	0	0	0	0	0	0	0	0	0	0	0	0	0	0	0	0	0	0	0
gi|118474057|ref|NC_008599.1|	176537	1	CFF8240_0191	-	hypothetical protein	176256	176735		282		1	AGACTTTTAG.CGTATTTTGA	C	T	40	PASS	NA	GT	5	14	0		1	1	1	1	1	0	0	0	0	0	0	0	0	0	0	0	0	0	0	0	0	0	0	0	0	0	0
gi|118474057|ref|NC_008599.1|	176697	0	CFF8240_0191	-	hypothetical protein	176256	176735		442		1	AACTTGTTAA.ACCTACTAAA	A	G	40	PASS	NA	GT	5	14	0		1	1	1	1	1	0	0	0	0	0	0	0	0	0	0	0	0	0	0	0	0	0	0	0	0	0	0
gi|118474057|ref|NC_008599.1|	176948	0	CFF8240_0192	-	molybdopterin converting factor subunit 2	176750	177196		199		1	TTGGAACATC.GCCTTTTGAG	G	A	40	PASS	NA	GT	5	14	0		1	1	1	1	1	0	0	0	0	0	0	0	0	0	0	0	0	0	0	0	0	0	0	0	0	0	0
gi|118474057|ref|NC_008599.1|	177006	1	CFF8240_0192	-	molybdopterin converting factor subunit 2	176750	177196		257		1	CTTTTGCCAC.ACATCGAACC	A	G	40	PASS	NA	GT	5	14	0		1	1	1	1	1	0	0	0	0	0	0	0	0	0	0	0	0	0	0	0	0	0	0	0	0	0	0
gi|118474057|ref|NC_008599.1|	177038	0	CFF8240_0192	-	molybdopterin converting factor subunit 2	176750	177196		289		1	GCGGTTCATA.AATATCAAAA	A	G	40	PASS	NA	GT	5	14	0		1	1	1	1	1	0	0	0	0	0	0	0	0	0	0	0	0	0	0	0	0	0	0	0	0	0	0
gi|118474057|ref|NC_008599.1|	177795	1	CFF8240_0194	-	putative fibronectin/fibrinogen-binding protein	177457	178770		339		1	CTAAGCTTAG.TATTTGATTT	T	C	40	PASS	NA	GT	5	14	0		1	1	1	1	1	0	0	0	0	0	0	0	0	0	0	0	0	0	0	0	0	0	0	0	0	0	0
gi|118474057|ref|NC_008599.1|	178045	0	CFF8240_0194	-	putative fibronectin/fibrinogen-binding protein	177457	178770		589		1	CAAGTTTTAG.TTCTCTTTCA	T	C	40	PASS	NA	GT	5	14	0		1	1	1	1	1	0	0	0	0	0	0	0	0	0	0	0	0	0	0	0	0	0	0	0	0	0	0
gi|118474057|ref|NC_008599.1|	178078	0	CFF8240_0194	-	putative fibronectin/fibrinogen-binding protein	177457	178770		622		1	GATACAGATT.CGCAATGATA	C	T	40	PASS	NA	GT	5	14	0		1	1	1	1	1	0	0	0	0	0	0	0	0	0	0	0	0	0	0	0	0	0	0	0	0	0	0
gi|118474057|ref|NC_008599.1|	178272	1	CFF8240_0194	-	putative fibronectin/fibrinogen-binding protein	177457	178770		816		1	TCATCAAAAT.TAGTGATCTG	T	C	40	PASS	NA	GT	5	14	0		1	1	1	1	1	0	0	0	0	0	0	0	0	0	0	0	0	0	0	0	0	0	0	0	0	0	0
gi|118474057|ref|NC_008599.1|	178387	0	CFF8240_0194	-	putative fibronectin/fibrinogen-binding protein	177457	178770		931		1	CTTCTAAGAT.AATATCATTT	A	G	40	PASS	NA	GT	5	14	0		1	1	1	1	1	0	0	0	0	0	0	0	0	0	0	0	0	0	0	0	0	0	0	0	0	0	0
gi|118474057|ref|NC_008599.1|	178539	1	CFF8240_0194	-	putative fibronectin/fibrinogen-binding protein	177457	178770		1083		1	TCTATTTTTG.CTGAGTTTAG	C	A	40	PASS	NA	GT	5	14	0		1	1	1	1	1	0	0	0	0	0	0	0	0	0	0	0	0	0	0	0	0	0	0	0	0	0	0
gi|118474057|ref|NC_008599.1|	180281	1	CFF8240_0196	-	molybdopterin-guanine dinucleotide biosynthesis protein A	180104	180646		178		1	TAAACTTCCT.GTTTTGGTTG	G	A	40	PASS	NA	GT	5	14	0		1	1	1	1	1	0	0	0	0	0	0	0	0	0	0	0	0	0	0	0	0	0	0	0	0	0	0
gi|118474057|ref|NC_008599.1|	181796	0	CFF8240_0198	-	hypothetical protein	181706	182422		91		1	TATAATATCC.ATCATGCGCG	A	G	40	PASS	NA	GT	5	14	0		1	1	1	1	1	0	0	0	0	0	0	0	0	0	0	0	0	0	0	0	0	0	0	0	0	0	0
gi|118474057|ref|NC_008599.1|	184557	0	CFF8240_0201	recA	recombinase A	183961	184998		597		1	TTTGGTGTTA.AAGCTGCTAC	A	G	40	PASS	NA	GT	5	14	0		1	1	1	1	1	0	0	0	0	0	0	0	0	0	0	0	0	0	0	0	0	0	0	0	0	0	0
gi|118474057|ref|NC_008599.1|	184870	0	CFF8240_0201	recA	recombinase A	183961	184998		910		1	CAAGTCCTAT.CGATCCTGAG	C	A	40	PASS	NA	GT	5	14	0		1	1	1	1	1	0	0	0	0	0	0	0	0	0	0	0	0	0	0	0	0	0	0	0	0	0	0
gi|118474057|ref|NC_008599.1|	185539	0	CFF8240_0202	-	hypothetical protein	185099	185965		441		1	TTATACACGA.GAGTATTTTG	G	A	40	PASS	NA	GT	5	14	0		1	1	1	1	1	0	0	0	0	0	0	0	0	0	0	0	0	0	0	0	0	0	0	0	0	0	0
gi|118474057|ref|NC_008599.1|	185973	#N/A	CFF8240_0203	fliQ	flagellar biosynthesis protein FliQ	185965	186231		9		1	TAATGCAAGG.CGATCTTATA	C	T	40	PASS	NA	GT	5	14	0		1	1	1	1	1	0	0	0	0	0	0	0	0	0	0	0	0	0	0	0	0	0	0	0	0	0	0
gi|118474057|ref|NC_008599.1|	186075	0	CFF8240_0203	fliQ	flagellar biosynthesis protein FliQ	185965	186231		111		1	TAAGCATTTT.CCAAGCTACT	C	T	40	PASS	NA	GT	5	14	0		1	1	1	1	1	0	0	0	0	0	0	0	0	0	0	0	0	0	0	0	0	0	0	0	0	0	0
gi|118474057|ref|NC_008599.1|	187706	1	CFF8240_0208	-	hypothetical protein	187638	187955		69		1	ATAAAGTAGA.GATAAAAAGT	G	T	40	PASS	NA	GT	5	14	0		1	1	1	1	1	0	0	0	0	0	0	0	0	0	0	0	0	0	0	0	0	0	0	0	0	0	0
gi|118474057|ref|NC_008599.1|	187891	1	CFF8240_0208	-	hypothetical protein	187638	187955		254		1	ATCTCAAGCA.AACTTGAGAT	A	G	40	PASS	NA	GT	5	14	0		1	1	1	1	1	0	0	0	0	0	0	0	0	0	0	0	0	0	0	0	0	0	0	0	0	0	0
gi|118474057|ref|NC_008599.1|	189231	0	CFF8240_0210	dxr	1-deoxy-D-xylulose 5-phosphate reductoisomerase	188752	189834		480		1	CTGCGAGCGG.TGGCGCATTT	T	C	40	PASS	NA	GT	5	14	0		1	1	1	1	1	0	0	0	0	0	0	0	0	0	0	0	0	0	0	0	0	0	0	0	0	0	0
gi|118474057|ref|NC_008599.1|	194157	0	CFF8240_0215	-	putative DNA-binding/iron metalloprotein/AP endonuclease	193780	194787		378		1	TGCCCCTTGG.CGTACTTTTG	C	T	40	PASS	NA	GT	5	14	0		1	1	1	1	1	0	0	0	0	0	0	0	0	0	0	0	0	0	0	0	0	0	0	0	0	0	0
gi|118474057|ref|NC_008599.1|	195332	0	CFF8240_0217	-	hypothetical protein	194850	197186		483		1	GTGATGTAGG.CGTATATCTT	C	A	40	PASS	NA	GT	5	14	0		1	1	1	1	1	0	0	0	0	0	0	0	0	0	0	0	0	0	0	0	0	0	0	0	0	0	0
gi|118474057|ref|NC_008599.1|	195720	0	CFF8240_0217	-	hypothetical protein	194850	197186		871		1	CGCCGATGAT.CTATTTACAA	C	T	40	PASS	NA	GT	5	14	0		1	1	1	1	1	0	0	0	0	0	0	0	0	0	0	0	0	0	0	0	0	0	0	0	0	0	0
gi|118474057|ref|NC_008599.1|	196169	0	CFF8240_0217	-	hypothetical protein	194850	197186		1320		1	TCGACAGACT.GTTTTTTGAA	G	A	40	PASS	NA	GT	5	14	0		1	1	1	1	1	0	0	0	0	0	0	0	0	0	0	0	0	0	0	0	0	0	0	0	0	0	0
gi|118474057|ref|NC_008599.1|	196196	0	CFF8240_0217	-	hypothetical protein	194850	197186		1347		1	ATAAAACAAG.CGAAGAAAAG	C	T	40	PASS	NA	GT	5	14	0		1	1	1	1	1	0	0	0	0	0	0	0	0	0	0	0	0	0	0	0	0	0	0	0	0	0	0
gi|118474057|ref|NC_008599.1|	196402	1	CFF8240_0217	-	hypothetical protein	194850	197186		1553		1	TTAGCCAACT.CGTCAAATCA	C	T	40	PASS	NA	GT	5	14	0		1	1	1	1	1	0	0	0	0	0	0	0	0	0	0	0	0	0	0	0	0	0	0	0	0	0	0
gi|118474057|ref|NC_008599.1|	198521	0	CFF8240_0218	ubiA	prenyltransferase	198168	199037		354		1	ATTCACTTGC.ATTTTGGTTG	A	G	40	PASS	NA	GT	5	14	0		1	1	1	1	1	0	0	0	0	0	0	0	0	0	0	0	0	0	0	0	0	0	0	0	0	0	0
gi|118474057|ref|NC_008599.1|	198629	0	CFF8240_0218	ubiA	prenyltransferase	198168	199037		462		1	GATTGTCTGT.TATAGCCGGA	T	C	40	PASS	NA	GT	5	14	0		1	1	1	1	1	0	0	0	0	0	0	0	0	0	0	0	0	0	0	0	0	0	0	0	0	0	0
gi|118474057|ref|NC_008599.1|	198863	0	CFF8240_0218	ubiA	prenyltransferase	198168	199037		696		1	TTTTTGCAGG.TGCTGCAGGA	T	C	40	PASS	NA	GT	5	14	0		1	1	1	1	1	0	0	0	0	0	0	0	0	0	0	0	0	0	0	0	0	0	0	0	0	0	0
gi|118474057|ref|NC_008599.1|	198934	1	CFF8240_0218	ubiA	prenyltransferase	198168	199037		767		1	AAAGAGCATA.CAATAGTCAG	C	A	40	PASS	NA	GT	5	14	0		1	1	1	1	1	0	0	0	0	0	0	0	0	0	0	0	0	0	0	0	0	0	0	0	0	0	0
gi|118474057|ref|NC_008599.1|	199120	0	CFF8240_0219	-	hypothetical protein	199085	199534		36		1	TTAATGAGAG.CAGATCAAAT	C	T	40	PASS	NA	GT	5	14	0		1	1	1	1	1	0	0	0	0	0	0	0	0	0	0	0	0	0	0	0	0	0	0	0	0	0	0
gi|118474057|ref|NC_008599.1|	201714	0	CFF8240_0222	-	radical SAM domain-containing protein	201019	201744		696		1	GACTCCATGT.GCGCTTATGG	G	A	40	PASS	NA	GT	5	14	0		1	1	1	1	1	0	0	0	0	0	0	0	0	0	0	0	0	0	0	0	0	0	0	0	0	0	0
gi|118474057|ref|NC_008599.1|	207532	0	CFF8240_0229	-	DNA polymerase I	205190	207817		2343		1	TTGGCGGTGC.TACTCCTATG	T	C	40	PASS	NA	GT	5	14	0		1	1	1	1	1	0	0	0	0	0	0	0	0	0	0	0	0	0	0	0	0	0	0	0	0	0	0
gi|118474057|ref|NC_008599.1|	209945	1	CFF8240_0233	ndk	nucleoside diphosphate kinase	209906	210319		40		1	TGATGCCGTA.AAAAAAGGCG	A	G	40	PASS	NA	GT	5	14	0		1	1	1	1	1	0	0	0	0	0	0	0	0	0	0	0	0	0	0	0	0	0	0	0	0	0	0
gi|118474057|ref|NC_008599.1|	210115	0	CFF8240_0233	ndk	nucleoside diphosphate kinase	209906	210319		210		1	GCGGACCTGT.CGTAGTAATG	C	T	40	PASS	NA	GT	5	14	0		1	1	1	1	1	0	0	0	0	0	0	0	0	0	0	0	0	0	0	0	0	0	0	0	0	0	0
gi|118474057|ref|NC_008599.1|	210137	1	CFF8240_0233	ndk	nucleoside diphosphate kinase	209906	210319		232		1	GCTTGAGGGT.GATAATGCAG	G	A	40	PASS	NA	GT	5	14	0		1	1	1	1	1	0	0	0	0	0	0	0	0	0	0	0	0	0	0	0	0	0	0	0	0	0	0
gi|118474057|ref|NC_008599.1|	210671	1	CFF8240_0234	-	hypothetical protein	210335	210700		337		1	TTTTTACTGT.GATGAATGTA	G	T	40	PASS	NA	GT	5	14	0		1	1	1	1	1	0	0	0	0	0	0	0	0	0	0	0	0	0	0	0	0	0	0	0	0	0	0
gi|118474057|ref|NC_008599.1|	212539	1	CFF8240_0237	-	3-oxoacyl-ACP synthase	211855	212841		685		1	TAATACGCTA.GCTAAAGATG	G	T	40	PASS	NA	GT	5	14	0		1	1	1	1	1	0	0	0	0	0	0	0	0	0	0	0	0	0	0	0	0	0	0	0	0	0	0
gi|118474057|ref|NC_008599.1|	214918	1	CFF8240_0239	-	hypothetical protein	214039	216243		880		1	TTGGATGAGA.GGTTTAGAAG	G	A	40	PASS	NA	GT	5	14	0		1	1	1	1	1	0	0	0	0	0	0	0	0	0	0	0	0	0	0	0	0	0	0	0	0	0	0
gi|118474057|ref|NC_008599.1|	215091	0	CFF8240_0239	-	hypothetical protein	214039	216243		1053		1	TAGATATAGA.TTACAAAGGA	T	C	40	PASS	NA	GT	5	14	0		1	1	1	1	1	0	0	0	0	0	0	0	0	0	0	0	0	0	0	0	0	0	0	0	0	0	0
gi|118474057|ref|NC_008599.1|	215212	1	CFF8240_0239	-	hypothetical protein	214039	216243		1174		1	AGAGATTCTA.AATACTCTTT	A	G	40	PASS	NA	GT	5	14	0		1	1	1	1	1	0	0	0	0	0	0	0	0	0	0	0	0	0	0	0	0	0	0	0	0	0	0
gi|118474057|ref|NC_008599.1|	216714	0	CFF8240_0240	-	putative glycerol-3-phosphate acyltransferase PlsY	216253	216870		462		1	CGCTTTTGGC.ACTTTTTACT	A	G	40	PASS	NA	GT	5	14	0		1	1	1	1	1	0	0	0	0	0	0	0	0	0	0	0	0	0	0	0	0	0	0	0	0	0	0
gi|118474057|ref|NC_008599.1|	219154	0	CFF8240_0243	-	histidine kinase	217997	219238		1158		1	ATAGAAGTGG.CGCTATAGCT	C	T	40	PASS	NA	GT	5	14	0		1	1	1	1	1	0	0	0	0	0	0	0	0	0	0	0	0	0	0	0	0	0	0	0	0	0	0
gi|118474057|ref|NC_008599.1|	225459	#N/A							225460			ATAATTTCGC.CAAAAATAAA	C	T	40	PASS	NA	GT	5	14	0		1	1	1	1	1	0	0	0	0	0	0	0	0	0	0	0	0	0	0	0	0	0	0	0	0	0	0
gi|118474057|ref|NC_008599.1|	226117	#N/A							226118			AAGCCTTTTT.TAGGCTTGCT	T	C	40	PASS	NA	GT	5	14	0		1	1	1	1	1	0	0	0	0	0	0	0	0	0	0	0	0	0	0	0	0	0	0	0	0	0	0
gi|118474057|ref|NC_008599.1|	226758	1	CFF8240_0254	serC	phosphoserine aminotransferase	226724	227803		35		1	TTTCATAAAA.CTTACTAATG	C	T	40	PASS	NA	GT	5	14	0		1	1	1	1	1	0	0	0	0	0	0	0	0	0	0	0	0	0	0	0	0	0	0	0	0	0	0
gi|118474057|ref|NC_008599.1|	227378	0	CFF8240_0254	serC	phosphoserine aminotransferase	226724	227803		655		1	ATATATATGC.ATAGTCTGCG	A	G	40	PASS	NA	GT	5	14	0		1	1	1	1	1	0	0	0	0	0	0	0	0	0	0	0	0	0	0	0	0	0	0	0	0	0	0
gi|118474057|ref|NC_008599.1|	227427	1	CFF8240_0254	serC	phosphoserine aminotransferase	226724	227803		704		1	ACGGTCAAAT.CTGGTCTCTT	C	T	40	PASS	NA	GT	5	14	0		1	1	1	1	1	0	0	0	0	0	0	0	0	0	0	0	0	0	0	0	0	0	0	0	0	0	0
gi|118474057|ref|NC_008599.1|	229349	1	CFF8240_0256	ubiE	ubiquinone/menaquinone biosynthesis methyltransferase	228975	229691		375		1	TCTGCAAAAT.CATTTGGTAA	C	T	40	PASS	NA	GT	5	14	0		1	1	1	1	1	0	0	0	0	0	0	0	0	0	0	0	0	0	0	0	0	0	0	0	0	0	0
gi|118474057|ref|NC_008599.1|	231216	#N/A							231217			AAAAAATATT.AAATATATTT	A	T	40	PASS	NA	GT	5	14	0		1	1	1	1	1	0	0	0	0	0	0	0	0	0	0	0	0	0	0	0	0	0	0	0	0	0	0
gi|118474057|ref|NC_008599.1|	232396	0	CFF8240_0258	-	putative integral membrane protein	231256	232533		1141		1	TTATTATATT.TTTTACTTCT	T	C	40	PASS	NA	GT	5	14	0		1	1	1	1	1	0	0	0	0	0	0	0	0	0	0	0	0	0	0	0	0	0	0	0	0	0	0
gi|118474057|ref|NC_008599.1|	233278	0	CFF8240_0259	-	secretion protein HlyD	232870	233853		409		1	AAAACTTATG.CTATCAAAAG	C	T	40	PASS	NA	GT	5	14	0		1	1	1	1	1	0	0	0	0	0	0	0	0	0	0	0	0	0	0	0	0	0	0	0	0	0	0
gi|118474057|ref|NC_008599.1|	235781	0	CFF8240_0261	-	ABC transporter permease	235482	236555		300		1	GATTTCTAGT.CATTGATGAT	C	T	40	PASS	NA	GT	5	14	0		1	1	1	1	1	0	0	0	0	0	0	0	0	0	0	0	0	0	0	0	0	0	0	0	0	0	0
gi|118474057|ref|NC_008599.1|	240024	0	CFF8240_0265	fliH	flagellar assembly protein H	239934	240731		91		1	TAACTCCGCC.GGAATTTATA	G	A	40	PASS	NA	GT	5	14	0		1	1	1	1	1	0	0	0	0	0	0	0	0	0	0	0	0	0	0	0	0	0	0	0	0	0	0
gi|118474057|ref|NC_008599.1|	240375	0	CFF8240_0265	fliH	flagellar assembly protein H	239934	240731		442		1	CCGCCATATG.GCCTTCTTTT	G	A	40	PASS	NA	GT	5	14	0		1	1	1	1	1	0	0	0	0	0	0	0	0	0	0	0	0	0	0	0	0	0	0	0	0	0	0
gi|118474057|ref|NC_008599.1|	240519	0	CFF8240_0265	fliH	flagellar assembly protein H	239934	240731		586		1	GCTCTTCAAT.GAAACTCGGC	G	A	40	PASS	NA	GT	5	14	0		1	1	1	1	1	0	0	0	0	0	0	0	0	0	0	0	0	0	0	0	0	0	0	0	0	0	0
gi|118474057|ref|NC_008599.1|	244066	0	CFF8240_0268	hisC	histidinol-phosphate aminotransferase	243469	244569		598		1	CCAAACACTC.TCCAAGAGGA	T	C	40	PASS	NA	GT	5	14	0		1	1	1	1	1	0	0	0	0	0	0	0	0	0	0	0	0	0	0	0	0	0	0	0	0	0	0
gi|118474057|ref|NC_008599.1|	245779	0	CFF8240_0270	-	HAD family hydrolase	245635	246414		145		1	TCTCTTTAGC.GCCTTTTAAG	G	T	40	PASS	NA	GT	5	14	0		1	1	1	1	1	0	0	0	0	0	0	0	0	0	0	0	0	0	0	0	0	0	0	0	0	0	0
gi|118474057|ref|NC_008599.1|	248225	0	CFF8240_0272	-	permease YjgP/YjgQ	247838	248899		388		1	GTTTGAATCC.GCTTAGTATA	G	A	40	PASS	NA	GT	5	14	0		1	1	1	1	1	0	0	0	0	0	0	0	0	0	0	0	0	0	0	0	0	0	0	0	0	0	0
gi|118474057|ref|NC_008599.1|	252086	#N/A							252087			CGGAAATAGG.TCATAAATTT	T	C	40	PASS	NA	GT	5	14	0		1	1	1	1	1	0	0	0	0	0	0	0	0	0	0	0	0	0	0	0	0	0	0	0	0	0	0
gi|118474057|ref|NC_008599.1|	253348	0	CFF8240_0277	-	luciferase-alpha subunit	252665	253612		684		1	TTTTCTTTAA.GGCGATGACC	G	A	40	PASS	NA	GT	5	14	0		1	1	1	1	1	0	0	0	0	0	0	0	0	0	0	0	0	0	0	0	0	0	0	0	0	0	0
gi|118474057|ref|NC_008599.1|	254745	0	CFF8240_0279	-	ABC transporter permease	254605	255585		141		1	AAGAGAGTCC.GGCCTCTGTT	G	A	40	PASS	NA	GT	5	14	0		1	1	1	1	1	0	0	0	0	0	0	0	0	0	0	0	0	0	0	0	0	0	0	0	0	0	0
gi|118474057|ref|NC_008599.1|	255012	0	CFF8240_0279	-	ABC transporter permease	254605	255585		408		1	CTGTATTTGG.CGGTAGCAAA	C	T	40	PASS	NA	GT	5	14	0		1	1	1	1	1	0	0	0	0	0	0	0	0	0	0	0	0	0	0	0	0	0	0	0	0	0	0
gi|118474057|ref|NC_008599.1|	256175	0	CFF8240_0280	-	iron chelate ABC transporter ATP-binding protein	255582	256310		594		1	CAAGACATGC.TAAATTTATA	T	C	40	PASS	NA	GT	5	14	0		1	1	1	1	1	0	0	0	0	0	0	0	0	0	0	0	0	0	0	0	0	0	0	0	0	0	0
gi|118474057|ref|NC_008599.1|	258969	0	CFF8240_0285	lys	saccharopine dehydrogenase	258856	260070		114		1	GGACAAAGAG.CAAATGCGAT	C	T	40	PASS	NA	GT	5	14	0		1	1	1	1	1	0	0	0	0	0	0	0	0	0	0	0	0	0	0	0	0	0	0	0	0	0	0
gi|118474057|ref|NC_008599.1|	259152	0	CFF8240_0285	lys	saccharopine dehydrogenase	258856	260070		297		1	GCGCGGAGGC.CGGAATTCCA	C	T	40	PASS	NA	GT	5	14	0		1	1	1	1	1	0	0	0	0	0	0	0	0	0	0	0	0	0	0	0	0	0	0	0	0	0	0
gi|118474057|ref|NC_008599.1|	259365	0	CFF8240_0285	lys	saccharopine dehydrogenase	258856	260070		510		1	TTTTAGATTG.CAATGCCGGA	C	T	40	PASS	NA	GT	5	14	0		1	1	1	1	1	0	0	0	0	0	0	0	0	0	0	0	0	0	0	0	0	0	0	0	0	0	0
gi|118474057|ref|NC_008599.1|	260492	0	CFF8240_0287	rpmE	50S ribosomal protein L31	260388	260588		105		1	GAGTTGATAT.TTGCAGCGAG	T	C	40	PASS	NA	GT	5	14	0		1	1	1	1	1	0	0	0	0	0	0	0	0	0	0	0	0	0	0	0	0	0	0	0	0	0	0
gi|118474057|ref|NC_008599.1|	261132	0	CFF8240_0288	-	hypothetical protein	260593	261408		540		1	TATCTGAATT.TGATCCTTTA	T	C	40	PASS	NA	GT	5	14	0		1	1	1	1	1	0	0	0	0	0	0	0	0	0	0	0	0	0	0	0	0	0	0	0	0	0	0
gi|118474057|ref|NC_008599.1|	261996	0	CFF8240_0289	-	RNA methyltransferase	261445	262125		552		1	GCAGCGAAGG.CGAGGGAATT	C	T	40	PASS	NA	GT	5	14	0		1	1	1	1	1	0	0	0	0	0	0	0	0	0	0	0	0	0	0	0	0	0	0	0	0	0	0
gi|118474057|ref|NC_008599.1|	262339	0	CFF8240_0290	-	hypothetical protein	262205	263044		135		1	AGCATTCAGG.TGATGATGGC	T	C	40	PASS	NA	GT	5	14	0		1	1	1	1	1	0	0	0	0	0	0	0	0	0	0	0	0	0	0	0	0	0	0	0	0	0	0
gi|118474057|ref|NC_008599.1|	262354	0	CFF8240_0290	-	hypothetical protein	262205	263044		150		1	ATGGCTGCAC.TTTTTGCGTA	T	G	40	PASS	NA	GT	5	14	0		1	1	1	1	1	0	0	0	0	0	0	0	0	0	0	0	0	0	0	0	0	0	0	0	0	0	0
gi|118474057|ref|NC_008599.1|	263529	0	CFF8240_0291	-	hypothetical protein	263038	263856		492		1	CTTATTCTTA.CGAAATAGAT	C	T	40	PASS	NA	GT	5	14	0		1	1	1	1	1	0	0	0	0	0	0	0	0	0	0	0	0	0	0	0	0	0	0	0	0	0	0
gi|118474057|ref|NC_008599.1|	264561	0	CFF8240_0292	-	aspartate aminotransferase	263866	265074		696		1	GTATTTTTGA.GGTTGAAGGC	G	A	40	PASS	NA	GT	5	14	0		1	1	1	1	1	0	0	0	0	0	0	0	0	0	0	0	0	0	0	0	0	0	0	0	0	0	0
gi|118474057|ref|NC_008599.1|	265403	1	CFF8240_0293	-	homoserine dehydrogenase	265071	266339		333		1	AGCTTGAGAT.ACTTGCCGGA	A	G	40	PASS	NA	GT	5	14	0		1	1	1	1	1	0	0	0	0	0	0	0	0	0	0	0	0	0	0	0	0	0	0	0	0	0	0
gi|118474057|ref|NC_008599.1|	268346	1	CFF8240_0297	-	hypothetical protein	268220	268999		127		1	AGATCCGGTT.TCTAAAGACA	T	G	40	PASS	NA	GT	5	14	0		1	1	1	1	1	0	0	0	0	0	0	0	0	0	0	0	0	0	0	0	0	0	0	0	0	0	0
gi|118474057|ref|NC_008599.1|	269013	#N/A							269014			TTAAATTTAG.GCTCAAATAA	G	A	40	PASS	NA	GT	5	14	0		1	1	1	1	1	0	0	0	0	0	0	0	0	0	0	0	0	0	0	0	0	0	0	0	0	0	0
gi|118474057|ref|NC_008599.1|	270619	0	CFF8240_0299	purF	amidophosphoribosyltransferase	269960	271300		660		1	TATTTGAAGA.GGGTAAAAGC	G	A	40	PASS	NA	GT	5	14	0		1	1	1	1	1	0	0	0	0	0	0	0	0	0	0	0	0	0	0	0	0	0	0	0	0	0	0
gi|118474057|ref|NC_008599.1|	270739	0	CFF8240_0299	purF	amidophosphoribosyltransferase	269960	271300		780		1	ATGTATATGA.TATAAGAAAA	T	C	40	PASS	NA	GT	5	14	0		1	1	1	1	1	0	0	0	0	0	0	0	0	0	0	0	0	0	0	0	0	0	0	0	0	0	0
gi|118474057|ref|NC_008599.1|	274566	1	CFF8240_0304	ilvE	branched-chain amino acid aminotransferase	274262	275185		305		1	AGTAATGATC.GCGCCGTTTT	G	A	40	PASS	NA	GT	5	14	0		1	1	1	1	1	0	0	0	0	0	0	0	0	0	0	0	0	0	0	0	0	0	0	0	0	0	0
gi|118474057|ref|NC_008599.1|	275517	#N/A	CFF8240_0305	-	XRE family transcriptional regulator	275268	275528		250		1	CATTGCTAAA.TTCACTCTGC	T	C	40	PASS	NA	GT	5	14	0		1	1	1	1	1	0	0	0	0	0	0	0	0	0	0	0	0	0	0	0	0	0	0	0	0	0	0
gi|118474057|ref|NC_008599.1|	276652	0	CFF8240_0309	-	hypothetical protein	276512	277018		141		1	GTCAGTATGT.TAGATATTAT	T	C	40	PASS	NA	GT	5	14	0		1	1	1	1	1	0	0	0	0	0	0	0	0	0	0	0	0	0	0	0	0	0	0	0	0	0	0
gi|118474057|ref|NC_008599.1|	277469	0	CFF8240_0311	-	anti-oxidant AhpCTSA family protein	277359	277919		111		1	TTACATTAAA.GGCCGGCGAT	G	A	40	PASS	NA	GT	5	14	0		1	1	1	1	1	0	0	0	0	0	0	0	0	0	0	0	0	0	0	0	0	0	0	0	0	0	0
gi|118474057|ref|NC_008599.1|	279175	0	CFF8240_0312	-	hypothetical protein	277996	281064		1180		1	AAATATTTAA.CTCTTTTTGT	C	T	40	PASS	NA	GT	5	14	0		1	1	1	1	1	0	0	0	0	0	0	0	0	0	0	0	0	0	0	0	0	0	0	0	0	0	0
gi|118474057|ref|NC_008599.1|	279505	0	CFF8240_0312	-	hypothetical protein	277996	281064		1510		1	TTATATTTAT.CTTTGCGCTG	C	T	40	PASS	NA	GT	5	14	0		1	1	1	1	1	0	0	0	0	0	0	0	0	0	0	0	0	0	0	0	0	0	0	0	0	0	0
gi|118474057|ref|NC_008599.1|	279610	0	CFF8240_0312	-	hypothetical protein	277996	281064		1615		1	TATTTTTTAT.GCTGTTTTTG	G	A	40	PASS	NA	GT	5	14	0		1	1	1	1	1	0	0	0	0	0	0	0	0	0	0	0	0	0	0	0	0	0	0	0	0	0	0
gi|118474057|ref|NC_008599.1|	279622	0	CFF8240_0312	-	hypothetical protein	277996	281064		1627		1	TGTTTTTGCT.GATTTCGTTG	G	A	40	PASS	NA	GT	5	14	0		1	1	1	1	1	0	0	0	0	0	0	0	0	0	0	0	0	0	0	0	0	0	0	0	0	0	0
gi|118474057|ref|NC_008599.1|	280949	1	CFF8240_0312	-	hypothetical protein	277996	281064		2954		1	ATCATATTGC.GCGGCAATTT	G	A	40	PASS	NA	GT	5	14	0		1	1	1	1	1	0	0	0	0	0	0	0	0	0	0	0	0	0	0	0	0	0	0	0	0	0	0
gi|118474057|ref|NC_008599.1|	282609	#N/A							282610			TGCGAAATTA.CGCTAGGCTA	C	T	40	PASS	NA	GT	5	14	0		1	1	1	1	1	0	0	0	0	0	0	0	0	0	0	0	0	0	0	0	0	0	0	0	0	0	0
gi|118474057|ref|NC_008599.1|	284496	0	CFF8240_0316	clpX	ATP-dependent protease ATP-binding subunit ClpX	284125	285345		372		1	CTCTTATGGC.GCAAACTTTA	G	T	40	PASS	NA	GT	5	14	0		1	1	1	1	1	0	0	0	0	0	0	0	0	0	0	0	0	0	0	0	0	0	0	0	0	0	0
gi|118474057|ref|NC_008599.1|	287431	0	CFF8240_0319	carB	carbamoyl phosphate synthase large subunit	287138	290392		294		1	CGCTAAATGT.GGCTATGGAG	G	A	40	PASS	NA	GT	5	14	0		1	1	1	1	1	0	0	0	0	0	0	0	0	0	0	0	0	0	0	0	0	0	0	0	0	0	0
gi|118474057|ref|NC_008599.1|	288307	0	CFF8240_0319	carB	carbamoyl phosphate synthase large subunit	287138	290392		1170		1	TTAAAGAGAG.TATCCAAAAA	T	C	40	PASS	NA	GT	5	14	0		1	1	1	1	1	0	0	0	0	0	0	0	0	0	0	0	0	0	0	0	0	0	0	0	0	0	0
gi|118474057|ref|NC_008599.1|	289876	0	CFF8240_0319	carB	carbamoyl phosphate synthase large subunit	287138	290392		2739		1	ATAAACTAAG.CGGAGCCGAT	C	T	40	PASS	NA	GT	5	14	0		1	1	1	1	1	0	0	0	0	0	0	0	0	0	0	0	0	0	0	0	0	0	0	0	0	0	0
gi|118474057|ref|NC_008599.1|	289900	0	CFF8240_0319	carB	carbamoyl phosphate synthase large subunit	287138	290392		2763		1	TCTTAGGTCC.TGAGATGAAG	T	C	40	PASS	NA	GT	5	14	0		1	1	1	1	1	0	0	0	0	0	0	0	0	0	0	0	0	0	0	0	0	0	0	0	0	0	0
gi|118474057|ref|NC_008599.1|	290880	0	CFF8240_0320	-	molybdenum transport system protein ModD	290389	291228		492		1	TTTTTGAAAA.CCATACAAAT	C	T	40	PASS	NA	GT	5	14	0		1	1	1	1	1	0	0	0	0	0	0	0	0	0	0	0	0	0	0	0	0	0	0	0	0	0	0
gi|118474057|ref|NC_008599.1|	291569	1	CFF8240_0321	-	hypothetical protein	291225	291647		345		1	GTGATGTCAT.AGTAGGTGAA	A	G	40	PASS	NA	GT	5	14	0		1	1	1	1	1	0	0	0	0	0	0	0	0	0	0	0	0	0	0	0	0	0	0	0	0	0	0
gi|118474057|ref|NC_008599.1|	292335	1	CFF8240_0322	-	methyl-accepting chemotaxis protein	291749	293047		587		1	TGTGATTCTA.GCTTTTCTAA	G	A	40	PASS	NA	GT	5	14	0		1	1	1	1	1	0	0	0	0	0	0	0	0	0	0	0	0	0	0	0	0	0	0	0	0	0	0
gi|118474057|ref|NC_008599.1|	292396	0	CFF8240_0322	-	methyl-accepting chemotaxis protein	291749	293047		648		1	GAGAGTTCCA.GTCTGGAAAA	G	A	40	PASS	NA	GT	5	14	0		1	1	1	1	1	0	0	0	0	0	0	0	0	0	0	0	0	0	0	0	0	0	0	0	0	0	0
gi|118474057|ref|NC_008599.1|	293482	0	CFF8240_0323	-	hypothetical protein	293074	293958		409		1	GTAAAAACTC.TCTACTTTTT	T	C	40	PASS	NA	GT	5	14	0		1	1	1	1	1	0	0	0	0	0	0	0	0	0	0	0	0	0	0	0	0	0	0	0	0	0	0
gi|118474057|ref|NC_008599.1|	293770	0	CFF8240_0323	-	hypothetical protein	293074	293958		697		1	CAAGTATGAT.AAAATCTATC	A	G	40	PASS	NA	GT	5	14	0		1	1	1	1	1	0	0	0	0	0	0	0	0	0	0	0	0	0	0	0	0	0	0	0	0	0	0
gi|118474057|ref|NC_008599.1|	294890	1	CFF8240_0325	surE	stationary phase survival protein SurE	294601	295371		290		1	CTCTCTGCCA.TTTAGCGGGA	T	C	40	PASS	NA	GT	5	14	0		1	1	1	1	1	0	0	0	0	0	0	0	0	0	0	0	0	0	0	0	0	0	0	0	0	0	0
gi|118474057|ref|NC_008599.1|	295099	0	CFF8240_0325	surE	stationary phase survival protein SurE	294601	295371		499		1	GATTTATACC.GCTTATTATA	G	A	40	PASS	NA	GT	5	14	0		1	1	1	1	1	0	0	0	0	0	0	0	0	0	0	0	0	0	0	0	0	0	0	0	0	0	0
gi|118474057|ref|NC_008599.1|	295482	0	CFF8240_0326	lpxB	ipid-A-disaccharide synthase	295450	296481		33		1	TTGAAGCTTC.GGCAAATTTA	G	A	40	PASS	NA	GT	5	14	0		1	1	1	1	1	0	0	0	0	0	0	0	0	0	0	0	0	0	0	0	0	0	0	0	0	0	0
gi|118474057|ref|NC_008599.1|	295564	1	CFF8240_0326	lpxB	ipid-A-disaccharide synthase	295450	296481		115		1	ATTCGGTGAA.CCGCTTTATG	C	T	40	PASS	NA	GT	5	14	0		1	1	1	1	1	0	0	0	0	0	0	0	0	0	0	0	0	0	0	0	0	0	0	0	0	0	0
gi|118474057|ref|NC_008599.1|	296227	1	CFF8240_0326	lpxB	ipid-A-disaccharide synthase	295450	296481		778		1	TAAAGCAAAA.GCGATTGATA	G	T	40	PASS	NA	GT	5	14	0		1	1	1	1	1	0	0	0	0	0	0	0	0	0	0	0	0	0	0	0	0	0	0	0	0	0	0
gi|118474057|ref|NC_008599.1|	296382	0	CFF8240_0326	lpxB	ipid-A-disaccharide synthase	295450	296481		933		1	ATAAAAATTG.CGATAGAAGT	C	T	40	PASS	NA	GT	5	14	0		1	1	1	1	1	0	0	0	0	0	0	0	0	0	0	0	0	0	0	0	0	0	0	0	0	0	0
gi|118474057|ref|NC_008599.1|	297258	1	CFF8240_0328	argC	N-acetyl-gamma-glutamyl-phosphate reductase	297012	298040		247		1	AGGTATGAAG.GTAGTAAAAG	G	A	40	PASS	NA	GT	5	14	0		1	1	1	1	1	0	0	0	0	0	0	0	0	0	0	0	0	0	0	0	0	0	0	0	0	0	0
gi|118474057|ref|NC_008599.1|	297558	1	CFF8240_0328	argC	N-acetyl-gamma-glutamyl-phosphate reductase	297012	298040		547		1	TGCTGGAAAA.AGTCTAAAAT	A	G	40	PASS	NA	GT	5	14	0		1	1	1	1	1	0	0	0	0	0	0	0	0	0	0	0	0	0	0	0	0	0	0	0	0	0	0
gi|118474057|ref|NC_008599.1|	298683	1	CFF8240_0329	-	metallophosphoesterase	298037	298756		647		1	TGTTTTGCGT.CTGAACAAAG	C	A	40	PASS	NA	GT	5	14	0		1	1	1	1	1	0	0	0	0	0	0	0	0	0	0	0	0	0	0	0	0	0	0	0	0	0	0
gi|118474057|ref|NC_008599.1|	299313	0	CFF8240_0330	-	chemotaxis protein CheV	298749	299705		565		1	CGCTCTTGTG.CTAGATGATA	C	T	40	PASS	NA	GT	5	14	0		1	1	1	1	1	0	0	0	0	0	0	0	0	0	0	0	0	0	0	0	0	0	0	0	0	0	0
gi|118474057|ref|NC_008599.1|	299805	0	CFF8240_0331	-	chemotaxis histidine kinase	299716	302028		90		1	TAGAGCTTGA.GGCAAACCCT	G	A	40	PASS	NA	GT	5	14	0		1	1	1	1	1	0	0	0	0	0	0	0	0	0	0	0	0	0	0	0	0	0	0	0	0	0	0
gi|118474057|ref|NC_008599.1|	302780	0	CFF8240_0333	serB	phosphoserine phosphatase SerB	302544	303167		237		1	ACGGTGCTGG.TGAAATTATC	T	C	40	PASS	NA	GT	5	14	0		1	1	1	1	1	0	0	0	0	0	0	0	0	0	0	0	0	0	0	0	0	0	0	0	0	0	0
gi|118474057|ref|NC_008599.1|	302840	0	CFF8240_0333	serB	phosphoserine phosphatase SerB	302544	303167		297		1	GCGGCGGATT.CCATATAGCA	C	T	40	PASS	NA	GT	5	14	0		1	1	1	1	1	0	0	0	0	0	0	0	0	0	0	0	0	0	0	0	0	0	0	0	0	0	0
gi|118474057|ref|NC_008599.1|	303368	1	CFF8240_0334	tal	transaldolase	303180	304175		189		1	AAAGAAAAAG.CCCAAAAGAG	C	A	40	PASS	NA	GT	5	14	0		1	1	1	1	1	0	0	0	0	0	0	0	0	0	0	0	0	0	0	0	0	0	0	0	0	0	0
gi|118474057|ref|NC_008599.1|	304943	0	CFF8240_0335	pilT	twitching motility protein PilT	304185	305381		759		1	AAGATACCAT.TGGTAGAATA	T	C	40	PASS	NA	GT	5	14	0		1	1	1	1	1	0	0	0	0	0	0	0	0	0	0	0	0	0	0	0	0	0	0	0	0	0	0
gi|118474057|ref|NC_008599.1|	305338	1	CFF8240_0335	pilT	twitching motility protein PilT	304185	305381		1154		1	AACAAAGATA.ATAGAACAAT	A	G	40	PASS	NA	GT	5	14	0		1	1	1	1	1	0	0	0	0	0	0	0	0	0	0	0	0	0	0	0	0	0	0	0	0	0	0
gi|118474057|ref|NC_008599.1|	306100	0	CFF8240_0337	pth	peptidyl-tRNA hydrolase	305978	306523		123		1	TAAGCTCCGG.TAAATTTCAA	T	C	40	PASS	NA	GT	5	14	0		1	1	1	1	1	0	0	0	0	0	0	0	0	0	0	0	0	0	0	0	0	0	0	0	0	0	0
gi|118474057|ref|NC_008599.1|	306232	0	CFF8240_0337	pth	peptidyl-tRNA hydrolase	305978	306523		255		1	TCGTTATACA.TGATGATCTT	T	C	40	PASS	NA	GT	5	14	0		1	1	1	1	1	0	0	0	0	0	0	0	0	0	0	0	0	0	0	0	0	0	0	0	0	0	0
gi|118474057|ref|NC_008599.1|	307574	0	CFF8240_0338	nspC	carboxynorspermidine decarboxylase	306597	307730		978		1	TAAAAGTAGG.CGACAAGGTT	C	T	40	PASS	NA	GT	5	14	0		1	1	1	1	1	0	0	0	0	0	0	0	0	0	0	0	0	0	0	0	0	0	0	0	0	0	0
gi|118474057|ref|NC_008599.1|	307831	0	CFF8240_0339	-	hypothetical protein	307814	308413		18		1	TTGATTGTCG.TGGACTTGAG	T	C	40	PASS	NA	GT	5	14	0		1	1	1	1	1	0	0	0	0	0	0	0	0	0	0	0	0	0	0	0	0	0	0	0	0	0	0
gi|118474057|ref|NC_008599.1|	307866	1	CFF8240_0339	-	hypothetical protein	307814	308413		53		1	ATTAAAACTA.GAGACGCTTT	G	A	40	PASS	NA	GT	5	14	0		1	1	1	1	1	0	0	0	0	0	0	0	0	0	0	0	0	0	0	0	0	0	0	0	0	0	0
gi|118474057|ref|NC_008599.1|	307934	1	CFF8240_0339	-	hypothetical protein	307814	308413		121		1	TGCTTCATTG.GCAAACGTAC	G	A	40	PASS	NA	GT	5	14	0		1	1	1	1	1	0	0	0	0	0	0	0	0	0	0	0	0	0	0	0	0	0	0	0	0	0	0
gi|118474057|ref|NC_008599.1|	311751	1	CFF8240_0343	nhaA	Na+/H+ antiporter NhaA	311191	312363		561		1	TAGATATATA.TGTTTTGATT	T	C	40	PASS	NA	GT	5	14	0		1	1	1	1	1	0	0	0	0	0	0	0	0	0	0	0	0	0	0	0	0	0	0	0	0	0	0
gi|118474057|ref|NC_008599.1|	315429	0	CFF8240_0344	uvrA	excinuclease ABC subunit A	312717	315548		2713		1	CAAAAGCGAG.CGTGCTTTTT	C	A	40	PASS	NA	GT	5	14	0		1	1	1	1	1	0	0	0	0	0	0	0	0	0	0	0	0	0	0	0	0	0	0	0	0	0	0
gi|118474057|ref|NC_008599.1|	316802	1	CFF8240_0346	-	sodium-dependent transporter	315785	317443		1018		1	GCTAGTAGGT.GGCGTGTTCA	G	A	40	PASS	NA	GT	5	14	0		1	1	1	1	1	0	0	0	0	0	0	0	0	0	0	0	0	0	0	0	0	0	0	0	0	0	0
gi|118474057|ref|NC_008599.1|	316918	0	CFF8240_0346	-	sodium-dependent transporter	315785	317443		1134		1	CTGTATTGCT.CTTTATCATT	C	T	40	PASS	NA	GT	5	14	0		1	1	1	1	1	0	0	0	0	0	0	0	0	0	0	0	0	0	0	0	0	0	0	0	0	0	0
gi|118474057|ref|NC_008599.1|	319335	0	CFF8240_0349	-	hypothetical protein	319021	319527		315		1	GAACTCCGCT.AATGCAATGT	A	C	40	PASS	NA	GT	5	14	0		1	1	1	1	1	0	0	0	0	0	0	0	0	0	0	0	0	0	0	0	0	0	0	0	0	0	0
gi|118474057|ref|NC_008599.1|	319341	0	CFF8240_0349	-	hypothetical protein	319021	319527		321		1	CGCTAATGCA.ATGTGAACCA	A	G	40	PASS	NA	GT	5	14	0		1	1	1	1	1	0	0	0	0	0	0	0	0	0	0	0	0	0	0	0	0	0	0	0	0	0	0
gi|118474057|ref|NC_008599.1|	319925	0	CFF8240_0350	-	anthranilate synthase component 1	319719	320978		207		1	TGGGTTATGA.CGTGGTTTAT	C	T	40	PASS	NA	GT	5	14	0		1	1	1	1	1	0	0	0	0	0	0	0	0	0	0	0	0	0	0	0	0	0	0	0	0	0	0
gi|118474057|ref|NC_008599.1|	319949	0	CFF8240_0350	-	anthranilate synthase component 1	319719	320978		231		1	TTGAAAATAT.CGGAGATAAA	C	T	40	PASS	NA	GT	5	14	0		1	1	1	1	1	0	0	0	0	0	0	0	0	0	0	0	0	0	0	0	0	0	0	0	0	0	0
gi|118474057|ref|NC_008599.1|	320721	#N/A	CFF8240_0350	-	anthranilate synthase component 1	319719	320978		1003		1	GCAGATTATT.AGCGAATTAG	A	G	40	PASS	NA	GT	5	14	0		1	1	1	1	1	0	0	0	0	0	0	0	0	0	0	0	0	0	0	0	0	0	0	0	0	0	0
gi|118474057|ref|NC_008599.1|	322590	0	CFF8240_0352	trpF	N-(5'phosphoribosyl)anthranilate isomerase	322567	323172		24		1	TTTGCGGCAT.CAAAACCCTT	C	T	40	PASS	NA	GT	5	14	0		1	1	1	1	1	0	0	0	0	0	0	0	0	0	0	0	0	0	0	0	0	0	0	0	0	0	0
gi|118474057|ref|NC_008599.1|	323276	0	CFF8240_0353	trpB	tryptophan synthase subunit beta	323169	324350		108		1	TAGCAAATAC.CAAAGAATTT	C	T	40	PASS	NA	GT	5	14	0		1	1	1	1	1	0	0	0	0	0	0	0	0	0	0	0	0	0	0	0	0	0	0	0	0	0	0
gi|118474057|ref|NC_008599.1|	324134	0	CFF8240_0353	trpB	tryptophan synthase subunit beta	323169	324350		966		1	TAGAATACTA.CGCAGTAAGC	C	T	40	PASS	NA	GT	5	14	0		1	1	1	1	1	0	0	0	0	0	0	0	0	0	0	0	0	0	0	0	0	0	0	0	0	0	0
gi|118474057|ref|NC_008599.1|	326548	1	CFF8240_0357	-	hypothetical protein	325959	326906		590		1	AAAGAGCCCA.TAAAGCAAGA	T	C	40	PASS	NA	GT	5	14	0		1	1	1	1	1	0	0	0	0	0	0	0	0	0	0	0	0	0	0	0	0	0	0	0	0	0	0
gi|118474057|ref|NC_008599.1|	327423	0	CFF8240_0358	-	hypothetical protein	326946	327515		478		1	TTATAAATAG.AGGCGAGCTA	A	G	40	PASS	NA	GT	5	14	0		1	1	1	1	1	0	0	0	0	0	0	0	0	0	0	0	0	0	0	0	0	0	0	0	0	0	0
gi|118474057|ref|NC_008599.1|	327598	0	CFF8240_0359	modB	molybdate ABC transporter permease	327541	328206		58		1	CTGTAAAGCT.GATAGCTAGC	G	A	40	PASS	NA	GT	5	14	0		1	1	1	1	1	0	0	0	0	0	0	0	0	0	0	0	0	0	0	0	0	0	0	0	0	0	0
gi|118474057|ref|NC_008599.1|	328165	0	CFF8240_0359	modB	molybdate ABC transporter permease	327541	328206		625		1	TTGAGATAAG.AGCTAACTTA	A	G	40	PASS	NA	GT	5	14	0		1	1	1	1	1	0	0	0	0	0	0	0	0	0	0	0	0	0	0	0	0	0	0	0	0	0	0
gi|118474057|ref|NC_008599.1|	329296	0	CFF8240_0361	-	hypothetical protein	329051	329425		246		1	AAACCGAGCA.ATACTTTTGA	A	G	40	PASS	NA	GT	5	14	0		1	1	1	1	1	0	0	0	0	0	0	0	0	0	0	0	0	0	0	0	0	0	0	0	0	0	0
gi|118474057|ref|NC_008599.1|	332791	0	CFF8240_0367	-	putative integral membrane protein	332579	335044		213		1	CCGCTTATAC.TCCAAATAAT	T	C	40	PASS	NA	GT	5	14	0		1	1	1	1	1	0	0	0	0	0	0	0	0	0	0	0	0	0	0	0	0	0	0	0	0	0	0
gi|118474057|ref|NC_008599.1|	333048	#N/A	CFF8240_0367	-	putative integral membrane protein	332579	335044		470		1	AGCGATTTTA.GTACGACTGC	G	T	40	PASS	NA	GT	5	14	0		1	1	1	1	1	0	0	0	0	0	0	0	0	0	0	0	0	0	0	0	0	0	0	0	0	0	0
gi|118474057|ref|NC_008599.1|	333295	0	CFF8240_0367	-	putative integral membrane protein	332579	335044		717		1	TGTTTTTAGG.CGGTATAAAT	C	T	40	PASS	NA	GT	5	14	0		1	1	1	1	1	0	0	0	0	0	0	0	0	0	0	0	0	0	0	0	0	0	0	0	0	0	0
gi|118474057|ref|NC_008599.1|	334603	0	CFF8240_0367	-	putative integral membrane protein	332579	335044		2025		1	CTCTTTTTAT.CGTATTTGTT	C	T	40	PASS	NA	GT	5	14	0		1	1	1	1	1	0	0	0	0	0	0	0	0	0	0	0	0	0	0	0	0	0	0	0	0	0	0
gi|118474057|ref|NC_008599.1|	335240	1	CFF8240_0366	-	transport-associated	335017	335592		224		1	TGAGCTGCAC.CCTCTATCGC	C	T	40	PASS	NA	GT	5	14	0		1	1	1	1	1	0	0	0	0	0	0	0	0	0	0	0	0	0	0	0	0	0	0	0	0	0	0
gi|118474057|ref|NC_008599.1|	337357	0	CFF8240_0368	-	diguanylate cyclase/phosphodiesterase with PAS/PAC and GAF sensor	335852	339979		1506		1	ATATTTTATT.CAAAAATTTT	C	T	40	PASS	NA	GT	5	14	0		1	1	1	1	1	0	0	0	0	0	0	0	0	0	0	0	0	0	0	0	0	0	0	0	0	0	0
gi|118474057|ref|NC_008599.1|	337756	0	CFF8240_0368	-	diguanylate cyclase/phosphodiesterase with PAS/PAC and GAF sensor	335852	339979		1905		1	GTGATGATCT.AGGAGTTATT	A	G	40	PASS	NA	GT	5	14	0		1	1	1	1	1	0	0	0	0	0	0	0	0	0	0	0	0	0	0	0	0	0	0	0	0	0	0
gi|118474057|ref|NC_008599.1|	340452	0	CFF8240_0369	hisZ	ATP phosphoribosyltransferase regulatory subunit	339982	340833		471		1	TAGAAATTCC.AAAAATAATA	A	G	40	PASS	NA	GT	5	14	0		1	1	1	1	1	0	0	0	0	0	0	0	0	0	0	0	0	0	0	0	0	0	0	0	0	0	0
gi|118474057|ref|NC_008599.1|	340752	0	CFF8240_0369	hisZ	ATP phosphoribosyltransferase regulatory subunit	339982	340833		771		1	TAAGTGGCGG.CGGCAGCTAT	C	T	40	PASS	NA	GT	5	14	0		1	1	1	1	1	0	0	0	0	0	0	0	0	0	0	0	0	0	0	0	0	0	0	0	0	0	0
gi|118474057|ref|NC_008599.1|	342274	0	CFF8240_0371	-	hypothetical protein	342091	342516		184		1	AAAGATAAAT.CTAGAAGAGC	C	T	40	PASS	NA	GT	5	14	0		1	1	1	1	1	0	0	0	0	0	0	0	0	0	0	0	0	0	0	0	0	0	0	0	0	0	0
gi|118474057|ref|NC_008599.1|	343588	1	CFF8240_0373	-	hypothetical protein	343173	343724		416		1	TATTTAAAAT.CATATGAAGA	C	T	40	PASS	NA	GT	5	14	0		1	1	1	1	1	0	0	0	0	0	0	0	0	0	0	0	0	0	0	0	0	0	0	0	0	0	0
gi|118474057|ref|NC_008599.1|	343619	0	CFF8240_0373	-	hypothetical protein	343173	343724		447		1	TTGTAGTAGA.TAGGCTTGCA	T	C	40	PASS	NA	GT	5	14	0		1	1	1	1	1	0	0	0	0	0	0	0	0	0	0	0	0	0	0	0	0	0	0	0	0	0	0
gi|118474057|ref|NC_008599.1|	352325	1	CFF8240_0385	-	hypothetical protein	352256	354616		70		1	GTTTTACATT.GTAAATTCAC	G	A	40	PASS	NA	GT	5	14	0		1	1	1	1	1	0	0	0	0	0	0	0	0	0	0	0	0	0	0	0	0	0	0	0	0	0	0
gi|118474057|ref|NC_008599.1|	353200	0	CFF8240_0385	-	hypothetical protein	352256	354616		945		1	TTTTAAATAC.ACTAAAATCT	A	G	40	PASS	NA	GT	5	14	0		1	1	1	1	1	0	0	0	0	0	0	0	0	0	0	0	0	0	0	0	0	0	0	0	0	0	0
gi|118474057|ref|NC_008599.1|	353460	1	CFF8240_0385	-	hypothetical protein	352256	354616		1205		1	TTAATAGGCG.CGCTTTTACA	C	T	40	PASS	NA	GT	5	14	0		1	1	1	1	1	0	0	0	0	0	0	0	0	0	0	0	0	0	0	0	0	0	0	0	0	0	0
gi|118474057|ref|NC_008599.1|	353493	1	CFF8240_0385	-	hypothetical protein	352256	354616		1238		1	AGATTTGGAA.GTTTATTTGA	G	A	40	PASS	NA	GT	5	14	0		1	1	1	1	1	0	0	0	0	0	0	0	0	0	0	0	0	0	0	0	0	0	0	0	0	0	0
gi|118474057|ref|NC_008599.1|	354268	0	CFF8240_0385	-	hypothetical protein	352256	354616		2013		1	TTGAGTGTGA.AAAAGAGCTT	A	G	40	PASS	NA	GT	5	14	0		1	1	1	1	1	0	0	0	0	0	0	0	0	0	0	0	0	0	0	0	0	0	0	0	0	0	0
gi|118474057|ref|NC_008599.1|	354624	#N/A	CFF8240_0386	-	putative recombination protein RecB	354613	357378		12		1	TGAGTTTTTC.TCGTTATTTG	T	G	40	PASS	NA	GT	5	14	0		1	1	1	1	1	0	0	0	0	0	0	0	0	0	0	0	0	0	0	0	0	0	0	0	0	0	0
gi|118474057|ref|NC_008599.1|	354753	0	CFF8240_0386	-	putative recombination protein RecB	354613	357378		141		1	CAAAAAAAGC.AGCAAATGAG	A	G	40	PASS	NA	GT	5	14	0		1	1	1	1	1	0	0	0	0	0	0	0	0	0	0	0	0	0	0	0	0	0	0	0	0	0	0
gi|118474057|ref|NC_008599.1|	355226	1	CFF8240_0386	-	putative recombination protein RecB	354613	357378		614		1	GAGTTAAAAA.GTTTAGCTTT	G	A	40	PASS	NA	GT	5	14	0		1	1	1	1	1	0	0	0	0	0	0	0	0	0	0	0	0	0	0	0	0	0	0	0	0	0	0
gi|118474057|ref|NC_008599.1|	357673	0	CFF8240_0387	rplM	50S ribosomal protein L13	357457	357882		217		1	TGAAGCTAAA.CTGTATCACA	C	T	40	PASS	NA	GT	5	14	0		1	1	1	1	1	0	0	0	0	0	0	0	0	0	0	0	0	0	0	0	0	0	0	0	0	0	0
gi|118474057|ref|NC_008599.1|	357684	0	CFF8240_0387	rplM	50S ribosomal protein L13	357457	357882		228		1	TGTATCACAG.GCATTCGGGC	G	A	40	PASS	NA	GT	5	14	0		1	1	1	1	1	0	0	0	0	0	0	0	0	0	0	0	0	0	0	0	0	0	0	0	0	0	0
gi|118474057|ref|NC_008599.1|	360620	0	CFF8240_0391	-	phosphoglycolate phosphatase	360450	361100		171		1	TTTGCTCTCT.TGGAGTTCCA	T	C	40	PASS	NA	GT	5	14	0		1	1	1	1	1	0	0	0	0	0	0	0	0	0	0	0	0	0	0	0	0	0	0	0	0	0	0
gi|118474057|ref|NC_008599.1|	360652	1	CFF8240_0391	-	phosphoglycolate phosphatase	360450	361100		203		1	TTGAATTTTG.TAGATACCTA	T	C	40	PASS	NA	GT	5	14	0		1	1	1	1	1	0	0	0	0	0	0	0	0	0	0	0	0	0	0	0	0	0	0	0	0	0	0
gi|118474057|ref|NC_008599.1|	361066	1	CFF8240_0391	-	phosphoglycolate phosphatase	360450	361100		617		1	CCAAAAGAAG.CGGTCGAGCG	C	T	40	PASS	NA	GT	5	14	0		1	1	1	1	1	0	0	0	0	0	0	0	0	0	0	0	0	0	0	0	0	0	0	0	0	0	0
gi|118474057|ref|NC_008599.1|	361679	0	CFF8240_0392	nifJ	pyruvate:ferredoxin (flavodoxin) oxidoreductase	361290	364844		390		1	ATCAAGATGT.GTATGCCTGT	G	T	40	PASS	NA	GT	5	14	0		1	1	1	1	1	0	0	0	0	0	0	0	0	0	0	0	0	0	0	0	0	0	0	0	0	0	0
gi|118474057|ref|NC_008599.1|	361970	0	CFF8240_0392	nifJ	pyruvate:ferredoxin (flavodoxin) oxidoreductase	361290	364844		681		1	TATACTTTCA.AACAAGAGAG	A	G	40	PASS	NA	GT	5	14	0		1	1	1	1	1	0	0	0	0	0	0	0	0	0	0	0	0	0	0	0	0	0	0	0	0	0	0
gi|118474057|ref|NC_008599.1|	365879	1	CFF8240_0394	-	hypothetical protein	365543	366154		337		1	TAGTTTAAGT.CAAGGTGAAG	C	G	40	PASS	NA	GT	5	14	0		1	1	1	1	1	0	0	0	0	0	0	0	0	0	0	0	0	0	0	0	0	0	0	0	0	0	0
gi|118474057|ref|NC_008599.1|	365973	1	CFF8240_0394	-	hypothetical protein	365543	366154		431		1	AGCGGTGCTG.GAGATAATCT	G	T	40	PASS	NA	GT	5	14	0		1	1	1	1	1	0	0	0	0	0	0	0	0	0	0	0	0	0	0	0	0	0	0	0	0	0	0
gi|118474057|ref|NC_008599.1|	370515	0	CFF8240_0399	-	branched-chain amino-acid ABC transport system periplasmic binding protein	370342	371460		174		1	CTTTAAAAAA.CGGAGATACG	C	T	40	PASS	NA	GT	5	14	0		1	1	1	1	1	0	0	0	0	0	0	0	0	0	0	0	0	0	0	0	0	0	0	0	0	0	0
gi|118474057|ref|NC_008599.1|	371494	#N/A							371495			TATTTTAGTG.GAAATTCATA	G	A	40	PASS	NA	GT	5	14	0		1	1	1	1	1	0	0	0	0	0	0	0	0	0	0	0	0	0	0	0	0	0	0	0	0	0	0
gi|118474057|ref|NC_008599.1|	371984	1	CFF8240_0400	-	hydrophobic amino acid ABC transporter permease/ATP-binding protein	371735	372631		250		1	TACAGATAGA.ATAGCTTATA	A	G	40	PASS	NA	GT	5	14	0		1	1	1	1	1	0	0	0	0	0	0	0	0	0	0	0	0	0	0	0	0	0	0	0	0	0	0
gi|118474057|ref|NC_008599.1|	372278	1	CFF8240_0400	-	hydrophobic amino acid ABC transporter permease/ATP-binding protein	371735	372631		544		1	AAGCACGGTT.CATCTTATGG	C	A	40	PASS	NA	GT	5	14	0		1	1	1	1	1	0	0	0	0	0	0	0	0	0	0	0	0	0	0	0	0	0	0	0	0	0	0
gi|118474057|ref|NC_008599.1|	372765	0	CFF8240_0401	-	ABC transport system permease	372634	373689		132		1	TAATCCTAGC.CATAAGTTAT	C	T	40	PASS	NA	GT	5	14	0		1	1	1	1	1	0	0	0	0	0	0	0	0	0	0	0	0	0	0	0	0	0	0	0	0	0	0
gi|118474057|ref|NC_008599.1|	372882	0	CFF8240_0401	-	ABC transport system permease	372634	373689		249		1	ATTCAAAACT.CTATCAGTTT	C	A	40	PASS	NA	GT	5	14	0		1	1	1	1	1	0	0	0	0	0	0	0	0	0	0	0	0	0	0	0	0	0	0	0	0	0	0
gi|118474057|ref|NC_008599.1|	374198	0	CFF8240_0402	-	high affinity branched-chain amino acid ABC transporter ATP-binding protein	373686	374450		513		1	ATCCTAAGCT.ATTATTATTA	A	G	40	PASS	NA	GT	5	14	0		1	1	1	1	1	0	0	0	0	0	0	0	0	0	0	0	0	0	0	0	0	0	0	0	0	0	0
gi|118474057|ref|NC_008599.1|	375419	0	CFF8240_0404	-	CcmF/CcyK/CcsA family cytochrome c biogenesis protein	375213	378287		207		1	TTAGATACAA.GCTTTTAAAT	G	A	40	PASS	NA	GT	5	14	0		1	1	1	1	1	0	0	0	0	0	0	0	0	0	0	0	0	0	0	0	0	0	0	0	0	0	0
gi|118474057|ref|NC_008599.1|	375689	0	CFF8240_0404	-	CcmF/CcyK/CcsA family cytochrome c biogenesis protein	375213	378287		477		1	ATAATAAACC.AGCTATTTTA	A	G	40	PASS	NA	GT	5	14	0		1	1	1	1	1	0	0	0	0	0	0	0	0	0	0	0	0	0	0	0	0	0	0	0	0	0	0
gi|118474057|ref|NC_008599.1|	377231	0	CFF8240_0404	-	CcmF/CcyK/CcsA family cytochrome c biogenesis protein	375213	378287		2019		1	TGGCTATAGC.GCAAGATAGC	G	T	40	PASS	NA	GT	5	14	0		1	1	1	1	1	0	0	0	0	0	0	0	0	0	0	0	0	0	0	0	0	0	0	0	0	0	0
gi|118474057|ref|NC_008599.1|	379542	0	CFF8240_0407	-	ATP-sulfurylase family protein	379257	380333		286		1	TCACTATAGT.ACGGCACTGA	A	G	40	PASS	NA	GT	5	14	0		1	1	1	1	1	0	0	0	0	0	0	0	0	0	0	0	0	0	0	0	0	0	0	0	0	0	0
gi|118474057|ref|NC_008599.1|	379595	0	CFF8240_0407	-	ATP-sulfurylase family protein	379257	380333		339		1	TCGATATTTA.AATCTTTTGC	A	G	40	PASS	NA	GT	5	14	0		1	1	1	1	1	0	0	0	0	0	0	0	0	0	0	0	0	0	0	0	0	0	0	0	0	0	0
gi|118474057|ref|NC_008599.1|	380012	1	CFF8240_0407	-	ATP-sulfurylase family protein	379257	380333		756		1	TGAATGTTCT.GTTTTATCTG	G	T	40	PASS	NA	GT	5	14	0		1	1	1	1	1	0	0	0	0	0	0	0	0	0	0	0	0	0	0	0	0	0	0	0	0	0	0
gi|118474057|ref|NC_008599.1|	380036	1	CFF8240_0407	-	ATP-sulfurylase family protein	379257	380333		780		1	AAATCATCTT.CGTATATCAC	C	T	40	PASS	NA	GT	5	14	0		1	1	1	1	1	0	0	0	0	0	0	0	0	0	0	0	0	0	0	0	0	0	0	0	0	0	0
gi|118474057|ref|NC_008599.1|	380049	0	CFF8240_0407	-	ATP-sulfurylase family protein	379257	380333		793		1	ATATCACAAA.CTCGCCACTT	C	T	40	PASS	NA	GT	5	14	0		1	1	1	1	1	0	0	0	0	0	0	0	0	0	0	0	0	0	0	0	0	0	0	0	0	0	0
gi|118474057|ref|NC_008599.1|	381178	0	CFF8240_0408	-	response regulator receiver domain-containing protein	380413	381303		766		1	ACACAACATC.AAATTTATCG	A	G	40	PASS	NA	GT	5	14	0		1	1	1	1	1	0	0	0	0	0	0	0	0	0	0	0	0	0	0	0	0	0	0	0	0	0	0
gi|118474057|ref|NC_008599.1|	385746	0	CFF8240_0412	-	2,3,4,5-tetrahydropyridine-2,6-carboxylate N-succinyltransferase	385216	386406		531		1	CAAATTTAGC.ATGGGACGCG	A	T	40	PASS	NA	GT	5	14	0		1	1	1	1	1	0	0	0	0	0	0	0	0	0	0	0	0	0	0	0	0	0	0	0	0	0	0
gi|118474057|ref|NC_008599.1|	386682	0	CFF8240_0413	-	ABC transporter ATP-binding protein	386419	388002		264		1	TACTATATGG.CAATAAAAGA	C	T	40	PASS	NA	GT	5	14	0		1	1	1	1	1	0	0	0	0	0	0	0	0	0	0	0	0	0	0	0	0	0	0	0	0	0	0
gi|118474057|ref|NC_008599.1|	387507	0	CFF8240_0413	-	ABC transporter ATP-binding protein	386419	388002		1089		1	TTTGTAAAAT.TATAATGGGA	T	C	40	PASS	NA	GT	5	14	0		1	1	1	1	1	0	0	0	0	0	0	0	0	0	0	0	0	0	0	0	0	0	0	0	0	0	0
gi|118474057|ref|NC_008599.1|	389352	0	CFF8240_0415	-	fumarate reductase flavoprotein subunit	388809	390797		544		1	AGATAGCAAC.GTGTTCCCAC	G	A	40	PASS	NA	GT	5	14	0		1	1	1	1	1	0	0	0	0	0	0	0	0	0	0	0	0	0	0	0	0	0	0	0	0	0	0
gi|118474057|ref|NC_008599.1|	389481	0	CFF8240_0415	-	fumarate reductase flavoprotein subunit	388809	390797		673		1	GAGTTTGTAT.ATCTATCTCA	A	G	40	PASS	NA	GT	5	14	0		1	1	1	1	1	0	0	0	0	0	0	0	0	0	0	0	0	0	0	0	0	0	0	0	0	0	0
gi|118474057|ref|NC_008599.1|	389640	0	CFF8240_0415	-	fumarate reductase flavoprotein subunit	388809	390797		832		1	GAGTTTGACT.CTCACCATTT	C	T	40	PASS	NA	GT	5	14	0		1	1	1	1	1	0	0	0	0	0	0	0	0	0	0	0	0	0	0	0	0	0	0	0	0	0	0
gi|118474057|ref|NC_008599.1|	392107	0	CFF8240_0417	lgt	prolipoprotein diacylglyceryl transferase	391831	392661		277		1	CATAAAGTTG.GCTTGGATGT	G	A	40	PASS	NA	GT	5	14	0		1	1	1	1	1	0	0	0	0	0	0	0	0	0	0	0	0	0	0	0	0	0	0	0	0	0	0
gi|118474057|ref|NC_008599.1|	393092	0	CFF8240_0418	-	hypothetical protein	392654	393205		439		1	CGATATTTTC.TGTTTTTATA	T	C	40	PASS	NA	GT	5	14	0		1	1	1	1	1	0	0	0	0	0	0	0	0	0	0	0	0	0	0	0	0	0	0	0	0	0	0
gi|118474057|ref|NC_008599.1|	393499	1	CFF8240_0419	-	DNA polymerase IV 1	393263	394405		237		1	GTGAAAATAG.AGTGCTTTGT	A	T	40	PASS	NA	GT	5	14	0		1	1	1	1	1	0	0	0	0	0	0	0	0	0	0	0	0	0	0	0	0	0	0	0	0	0	0
gi|118474057|ref|NC_008599.1|	395795	#N/A							395796			TGCACCTCCG.CTTACTATGA	C	T	40	PASS	NA	GT	5	14	0		1	1	1	1	1	0	0	0	0	0	0	0	0	0	0	0	0	0	0	0	0	0	0	0	0	0	0
gi|118474057|ref|NC_008599.1|	396881	0	CFF8240_0422	-	acetyltransferase	396776	397333		106		1	CATCTGATTT.GGCTTCATCT	G	A	40	PASS	NA	GT	5	14	0		1	1	1	1	1	0	0	0	0	0	0	0	0	0	0	0	0	0	0	0	0	0	0	0	0	0	0
gi|118474057|ref|NC_008599.1|	397410	#N/A							397411			AATTTAATAT.AGTTTAATAT	A	G	40	PASS	NA	GT	5	14	0		1	1	1	1	1	0	0	0	0	0	0	0	0	0	0	0	0	0	0	0	0	0	0	0	0	0	0
gi|118474057|ref|NC_008599.1|	399065	0	CFF8240_0424	-	hypothetical protein	398919	399626		147		1	AACTTCGCAC.CGCGATAGCA	C	A	40	PASS	NA	GT	5	14	0		1	1	1	1	1	0	0	0	0	0	0	0	0	0	0	0	0	0	0	0	0	0	0	0	0	0	0
gi|118474057|ref|NC_008599.1|	399425	0	CFF8240_0424	-	hypothetical protein	398919	399626		507		1	GAACTCTAAC.CATATACGGA	C	T	40	PASS	NA	GT	5	14	0		1	1	1	1	1	0	0	0	0	0	0	0	0	0	0	0	0	0	0	0	0	0	0	0	0	0	0
gi|118474057|ref|NC_008599.1|	400095	0	CFF8240_0425	-	peptidyl-prolyl cis-trans isomerase	399652	400143		444		1	TGGATTCTAT.TAGGCAAGGC	T	C	40	PASS	NA	GT	5	14	0		1	1	1	1	1	0	0	0	0	0	0	0	0	0	0	0	0	0	0	0	0	0	0	0	0	0	0
gi|118474057|ref|NC_008599.1|	404111	0	CFF8240_0429	-	trimethylamine-N-oxide reductase 2	403986	406367		126		1	ACTTTGGACC.ATTTTATGCT	A	G	40	PASS	NA	GT	5	14	0		1	1	1	1	1	0	0	0	0	0	0	0	0	0	0	0	0	0	0	0	0	0	0	0	0	0	0
gi|118474057|ref|NC_008599.1|	406073	0	CFF8240_0429	-	trimethylamine-N-oxide reductase 2	403986	406367		2088		1	CTCACGGCGA.CGTAGTTGAA	C	T	40	PASS	NA	GT	5	14	0		1	1	1	1	1	0	0	0	0	0	0	0	0	0	0	0	0	0	0	0	0	0	0	0	0	0	0
gi|118474057|ref|NC_008599.1|	407963	0	CFF8240_0431	-	histidine kinase A domain-containing protein	407016	408665		948		1	AAGAGTATAA.GTTTATACTT	G	A	40	PASS	NA	GT	5	14	0		1	1	1	1	1	0	0	0	0	0	0	0	0	0	0	0	0	0	0	0	0	0	0	0	0	0	0
gi|118474057|ref|NC_008599.1|	408967	0	CFF8240_0432	-	putative two-component regulator	408662	409345		306		1	TAAAAGATGG.CGCTATGCAG	C	A	40	PASS	NA	GT	5	14	0		1	1	1	1	1	0	0	0	0	0	0	0	0	0	0	0	0	0	0	0	0	0	0	0	0	0	0
gi|118474057|ref|NC_008599.1|	409297	0	CFF8240_0432	-	putative two-component regulator	408662	409345		636		1	TAAATATCGA.GAATATATCG	G	A	40	PASS	NA	GT	5	14	0		1	1	1	1	1	0	0	0	0	0	0	0	0	0	0	0	0	0	0	0	0	0	0	0	0	0	0
gi|118474057|ref|NC_008599.1|	411621	0	CFF8240_0435	-	TonB-dependent receptor domain-containing protein	410926	412716		696		1	ATAAACTTAA.CGATATGCAA	C	T	40	PASS	NA	GT	5	14	0		1	1	1	1	1	0	0	0	0	0	0	0	0	0	0	0	0	0	0	0	0	0	0	0	0	0	0
gi|118474057|ref|NC_008599.1|	414698	#N/A							414699			CATATTTTCT.ACATTTTTTA	A	G	40	PASS	NA	GT	5	14	0		1	1	1	1	1	0	0	0	0	0	0	0	0	0	0	0	0	0	0	0	0	0	0	0	0	0	0
gi|118474057|ref|NC_008599.1|	415691	0	CFF8240_0437	-	GTP-binding protein	414756	416834		936		1	CGTCTCAAAG.CGCTACAAAA	C	T	40	PASS	NA	GT	5	14	0		1	1	1	1	1	0	0	0	0	0	0	0	0	0	0	0	0	0	0	0	0	0	0	0	0	0	0
gi|118474057|ref|NC_008599.1|	416866	0	CFF8240_0438	-	GTP-binding protein	416828	418627		39		1	AAAGACTATA.TGATACTAGT	T	C	40	PASS	NA	GT	5	14	0		1	1	1	1	1	0	0	0	0	0	0	0	0	0	0	0	0	0	0	0	0	0	0	0	0	0	0
gi|118474057|ref|NC_008599.1|	417097	0	CFF8240_0438	-	GTP-binding protein	416828	418627		270		1	TTGTTCCTGT.TACAGCAAAA	T	C	40	PASS	NA	GT	5	14	0		1	1	1	1	1	0	0	0	0	0	0	0	0	0	0	0	0	0	0	0	0	0	0	0	0	0	0
gi|118474057|ref|NC_008599.1|	420111	0	CFF8240_0440	-	nitrous-oxide reductase	419710	422304		402		1	AATACGTGGG.CGATTATCTA	C	T	40	PASS	NA	GT	5	14	0		1	1	1	1	1	0	0	0	0	0	0	0	0	0	0	0	0	0	0	0	0	0	0	0	0	0	0
gi|118474057|ref|NC_008599.1|	421122	0	CFF8240_0440	-	nitrous-oxide reductase	419710	422304		1413		1	TTAATCCGGT.TGGTCCTCTT	T	C	40	PASS	NA	GT	5	14	0		1	1	1	1	1	0	0	0	0	0	0	0	0	0	0	0	0	0	0	0	0	0	0	0	0	0	0
gi|118474057|ref|NC_008599.1|	422148	0	CFF8240_0440	-	nitrous-oxide reductase	419710	422304		2439		1	TATTTGATTT.CATCAAAAAT	C	T	40	PASS	NA	GT	5	14	0		1	1	1	1	1	0	0	0	0	0	0	0	0	0	0	0	0	0	0	0	0	0	0	0	0	0	0
gi|118474057|ref|NC_008599.1|	423278	0	CFF8240_0442	-	nitrous oxidase accessory protein	423195	424409		84		1	GCGCAAATCC.GGGGGATATA	G	A	40	PASS	NA	GT	5	14	0		1	1	1	1	1	0	0	0	0	0	0	0	0	0	0	0	0	0	0	0	0	0	0	0	0	0	0
gi|118474057|ref|NC_008599.1|	427143	0	CFF8240_0447	-	ABC transporter ATP-binding protein	426987	427640		157		1	TGAAATTTTG.CTAAATAGCG	C	T	40	PASS	NA	GT	5	14	0		1	1	1	1	1	0	0	0	0	0	0	0	0	0	0	0	0	0	0	0	0	0	0	0	0	0	0
gi|118474057|ref|NC_008599.1|	428029	0	CFF8240_0448	-	multi-copper enzyme maturation ABC transporter permease	427700	428464		330		1	TTTTAAAAGG.CGTAGAGATA	C	T	40	PASS	NA	GT	5	14	0		1	1	1	1	1	0	0	0	0	0	0	0	0	0	0	0	0	0	0	0	0	0	0	0	0	0	0
gi|118474057|ref|NC_008599.1|	429449	#N/A							429450			TATTTTCATT.GCGATTATTG	G	T	40	PASS	NA	GT	5	14	0		1	1	1	1	1	0	0	0	0	0	0	0	0	0	0	0	0	0	0	0	0	0	0	0	0	0	0
gi|118474057|ref|NC_008599.1|	430275	0	CFF8240_0451	-	putative putative two-component sensor	429465	430682		811		1	ATATATCGGC.GTATATCATA	G	A	40	PASS	NA	GT	5	14	0		1	1	1	1	1	0	0	0	0	0	0	0	0	0	0	0	0	0	0	0	0	0	0	0	0	0	0
gi|118474057|ref|NC_008599.1|	430374	0	CFF8240_0451	-	putative putative two-component sensor	429465	430682		910		1	AAGCTAAATA.CAAAATACCA	C	T	40	PASS	NA	GT	5	14	0		1	1	1	1	1	0	0	0	0	0	0	0	0	0	0	0	0	0	0	0	0	0	0	0	0	0	0
gi|118474057|ref|NC_008599.1|	430415	1	CFF8240_0451	-	putative putative two-component sensor	429465	430682		951		1	TCTCCTAAGT.CAATATTTTG	C	T	40	PASS	NA	GT	5	14	0		1	1	1	1	1	0	0	0	0	0	0	0	0	0	0	0	0	0	0	0	0	0	0	0	0	0	0
gi|118474057|ref|NC_008599.1|	433254	0	CFF8240_0455	-	hypothetical protein	432975	433400		280		1	CGCGATCAGC.GTCAAAATCC	G	A	40	PASS	NA	GT	5	14	0		1	1	1	1	1	0	0	0	0	0	0	0	0	0	0	0	0	0	0	0	0	0	0	0	0	0	0
gi|118474057|ref|NC_008599.1|	433581	#N/A							433582			GAAAAAAGAA.GAGGGGATTA	G	A	40	PASS	NA	GT	5	14	0		1	1	1	1	1	0	0	0	0	0	0	0	0	0	0	0	0	0	0	0	0	0	0	0	0	0	0
gi|118474057|ref|NC_008599.1|	450726	1	CFF8240_0463	-	hypothetical protein	450610	451998		117		1	TCGCCGCCCG.GAAAATCCCG	G	A	40	PASS	NA	GT	5	14	0		1	1	1	1	1	0	0	0	0	0	0	0	0	0	0	0	0	0	0	0	0	0	0	0	0	0	0
gi|118474057|ref|NC_008599.1|	452267	0	CFF8240_0464	-	surface array protein	452228	456001		40		1	TTTGTGTCAC.TTGAGCTATA	T	C	40	PASS	NA	GT	5	14	0		1	1	1	1	1	0	0	0	0	0	0	0	0	0	0	0	0	0	0	0	0	0	0	0	0	0	0
gi|118474057|ref|NC_008599.1|	452439	1	CFF8240_0464	-	surface array protein	452228	456001		212		1	TTTTGTTGTG.CTATCTTGTG	C	A	40	PASS	NA	GT	5	14	0		1	1	1	1	1	0	0	0	0	0	0	0	0	0	0	0	0	0	0	0	0	0	0	0	0	0	0
gi|118474057|ref|NC_008599.1|	453090	1	CFF8240_0464	-	surface array protein	452228	456001		863		1	AGAATTAATT.GCATTAAAAT	G	A	40	PASS	NA	GT	5	14	0		1	1	1	1	1	0	0	0	0	0	0	0	0	0	0	0	0	0	0	0	0	0	0	0	0	0	0
gi|118474057|ref|NC_008599.1|	456441	#N/A							456442			GGAAATGAGC.CACAAGGAGC	C	A	40	PASS	NA	GT	5	14	0		1	1	1	1	1	0	0	0	0	0	0	0	0	0	0	0	0	0	0	0	0	0	0	0	0	0	0
gi|118474057|ref|NC_008599.1|	456574	#N/A							456575			AAGTTATAGG.CGGTAAAGGC	C	T	40	PASS	NA	GT	5	14	0		1	1	1	1	1	0	0	0	0	0	0	0	0	0	0	0	0	0	0	0	0	0	0	0	0	0	0
gi|118474057|ref|NC_008599.1|	456585	#N/A							456586			GGTAAAGGCA.CCTCCTCATC	C	T	40	PASS	NA	GT	5	14	0		1	1	1	1	1	0	0	0	0	0	0	0	0	0	0	0	0	0	0	0	0	0	0	0	0	0	0
gi|118474057|ref|NC_008599.1|	460737	0	CFF8240_0468	-	hypothetical protein	460611	461027		127		1	GCCAGTCTAT.AGCTTCATTT	A	C	40	PASS	NA	GT	5	14	0		1	1	1	1	1	0	0	0	0	0	0	0	0	0	0	0	0	0	0	0	0	0	0	0	0	0	0
gi|118474057|ref|NC_008599.1|	462968	0	CFF8240_0471	ruvB	Holliday junction DNA helicase RuvB	462213	463244		756		1	ATAGTCTTGG.GGTAAATGAT	G	A	40	PASS	NA	GT	5	14	0		1	1	1	1	1	0	0	0	0	0	0	0	0	0	0	0	0	0	0	0	0	0	0	0	0	0	0
gi|118474057|ref|NC_008599.1|	476082	0	CFF8240_0482	-	hypothetical protein	475711	477285		372		1	TTCAGCCGTT.TTCATTTAAT	T	C	40	PASS	NA	GT	5	14	0		1	1	1	1	1	0	0	0	0	0	0	0	0	0	0	0	0	0	0	0	0	0	0	0	0	0	0
gi|118474057|ref|NC_008599.1|	477447	#N/A							477448			GTCTCTATAA.AACCTTATTT	A	C	40	PASS	NA	GT	5	14	0		1	1	1	1	1	0	0	0	0	0	0	0	0	0	0	0	0	0	0	0	0	0	0	0	0	0	0
gi|118474057|ref|NC_008599.1|	477767	1	CFF8240_0484	-	hypothetical protein	477568	480387		200		1	TACTGCTTTA.GTGATATAAT	G	T	40	PASS	NA	GT	5	14	0		1	1	1	1	1	0	0	0	0	0	0	0	0	0	0	0	0	0	0	0	0	0	0	0	0	0	0
gi|118474057|ref|NC_008599.1|	477843	1	CFF8240_0484	-	hypothetical protein	477568	480387		276		1	TTGGCATCAG.CTATATCTAT	C	T	40	PASS	NA	GT	5	14	0		1	1	1	1	1	0	0	0	0	0	0	0	0	0	0	0	0	0	0	0	0	0	0	0	0	0	0
gi|118474057|ref|NC_008599.1|	498537	#N/A							498538			AATTTTATTT.CACAAGTTTA	C	T	40	PASS	NA	GT	5	14	0		1	1	1	1	1	0	0	0	0	0	0	0	0	0	0	0	0	0	0	0	0	0	0	0	0	0	0
gi|118474057|ref|NC_008599.1|	499658	1	CFF8240_0496	-	group 1 glycosyl transferase	498593	499708		1066		1	ATTTAAAAAA.ACTATAAACG	A	T	40	PASS	NA	GT	5	14	0		1	1	1	1	1	0	0	0	0	0	0	0	0	0	0	0	0	0	0	0	0	0	0	0	0	0	0
gi|118474057|ref|NC_008599.1|	500075	0	CFF8240_0497	-	undecaprenyl-phosphate galactosephosphotransferase	499680	500993		396		1	GAGTTTTATA.CCACACTGGA	C	T	40	PASS	NA	GT	5	14	0		1	1	1	1	1	0	0	0	0	0	0	0	0	0	0	0	0	0	0	0	0	0	0	0	0	0	0
gi|118474057|ref|NC_008599.1|	500939	0	CFF8240_0497	-	undecaprenyl-phosphate galactosephosphotransferase	499680	500993		1260		1	ATAATGATAT.AATCATACTT	A	C	40	PASS	NA	GT	5	14	0		1	1	1	1	1	0	0	0	0	0	0	0	0	0	0	0	0	0	0	0	0	0	0	0	0	0	0
gi|118474057|ref|NC_008599.1|	502579	1	CFF8240_0499	ftsY	signal recognition particle-docking protein FtsY	502337	503206		243		1	CCTTGTGTAC.CATCAAGAAC	C	T	40	PASS	NA	GT	5	14	0		1	1	1	1	1	0	0	0	0	0	0	0	0	0	0	0	0	0	0	0	0	0	0	0	0	0	0
gi|118474057|ref|NC_008599.1|	505589	0	CFF8240_0502	-	phosphodiesterase	504375	505928		1215		1	CTCACCATGG.GCATGAGGAG	G	A	40	PASS	NA	GT	5	14	0		1	1	1	1	1	0	0	0	0	0	0	0	0	0	0	0	0	0	0	0	0	0	0	0	0	0	0
gi|118474057|ref|NC_008599.1|	505595	0	CFF8240_0502	-	phosphodiesterase	504375	505928		1221		1	ATGGGCATGA.GGAGGCTTTA	G	A	40	PASS	NA	GT	5	14	0		1	1	1	1	1	0	0	0	0	0	0	0	0	0	0	0	0	0	0	0	0	0	0	0	0	0	0
gi|118474057|ref|NC_008599.1|	505907	0	CFF8240_0502	-	phosphodiesterase	504375	505928		1533		1	GAGAGCTTAG.GGCTATAGAA	G	A	40	PASS	NA	GT	5	14	0		1	1	1	1	1	0	0	0	0	0	0	0	0	0	0	0	0	0	0	0	0	0	0	0	0	0	0
gi|118474057|ref|NC_008599.1|	507252	0	CFF8240_0505	-	hypothetical protein	507100	508389		153		1	TAAACCAAAG.CAATGGTATT	C	T	40	PASS	NA	GT	5	14	0		1	1	1	1	1	0	0	0	0	0	0	0	0	0	0	0	0	0	0	0	0	0	0	0	0	0	0
gi|118474057|ref|NC_008599.1|	515676	1	CFF8240_0511	-	methyl-accepting chemotaxis protein	515549	516634		128		1	GATGTTAGTA.ACGAAACCAT	A	G	40	PASS	NA	GT	5	14	0		1	1	1	1	1	0	0	0	0	0	0	0	0	0	0	0	0	0	0	0	0	0	0	0	0	0	0
gi|118474057|ref|NC_008599.1|	523258	1	CFF8240_0518	-	hypothetical protein	523038	523910		221		1	AAGATGAAAG.GACTAGAGTT	G	A	40	PASS	NA	GT	5	14	0		1	1	1	1	1	0	0	0	0	0	0	0	0	0	0	0	0	0	0	0	0	0	0	0	0	0	0
gi|118474057|ref|NC_008599.1|	523532	0	CFF8240_0518	-	hypothetical protein	523038	523910		495		1	TGCCTAGTGG.TACTGGTGCT	T	C	40	PASS	NA	GT	5	14	0		1	1	1	1	1	0	0	0	0	0	0	0	0	0	0	0	0	0	0	0	0	0	0	0	0	0	0
gi|118474057|ref|NC_008599.1|	523652	0	CFF8240_0518	-	hypothetical protein	523038	523910		615		1	ATAAAGATTC.GAAATTGAAT	G	A	40	PASS	NA	GT	5	14	0		1	1	1	1	1	0	0	0	0	0	0	0	0	0	0	0	0	0	0	0	0	0	0	0	0	0	0
gi|118474057|ref|NC_008599.1|	524017	0	CFF8240_0519	hisD	histidinol dehydrogenase	523934	525220		84		1	ATATGCAAAA.TGTAATGGAA	T	C	40	PASS	NA	GT	5	14	0		1	1	1	1	1	0	0	0	0	0	0	0	0	0	0	0	0	0	0	0	0	0	0	0	0	0	0
gi|118474057|ref|NC_008599.1|	524801	1	CFF8240_0519	hisD	histidinol dehydrogenase	523934	525220		868		1	TTTGCCAACT.TTAAGTAGAG	T	G	40	PASS	NA	GT	5	14	0		1	1	1	1	1	0	0	0	0	0	0	0	0	0	0	0	0	0	0	0	0	0	0	0	0	0	0
gi|118474057|ref|NC_008599.1|	525929	1	CFF8240_0520	-	flagellin	525277	526029		653		1	AATAATGTGA.ATAACTACAA	A	C	40	PASS	NA	GT	5	14	0		1	1	1	1	1	0	0	0	0	0	0	0	0	0	0	0	0	0	0	0	0	0	0	0	0	0	0
gi|118474057|ref|NC_008599.1|	526419	0	CFF8240_0521	-	RNA polymerase sigma factor RpoD	526080	527951		340		1	GACTTATAGG.TTCTTTGGTA	T	C	40	PASS	NA	GT	5	14	0		1	1	1	1	1	0	0	0	0	0	0	0	0	0	0	0	0	0	0	0	0	0	0	0	0	0	0
gi|118474057|ref|NC_008599.1|	526506	0	CFF8240_0521	-	RNA polymerase sigma factor RpoD	526080	527951		427		1	GCTCTTTTCC.TTCTTCTTGT	T	C	40	PASS	NA	GT	5	14	0		1	1	1	1	1	0	0	0	0	0	0	0	0	0	0	0	0	0	0	0	0	0	0	0	0	0	0
gi|118474057|ref|NC_008599.1|	526683	0	CFF8240_0521	-	RNA polymerase sigma factor RpoD	526080	527951		604		1	ATTTATCAAC.CGCTTTCATA	C	T	40	PASS	NA	GT	5	14	0		1	1	1	1	1	0	0	0	0	0	0	0	0	0	0	0	0	0	0	0	0	0	0	0	0	0	0
gi|118474057|ref|NC_008599.1|	532009	0	CFF8240_0525	-	hypothetical protein	531935	532456		75		1	AGCAGCCTAT.CGGTGAGCCG	C	T	40	PASS	NA	GT	5	14	0		1	1	1	1	1	0	0	0	0	0	0	0	0	0	0	0	0	0	0	0	0	0	0	0	0	0	0
gi|118474057|ref|NC_008599.1|	532309	0	CFF8240_0525	-	hypothetical protein	531935	532456		375		1	CCGCCGGAGT.CGGTAACTAT	C	T	40	PASS	NA	GT	5	14	0		1	1	1	1	1	0	0	0	0	0	0	0	0	0	0	0	0	0	0	0	0	0	0	0	0	0	0
gi|118474057|ref|NC_008599.1|	532405	0	CFF8240_0525	-	hypothetical protein	531935	532456		471		1	AATGGTGGGC.ACCGTTTGAT	A	G	40	PASS	NA	GT	5	14	0		1	1	1	1	1	0	0	0	0	0	0	0	0	0	0	0	0	0	0	0	0	0	0	0	0	0	0
gi|118474057|ref|NC_008599.1|	534091	1	CFF8240_0527	-	ABC transport permease	533998	535242		94		1	TTCATTGATA.GCTTGCATGC	G	T	40	PASS	NA	GT	5	14	0		1	1	1	1	1	0	0	0	0	0	0	0	0	0	0	0	0	0	0	0	0	0	0	0	0	0	0
gi|118474057|ref|NC_008599.1|	534165	0	CFF8240_0527	-	ABC transport permease	533998	535242		168		1	GTTCAAACAT.CGTAGTACTT	C	T	40	PASS	NA	GT	5	14	0		1	1	1	1	1	0	0	0	0	0	0	0	0	0	0	0	0	0	0	0	0	0	0	0	0	0	0
gi|118474057|ref|NC_008599.1|	534210	0	CFF8240_0527	-	ABC transport permease	533998	535242		213		1	AAATAGCAGG.TAAAAACTAC	T	C	40	PASS	NA	GT	5	14	0		1	1	1	1	1	0	0	0	0	0	0	0	0	0	0	0	0	0	0	0	0	0	0	0	0	0	0
gi|118474057|ref|NC_008599.1|	534319	1	CFF8240_0527	-	ABC transport permease	533998	535242		322		1	ACCGTTTTTA.ACCGCTAAAG	A	G	40	PASS	NA	GT	5	14	0		1	1	1	1	1	0	0	0	0	0	0	0	0	0	0	0	0	0	0	0	0	0	0	0	0	0	0
gi|118474057|ref|NC_008599.1|	534533	1	CFF8240_0527	-	ABC transport permease	533998	535242		536		1	AATAACTATA.GCGTAAAAGT	G	T	40	PASS	NA	GT	5	14	0		1	1	1	1	1	0	0	0	0	0	0	0	0	0	0	0	0	0	0	0	0	0	0	0	0	0	0
gi|118474057|ref|NC_008599.1|	535218	0	CFF8240_0527	-	ABC transport permease	533998	535242		1221		1	TACTTCCAGC.TGAGGTGTTA	T	C	40	PASS	NA	GT	5	14	0		1	1	1	1	1	0	0	0	0	0	0	0	0	0	0	0	0	0	0	0	0	0	0	0	0	0	0
gi|118474057|ref|NC_008599.1|	535676	0	CFF8240_0528	-	integral membrane protein-permease component, involved in lipoprotein release	535229	536359		448		1	TCTAGCAAAA.TTAACAGGCG	T	C	40	PASS	NA	GT	5	14	0		1	1	1	1	1	0	0	0	0	0	0	0	0	0	0	0	0	0	0	0	0	0	0	0	0	0	0
gi|118474057|ref|NC_008599.1|	535711	0	CFF8240_0528	-	integral membrane protein-permease component, involved in lipoprotein release	535229	536359		483		1	TCATAGAAAT.AAGCTCTCCA	A	C	40	PASS	NA	GT	5	14	0		1	1	1	1	1	0	0	0	0	0	0	0	0	0	0	0	0	0	0	0	0	0	0	0	0	0	0
gi|118474057|ref|NC_008599.1|	537040	1	CFF8240_0530	-	hypothetical protein	537021	537518		20		1	ATAGTTTTTG.CGGCGGTATT	C	T	40	PASS	NA	GT	5	14	0		1	1	1	1	1	0	0	0	0	0	0	0	0	0	0	0	0	0	0	0	0	0	0	0	0	0	0
gi|118474057|ref|NC_008599.1|	537051	1	CFF8240_0530	-	hypothetical protein	537021	537518		31		1	GGCGGTATTT.ACACTGATTT	A	G	40	PASS	NA	GT	5	14	0		1	1	1	1	1	0	0	0	0	0	0	0	0	0	0	0	0	0	0	0	0	0	0	0	0	0	0
gi|118474057|ref|NC_008599.1|	538463	0	CFF8240_0531	-	peptidyl-arginine deiminase	537590	538561		874		1	TAAGCAAGTT.CTAAATTTAG	C	T	40	PASS	NA	GT	5	14	0		1	1	1	1	1	0	0	0	0	0	0	0	0	0	0	0	0	0	0	0	0	0	0	0	0	0	0
gi|118474057|ref|NC_008599.1|	538731	0	CFF8240_0532	-	ferrous-iron efflux pump FieF	538558	539433		174		1	AATCAAATTC.CGATCCAAAC	C	T	40	PASS	NA	GT	5	14	0		1	1	1	1	1	0	0	0	0	0	0	0	0	0	0	0	0	0	0	0	0	0	0	0	0	0	0
gi|118474057|ref|NC_008599.1|	538743	0	CFF8240_0532	-	ferrous-iron efflux pump FieF	538558	539433		186		1	ATCCAAACTC.CAAATTTAAT	C	T	40	PASS	NA	GT	5	14	0		1	1	1	1	1	0	0	0	0	0	0	0	0	0	0	0	0	0	0	0	0	0	0	0	0	0	0
gi|118474057|ref|NC_008599.1|	541953	0	CFF8240_0535	-	hypothetical protein	541644	542264		310		1	TATCGAACTG.CGCTTTACAA	C	T	40	PASS	NA	GT	5	14	0		1	1	1	1	1	0	0	0	0	0	0	0	0	0	0	0	0	0	0	0	0	0	0	0	0	0	0
gi|118474057|ref|NC_008599.1|	543532	1	CFF8240_0536	-	mate efflux family protein	542240	543562		1293		1	AATATCGGAG.TTGCCAATCT	T	C	40	PASS	NA	GT	5	14	0		1	1	1	1	1	0	0	0	0	0	0	0	0	0	0	0	0	0	0	0	0	0	0	0	0	0	0
gi|118474057|ref|NC_008599.1|	544123	0	CFF8240_0537	-	sensory trasnduction histidine kinase	543559	544431		565		1	CAGACATTTT.AATAACTGAA	A	G	40	PASS	NA	GT	5	14	0		1	1	1	1	1	0	0	0	0	0	0	0	0	0	0	0	0	0	0	0	0	0	0	0	0	0	0
gi|118474057|ref|NC_008599.1|	544351	0	CFF8240_0537	-	sensory trasnduction histidine kinase	543559	544431		793		1	TTTTATCTAT.AAATTCCACG	A	G	40	PASS	NA	GT	5	14	0		1	1	1	1	1	0	0	0	0	0	0	0	0	0	0	0	0	0	0	0	0	0	0	0	0	0	0
gi|118474057|ref|NC_008599.1|	545126	#N/A							545127			TATTAAACTT.CTACCATACA	C	T	40	PASS	NA	GT	5	14	0		1	1	1	1	1	0	0	0	0	0	0	0	0	0	0	0	0	0	0	0	0	0	0	0	0	0	0
gi|118474057|ref|NC_008599.1|	546823	0	CFF8240_0540	-	ABC transporter ATP-binding protein uup	546599	548533		225		1	CTCAAGCTCC.GAAATTTAGC	G	A	40	PASS	NA	GT	5	14	0		1	1	1	1	1	0	0	0	0	0	0	0	0	0	0	0	0	0	0	0	0	0	0	0	0	0	0
gi|118474057|ref|NC_008599.1|	547199	0	CFF8240_0540	-	ABC transporter ATP-binding protein uup	546599	548533		601		1	TTTAGAAGAG.TTGCTTTTAA	T	C	40	PASS	NA	GT	5	14	0		1	1	1	1	1	0	0	0	0	0	0	0	0	0	0	0	0	0	0	0	0	0	0	0	0	0	0
gi|118474057|ref|NC_008599.1|	550693	0	CFF8240_0542	-	M48 family peptidase	549968	551167		726		1	GATTTGGAGC.TACGAAAAGA	T	C	40	PASS	NA	GT	5	14	0		1	1	1	1	1	0	0	0	0	0	0	0	0	0	0	0	0	0	0	0	0	0	0	0	0	0	0
gi|118474057|ref|NC_008599.1|	551430	1	CFF8240_0543	-	bifunctional methyltransferase	551154	551939		277		1	AATACTTGTG.CAAAAAGTAG	C	G	40	PASS	NA	GT	5	14	0		1	1	1	1	1	0	0	0	0	0	0	0	0	0	0	0	0	0	0	0	0	0	0	0	0	0	0
gi|118474057|ref|NC_008599.1|	551435	0	CFF8240_0543	-	bifunctional methyltransferase	551154	551939		282		1	TTGTGCAAAA.AGTAGTGAGT	A	G	40	PASS	NA	GT	5	14	0		1	1	1	1	1	0	0	0	0	0	0	0	0	0	0	0	0	0	0	0	0	0	0	0	0	0	0
gi|118474057|ref|NC_008599.1|	551720	0	CFF8240_0543	-	bifunctional methyltransferase	551154	551939		567		1	ATAAATGGGT.TATGAGCGAA	T	C	40	PASS	NA	GT	5	14	0		1	1	1	1	1	0	0	0	0	0	0	0	0	0	0	0	0	0	0	0	0	0	0	0	0	0	0
gi|118474057|ref|NC_008599.1|	551792	0	CFF8240_0543	-	bifunctional methyltransferase	551154	551939		639		1	TAGTAAATTT.AGCAAAAGAT	A	G	40	PASS	NA	GT	5	14	0		1	1	1	1	1	0	0	0	0	0	0	0	0	0	0	0	0	0	0	0	0	0	0	0	0	0	0
gi|118474057|ref|NC_008599.1|	554565	1	CFF8240_0547	-	uracil-DNA glycosylase superfamily protein	554461	555102		105		1	ATAAGACTAT.TTTTAAATTT	T	C	40	PASS	NA	GT	5	14	0		1	1	1	1	1	0	0	0	0	0	0	0	0	0	0	0	0	0	0	0	0	0	0	0	0	0	0
gi|118474057|ref|NC_008599.1|	555565	0	CFF8240_0548	-	acetyltransferase	555142	555615		424		1	CTTTTATGAG.TGATAAAATA	T	C	40	PASS	NA	GT	5	14	0		1	1	1	1	1	0	0	0	0	0	0	0	0	0	0	0	0	0	0	0	0	0	0	0	0	0	0
gi|118474057|ref|NC_008599.1|	555973	0	CFF8240_0549	amt	ammonium transporter	555682	556965		292		1	TTTTTATTAC.CGTTATGACG	C	T	40	PASS	NA	GT	5	14	0		1	1	1	1	1	0	0	0	0	0	0	0	0	0	0	0	0	0	0	0	0	0	0	0	0	0	0
gi|118474057|ref|NC_008599.1|	556078	0	CFF8240_0549	amt	ammonium transporter	555682	556965		397		1	GTCCGCACAC.GGCTCCGCTA	G	A	40	PASS	NA	GT	5	14	0		1	1	1	1	1	0	0	0	0	0	0	0	0	0	0	0	0	0	0	0	0	0	0	0	0	0	0
gi|118474057|ref|NC_008599.1|	557120	1	CFF8240_0550	-	nitrogen regulatory protein P-II	556975	557313		146		1	ATGATCGTTG.ACGGCTATTT	A	G	40	PASS	NA	GT	5	14	0		1	1	1	1	1	0	0	0	0	0	0	0	0	0	0	0	0	0	0	0	0	0	0	0	0	0	0
gi|118474057|ref|NC_008599.1|	557131	0	CFF8240_0550	-	nitrogen regulatory protein P-II	556975	557313		157		1	CGGCTATTTC.TACTTTTAGT	T	C	40	PASS	NA	GT	5	14	0		1	1	1	1	1	0	0	0	0	0	0	0	0	0	0	0	0	0	0	0	0	0	0	0	0	0	0
gi|118474057|ref|NC_008599.1|	560046	0	CFF8240_0554	-	hypothetical protein	559927	560880		120		1	CAAGTAGAGG.GCTTTTTGGG	G	T	40	PASS	NA	GT	5	14	0		1	1	1	1	1	0	0	0	0	0	0	0	0	0	0	0	0	0	0	0	0	0	0	0	0	0	0
gi|118474057|ref|NC_008599.1|	561371	0	CFF8240_0555	trmE	tRNA modification GTPase TrmE	560877	562193		495		1	TTGCTTATAC.CGAAACCTGC	C	T	40	PASS	NA	GT	5	14	0		1	1	1	1	1	0	0	0	0	0	0	0	0	0	0	0	0	0	0	0	0	0	0	0	0	0	0
gi|118474057|ref|NC_008599.1|	561527	0	CFF8240_0555	trmE	tRNA modification GTPase TrmE	560877	562193		651		1	TAGCTATAAT.CGGTAGGCCA	C	T	40	PASS	NA	GT	5	14	0		1	1	1	1	1	0	0	0	0	0	0	0	0	0	0	0	0	0	0	0	0	0	0	0	0	0	0
gi|118474057|ref|NC_008599.1|	565534	0	CFF8240_0558	purH	bifunctional phosphoribosylaminoimidazolecarboxamide formyltransferase/IMP cyclohydrolase	565175	566707		360		1	TCGAAAATAT.CGATATCGGC	C	T	40	PASS	NA	GT	5	14	0		1	1	1	1	1	0	0	0	0	0	0	0	0	0	0	0	0	0	0	0	0	0	0	0	0	0	0
gi|118474057|ref|NC_008599.1|	566533	0	CFF8240_0558	purH	bifunctional phosphoribosylaminoimidazolecarboxamide formyltransferase/IMP cyclohydrolase	565175	566707		1359		1	GAGGCTCTTC.GCTTGCAAGC	G	T	40	PASS	NA	GT	5	14	0		1	1	1	1	1	0	0	0	0	0	0	0	0	0	0	0	0	0	0	0	0	0	0	0	0	0	0
gi|118474057|ref|NC_008599.1|	566562	1	CFF8240_0558	purH	bifunctional phosphoribosylaminoimidazolecarboxamide formyltransferase/IMP cyclohydrolase	565175	566707		1388		1	TTCCCGTTTA.GAGATAGCAT	G	A	40	PASS	NA	GT	5	14	0		1	1	1	1	1	0	0	0	0	0	0	0	0	0	0	0	0	0	0	0	0	0	0	0	0	0	0
gi|118474057|ref|NC_008599.1|	567286	1	CFF8240_0560	-	hypothetical protein	567244	568425		43		1	TTTTAAACTA.GTCGGCGCTT	G	A	40	PASS	NA	GT	5	14	0		1	1	1	1	1	0	0	0	0	0	0	0	0	0	0	0	0	0	0	0	0	0	0	0	0	0	0
gi|118474057|ref|NC_008599.1|	568161	0	CFF8240_0560	-	hypothetical protein	567244	568425		918		1	CTTTTATCGT.AGCTCATATA	A	G	40	PASS	NA	GT	5	14	0		1	1	1	1	1	0	0	0	0	0	0	0	0	0	0	0	0	0	0	0	0	0	0	0	0	0	0
gi|118474057|ref|NC_008599.1|	569248	0	CFF8240_0562	-	putative methyl-accepting chemotaxis protein	568793	570385		456		1	TAAAAGAGGG.CGATGTTTTA	C	T	40	PASS	NA	GT	5	14	0		1	1	1	1	1	0	0	0	0	0	0	0	0	0	0	0	0	0	0	0	0	0	0	0	0	0	0
gi|118474057|ref|NC_008599.1|	569344	0	CFF8240_0562	-	putative methyl-accepting chemotaxis protein	568793	570385		552		1	TATTTGTAGT.GTCTCTTATC	G	A	40	PASS	NA	GT	5	14	0		1	1	1	1	1	0	0	0	0	0	0	0	0	0	0	0	0	0	0	0	0	0	0	0	0	0	0
gi|118474057|ref|NC_008599.1|	569608	0	CFF8240_0562	-	putative methyl-accepting chemotaxis protein	568793	570385		816		1	TAAATACAAA.CGCTTCTATG	C	T	40	PASS	NA	GT	5	14	0		1	1	1	1	1	0	0	0	0	0	0	0	0	0	0	0	0	0	0	0	0	0	0	0	0	0	0
gi|118474057|ref|NC_008599.1|	570929	0	CFF8240_0563	-	D-alanine aminotransferase	570443	571354		487		1	TGGCATATTC.ATTGTTAAAT	A	G	40	PASS	NA	GT	5	14	0		1	1	1	1	1	0	0	0	0	0	0	0	0	0	0	0	0	0	0	0	0	0	0	0	0	0	0
gi|118474057|ref|NC_008599.1|	572503	0	CFF8240_0564	-	hypothetical protein	571903	573864		601		1	AAAAAATTAG.CGTAAAAGCC	C	T	40	PASS	NA	GT	5	14	0		1	1	1	1	1	0	0	0	0	0	0	0	0	0	0	0	0	0	0	0	0	0	0	0	0	0	0
gi|118474057|ref|NC_008599.1|	576703	0	CFF8240_0569	-	putative peptidyl-prolyl cis-trans isomerase D-like protein	575888	577345		816		1	CAAAAGATGA.CGTAAAATAC	C	T	40	PASS	NA	GT	5	14	0		1	1	1	1	1	0	0	0	0	0	0	0	0	0	0	0	0	0	0	0	0	0	0	0	0	0	0
gi|118474057|ref|NC_008599.1|	577030	0	CFF8240_0569	-	putative peptidyl-prolyl cis-trans isomerase D-like protein	575888	577345		1143		1	AATCTTTGAA.CAATTTTAGT	C	T	40	PASS	NA	GT	5	14	0		1	1	1	1	1	0	0	0	0	0	0	0	0	0	0	0	0	0	0	0	0	0	0	0	0	0	0
gi|118474057|ref|NC_008599.1|	577120	0	CFF8240_0569	-	putative peptidyl-prolyl cis-trans isomerase D-like protein	575888	577345		1233		1	TAACGTTTAT.CATGAAGCTA	C	T	40	PASS	NA	GT	5	14	0		1	1	1	1	1	0	0	0	0	0	0	0	0	0	0	0	0	0	0	0	0	0	0	0	0	0	0
gi|118474057|ref|NC_008599.1|	577722	0	CFF8240_0570	ftsA	cell division protein FtsA	577351	578835		372		1	AGATCCCGCA.CGATTATGAG	C	T	40	PASS	NA	GT	5	14	0		1	1	1	1	1	0	0	0	0	0	0	0	0	0	0	0	0	0	0	0	0	0	0	0	0	0	0
gi|118474057|ref|NC_008599.1|	578493	0	CFF8240_0570	ftsA	cell division protein FtsA	577351	578835		1143		1	ATGGTGCTGG.TTATTTTACT	T	C	40	PASS	NA	GT	5	14	0		1	1	1	1	1	0	0	0	0	0	0	0	0	0	0	0	0	0	0	0	0	0	0	0	0	0	0
gi|118474057|ref|NC_008599.1|	580775	1	CFF8240_0572	-	NLP/P60	580021	581961		755		1	GCTTTCGTTT.CCTTTTCCTA	C	T	40	PASS	NA	GT	5	14	0		1	1	1	1	1	0	0	0	0	0	0	0	0	0	0	0	0	0	0	0	0	0	0	0	0	0	0
gi|118474057|ref|NC_008599.1|	582728	1	CFF8240_0573	-	hypothetical protein	582019	583326		710		1	ATAAACTCTA.ATTTAGAGAC	A	G	40	PASS	NA	GT	5	14	0		1	1	1	1	1	0	0	0	0	0	0	0	0	0	0	0	0	0	0	0	0	0	0	0	0	0	0
gi|118474057|ref|NC_008599.1|	582963	0	CFF8240_0573	-	hypothetical protein	582019	583326		945		1	AAAAAGATAG.TGGAGAAATC	T	C	40	PASS	NA	GT	5	14	0		1	1	1	1	1	0	0	0	0	0	0	0	0	0	0	0	0	0	0	0	0	0	0	0	0	0	0
gi|118474057|ref|NC_008599.1|	585459	0	CFF8240_0576	secA	preprotein translocase subunit SecA	584488	587055		972		1	TTCATTATGT.CGTAAGAGAT	C	T	40	PASS	NA	GT	5	14	0		1	1	1	1	1	0	0	0	0	0	0	0	0	0	0	0	0	0	0	0	0	0	0	0	0	0	0
gi|118474057|ref|NC_008599.1|	586860	0	CFF8240_0576	secA	preprotein translocase subunit SecA	584488	587055		2373		1	GTATTAAGAC.GCTTCAGATA	G	A	40	PASS	NA	GT	5	14	0		1	1	1	1	1	0	0	0	0	0	0	0	0	0	0	0	0	0	0	0	0	0	0	0	0	0	0
gi|118474057|ref|NC_008599.1|	586989	0	CFF8240_0576	secA	preprotein translocase subunit SecA	584488	587055		2502		1	CTTGCCCGTG.CGGAAGCGGA	C	T	40	PASS	NA	GT	5	14	0		1	1	1	1	1	0	0	0	0	0	0	0	0	0	0	0	0	0	0	0	0	0	0	0	0	0	0
gi|118474057|ref|NC_008599.1|	587602	0	CFF8240_0577	-	permease	587048	588247		555		1	ACGCTGTAGC.GGACTTTAGT	G	A	40	PASS	NA	GT	5	14	0		1	1	1	1	1	0	0	0	0	0	0	0	0	0	0	0	0	0	0	0	0	0	0	0	0	0	0
gi|118474057|ref|NC_008599.1|	589064	0	CFF8240_0580	-	putative integral membrane protein	588992	590164		73		1	CGGTTTGGTC.GCAGTTATCA	G	A	40	PASS	NA	GT	5	14	0		1	1	1	1	1	0	0	0	0	0	0	0	0	0	0	0	0	0	0	0	0	0	0	0	0	0	0
gi|118474057|ref|NC_008599.1|	589088	0	CFF8240_0580	-	putative integral membrane protein	588992	590164		97		1	TACTCCTAGT.CAAAATATAC	C	T	40	PASS	NA	GT	5	14	0		1	1	1	1	1	0	0	0	0	0	0	0	0	0	0	0	0	0	0	0	0	0	0	0	0	0	0
gi|118474057|ref|NC_008599.1|	589252	1	CFF8240_0580	-	putative integral membrane protein	588992	590164		261		1	TTTAAAAATA.TATATAAAAA	T	C	40	PASS	NA	GT	5	14	0		1	1	1	1	1	0	0	0	0	0	0	0	0	0	0	0	0	0	0	0	0	0	0	0	0	0	0
gi|118474057|ref|NC_008599.1|	589469	0	CFF8240_0580	-	putative integral membrane protein	588992	590164		478		1	AGCAGATTCC.GAAAGCGGTT	G	A	40	PASS	NA	GT	5	14	0		1	1	1	1	1	0	0	0	0	0	0	0	0	0	0	0	0	0	0	0	0	0	0	0	0	0	0
gi|118474057|ref|NC_008599.1|	589919	0	CFF8240_0580	-	putative integral membrane protein	588992	590164		928		1	TAAGTCTATC.GGATTTTCTT	G	A	40	PASS	NA	GT	5	14	0		1	1	1	1	1	0	0	0	0	0	0	0	0	0	0	0	0	0	0	0	0	0	0	0	0	0	0
gi|118474057|ref|NC_008599.1|	590517	1	CFF8240_0581	-	putative transport protein	590187	591329		331		1	TACCGATTAT.TATCGCATTT	T	C	40	PASS	NA	GT	5	14	0		1	1	1	1	1	0	0	0	0	0	0	0	0	0	0	0	0	0	0	0	0	0	0	0	0	0	0
gi|118474057|ref|NC_008599.1|	592146	0	CFF8240_0583	-	xanthine/uracil permease family protein	591786	593117		361		1	ATAGCATTCC.GGTAAAAACT	G	A	40	PASS	NA	GT	5	14	0		1	1	1	1	1	0	0	0	0	0	0	0	0	0	0	0	0	0	0	0	0	0	0	0	0	0	0
gi|118474057|ref|NC_008599.1|	592977	0	CFF8240_0583	-	xanthine/uracil permease family protein	591786	593117		1192		1	CCGTAAGAAG.TGCTTCTTTT	T	C	40	PASS	NA	GT	5	14	0		1	1	1	1	1	0	0	0	0	0	0	0	0	0	0	0	0	0	0	0	0	0	0	0	0	0	0
gi|118474057|ref|NC_008599.1|	594457	1	CFF8240_0585	-	GlnD family protein	594319	596838		139		1	AAGCTTTGGT.ACTTATCAAA	A	G	40	PASS	NA	GT	5	14	0		1	1	1	1	1	0	0	0	0	0	0	0	0	0	0	0	0	0	0	0	0	0	0	0	0	0	0
gi|118474057|ref|NC_008599.1|	594573	0	CFF8240_0585	-	GlnD family protein	594319	596838		255		1	CTGTTATAGC.ACTTGGAAGT	A	G	40	PASS	NA	GT	5	14	0		1	1	1	1	1	0	0	0	0	0	0	0	0	0	0	0	0	0	0	0	0	0	0	0	0	0	0
gi|118474057|ref|NC_008599.1|	595635	0	CFF8240_0585	-	GlnD family protein	594319	596838		1317		1	ATACAAGGCA.TCTAGCTCAG	T	C	40	PASS	NA	GT	5	14	0		1	1	1	1	1	0	0	0	0	0	0	0	0	0	0	0	0	0	0	0	0	0	0	0	0	0	0
gi|118474057|ref|NC_008599.1|	598258	0	CFF8240_0586	glmS	glucosamine--fructose-6-phosphate aminotransferase	596849	598666		1410		1	TTTTCTTTAT.CGGTAGAGAT	C	T	40	PASS	NA	GT	5	14	0		1	1	1	1	1	0	0	0	0	0	0	0	0	0	0	0	0	0	0	0	0	0	0	0	0	0	0
gi|118474057|ref|NC_008599.1|	599601	0	CFF8240_0587	-	putative inner membrane protein	598804	600021		798		1	TGTTCGGTCG.TGATACGGCC	T	C	40	PASS	NA	GT	5	14	0		1	1	1	1	1	0	0	0	0	0	0	0	0	0	0	0	0	0	0	0	0	0	0	0	0	0	0
gi|118474057|ref|NC_008599.1|	602606	0	CFF8240_0591	-	3-polyprenyl-4hydroxybenzoate decarboxylase	601199	603001		1408		1	CATATAAATT.TGGTTCTTTA	T	C	40	PASS	NA	GT	5	14	0		1	1	1	1	1	0	0	0	0	0	0	0	0	0	0	0	0	0	0	0	0	0	0	0	0	0	0
gi|118474057|ref|NC_008599.1|	602652	1	CFF8240_0591	-	3-polyprenyl-4hydroxybenzoate decarboxylase	601199	603001		1454		1	AGTTTTTAAA.CGTTTTGGAA	C	T	40	PASS	NA	GT	5	14	0		1	1	1	1	1	0	0	0	0	0	0	0	0	0	0	0	0	0	0	0	0	0	0	0	0	0	0
gi|118474057|ref|NC_008599.1|	602929	1	CFF8240_0591	-	3-polyprenyl-4hydroxybenzoate decarboxylase	601199	603001		1731		1	GCTATCTCAA.GATCTATATC	G	T	40	PASS	NA	GT	5	14	0		1	1	1	1	1	0	0	0	0	0	0	0	0	0	0	0	0	0	0	0	0	0	0	0	0	0	0
gi|118474057|ref|NC_008599.1|	603009	#N/A							603010			CATATATCCT.CACCTGAAAT	C	A	40	PASS	NA	GT	5	14	0		1	1	1	1	1	0	0	0	0	0	0	0	0	0	0	0	0	0	0	0	0	0	0	0	0	0	0
gi|118474057|ref|NC_008599.1|	611499	0	CFF8240_0606	-	diguanylate cyclase	611374	612531		126		1	TTTCAAATAG.CAATCTGAGC	C	T	40	PASS	NA	GT	5	14	0		1	1	1	1	1	0	0	0	0	0	0	0	0	0	0	0	0	0	0	0	0	0	0	0	0	0	0
gi|118474057|ref|NC_008599.1|	611685	0	CFF8240_0606	-	diguanylate cyclase	611374	612531		312		1	GATTGCAAAG.CGATGATGAA	C	T	40	PASS	NA	GT	5	14	0		1	1	1	1	1	0	0	0	0	0	0	0	0	0	0	0	0	0	0	0	0	0	0	0	0	0	0
gi|118474057|ref|NC_008599.1|	613282	1	CFF8240_0607	-	hypothetical protein	612568	615453		715		1	CGTAAAAGCG.TCCGGAGCCG	T	C	40	PASS	NA	GT	5	14	0		1	1	1	1	1	0	0	0	0	0	0	0	0	0	0	0	0	0	0	0	0	0	0	0	0	0	0
gi|118474057|ref|NC_008599.1|	613374	0	CFF8240_0607	-	hypothetical protein	612568	615453		807		1	AAGTTATAAG.TACTATTGAT	T	C	40	PASS	NA	GT	5	14	0		1	1	1	1	1	0	0	0	0	0	0	0	0	0	0	0	0	0	0	0	0	0	0	0	0	0	0
gi|118474057|ref|NC_008599.1|	613390	1	CFF8240_0607	-	hypothetical protein	612568	615453		823		1	TGATCAAGCA.GATATAAGAC	G	A	40	PASS	NA	GT	5	14	0		1	1	1	1	1	0	0	0	0	0	0	0	0	0	0	0	0	0	0	0	0	0	0	0	0	0	0
gi|118474057|ref|NC_008599.1|	613438	1	CFF8240_0607	-	hypothetical protein	612568	615453		871		1	GCTGGATAAT.ATGAAAATCG	A	G	40	PASS	NA	GT	5	14	0		1	1	1	1	1	0	0	0	0	0	0	0	0	0	0	0	0	0	0	0	0	0	0	0	0	0	0
gi|118474057|ref|NC_008599.1|	613439	1	CFF8240_0607	-	hypothetical protein	612568	615453		872		1	CTGGATAATA.TGAAAATCGT	T	G	40	PASS	NA	GT	5	14	0		1	1	1	1	1	0	0	0	0	0	0	0	0	0	0	0	0	0	0	0	0	0	0	0	0	0	0
gi|118474057|ref|NC_008599.1|	613452	0	CFF8240_0607	-	hypothetical protein	612568	615453		885		1	AAATCGTTCC.TATAGATTGC	T	C	40	PASS	NA	GT	5	14	0		1	1	1	1	1	0	0	0	0	0	0	0	0	0	0	0	0	0	0	0	0	0	0	0	0	0	0
gi|118474057|ref|NC_008599.1|	613820	1	CFF8240_0607	-	hypothetical protein	612568	615453		1253		1	GGAAATGATA.TGTATACTAA	T	C	40	PASS	NA	GT	5	14	0		1	1	1	1	1	0	0	0	0	0	0	0	0	0	0	0	0	0	0	0	0	0	0	0	0	0	0
gi|118474057|ref|NC_008599.1|	614869	1	CFF8240_0607	-	hypothetical protein	612568	615453		2302		1	TTATGCAGAT.GACACGGATA	G	A	40	PASS	NA	GT	5	14	0		1	1	1	1	1	0	0	0	0	0	0	0	0	0	0	0	0	0	0	0	0	0	0	0	0	0	0
gi|118474057|ref|NC_008599.1|	617505	0	CFF8240_0610	ileS	isoleucyl-tRNA synthetase	617323	620073		183		1	CATATGCAAA.CGGACACCTT	C	T	40	PASS	NA	GT	5	14	0		1	1	1	1	1	0	0	0	0	0	0	0	0	0	0	0	0	0	0	0	0	0	0	0	0	0	0
gi|118474057|ref|NC_008599.1|	618561	0	CFF8240_0610	ileS	isoleucyl-tRNA synthetase	617323	620073		1239		1	CGGTGATCTA.CCGCGCTACG	C	T	40	PASS	NA	GT	5	14	0		1	1	1	1	1	0	0	0	0	0	0	0	0	0	0	0	0	0	0	0	0	0	0	0	0	0	0
gi|118474057|ref|NC_008599.1|	618831	0	CFF8240_0610	ileS	isoleucyl-tRNA synthetase	617323	620073		1509		1	AGGTATTTGA.CGAAAAAGGC	C	T	40	PASS	NA	GT	5	14	0		1	1	1	1	1	0	0	0	0	0	0	0	0	0	0	0	0	0	0	0	0	0	0	0	0	0	0
gi|118474057|ref|NC_008599.1|	620108	#N/A							620109			AGTACTTACC.GTCGCTATAT	G	A	40	PASS	NA	GT	5	14	0		1	1	1	1	1	0	0	0	0	0	0	0	0	0	0	0	0	0	0	0	0	0	0	0	0	0	0
gi|118474057|ref|NC_008599.1|	620886	0	CFF8240_0611	gatA	aspartyl/glutamyl-tRNA amidotransferase subunit A	620173	621534		714		1	TTACGATAGC.AGTTATAAAA	A	G	40	PASS	NA	GT	5	14	0		1	1	1	1	1	0	0	0	0	0	0	0	0	0	0	0	0	0	0	0	0	0	0	0	0	0	0
gi|118474057|ref|NC_008599.1|	623955	0	CFF8240_0613	metX	homoserine O-acetyltransferase	622990	624096		966		1	TTATGAAAGA.AATGTATGAT	A	G	40	PASS	NA	GT	5	14	0		1	1	1	1	1	0	0	0	0	0	0	0	0	0	0	0	0	0	0	0	0	0	0	0	0	0	0
gi|118474057|ref|NC_008599.1|	624579	0	CFF8240_0615	-	carbon-nitrogen family hydrolase	624277	625083		303		1	GCCCTCAAAG.CGTGAAGTAC	C	T	40	PASS	NA	GT	5	14	0		1	1	1	1	1	0	0	0	0	0	0	0	0	0	0	0	0	0	0	0	0	0	0	0	0	0	0
gi|118474057|ref|NC_008599.1|	626372	#N/A	CFF8240_0616	murC	UDP-N-acetylmuramate--L-alanine ligase	625085	626383		1288		1	TCAGTTAAGG.GGTGAATCAT	G	A	40	PASS	NA	GT	5	14	0		1	1	1	1	1	0	0	0	0	0	0	0	0	0	0	0	0	0	0	0	0	0	0	0	0	0	0
gi|118474057|ref|NC_008599.1|	628137	0	CFF8240_0618	-	nitrate transport ATP-binding protein NrtD	627738	628433		400		1	AATTTAAGAA.CTTTTTAGCT	C	T	40	PASS	NA	GT	5	14	0		1	1	1	1	1	0	0	0	0	0	0	0	0	0	0	0	0	0	0	0	0	0	0	0	0	0	0
gi|118474057|ref|NC_008599.1|	630315	1	CFF8240_0622	-	acyl-CoA dehydrogenase	630118	631182		198		1	GCGTTTGTCG.CTTTTTGTGT	C	T	40	PASS	NA	GT	5	14	0		1	1	1	1	1	0	0	0	0	0	0	0	0	0	0	0	0	0	0	0	0	0	0	0	0	0	0
gi|118474057|ref|NC_008599.1|	630702	1	CFF8240_0622	-	acyl-CoA dehydrogenase	630118	631182		585		1	TTTACTCTCT.CATCACACCT	C	T	40	PASS	NA	GT	5	14	0		1	1	1	1	1	0	0	0	0	0	0	0	0	0	0	0	0	0	0	0	0	0	0	0	0	0	0
gi|118474057|ref|NC_008599.1|	630830	1	CFF8240_0622	-	acyl-CoA dehydrogenase	630118	631182		713		1	GTTAGTTCTT.GCCGCTTTTA	G	A	40	PASS	NA	GT	5	14	0		1	1	1	1	1	0	0	0	0	0	0	0	0	0	0	0	0	0	0	0	0	0	0	0	0	0	0
gi|118474057|ref|NC_008599.1|	633650	0	CFF8240_0624	-	recombination and DNA strand exchange inhibitor protein	631932	634133		1719		1	TAAATAAAGC.CAACGAGCTA	C	A	40	PASS	NA	GT	5	14	0		1	1	1	1	1	0	0	0	0	0	0	0	0	0	0	0	0	0	0	0	0	0	0	0	0	0	0
gi|118474057|ref|NC_008599.1|	634331	0	CFF8240_0625	-	diguanylate cyclase/phosphodiesterase	634200	636110		132		1	GTACGTCTAA.CTACTATAAA	C	T	40	PASS	NA	GT	5	14	0		1	1	1	1	1	0	0	0	0	0	0	0	0	0	0	0	0	0	0	0	0	0	0	0	0	0	0
gi|118474057|ref|NC_008599.1|	637132	0	CFF8240_0627	dapE	succinyl-diaminopimelate desuccinylase	636725	637822		408		1	CTCTAGAAGC.CCTTAAATTT	C	T	40	PASS	NA	GT	5	14	0		1	1	1	1	1	0	0	0	0	0	0	0	0	0	0	0	0	0	0	0	0	0	0	0	0	0	0
gi|118474057|ref|NC_008599.1|	639006	1	CFF8240_0628	-	malate:quinone oxidoreductase	637904	639256		1103		1	AGCTTACAAA.CCGGCGACAT	C	T	40	PASS	NA	GT	5	14	0		1	1	1	1	1	0	0	0	0	0	0	0	0	0	0	0	0	0	0	0	0	0	0	0	0	0	0
gi|118474057|ref|NC_008599.1|	640209	0	CFF8240_0630	pyk	pyruvate kinase	640018	641466		192		1	TTAGATTGGG.TGTTTTGCAA	T	C	40	PASS	NA	GT	5	14	0		1	1	1	1	1	0	0	0	0	0	0	0	0	0	0	0	0	0	0	0	0	0	0	0	0	0	0
gi|118474057|ref|NC_008599.1|	640331	1	CFF8240_0630	pyk	pyruvate kinase	640018	641466		314		1	CAAATTGCTC.CAAATGAGTA	C	T	40	PASS	NA	GT	5	14	0		1	1	1	1	1	0	0	0	0	0	0	0	0	0	0	0	0	0	0	0	0	0	0	0	0	0	0
gi|118474057|ref|NC_008599.1|	641235	0	CFF8240_0630	pyk	pyruvate kinase	640018	641466		1218		1	AGGAAACGGC.CAGAAGTTTG	C	T	40	PASS	NA	GT	5	14	0		1	1	1	1	1	0	0	0	0	0	0	0	0	0	0	0	0	0	0	0	0	0	0	0	0	0	0
gi|118474057|ref|NC_008599.1|	641926	1	CFF8240_0631	-	processing protease	641482	642705		445		1	AATTTTATTT.AACGGAACAA	A	G	40	PASS	NA	GT	5	14	0		1	1	1	1	1	0	0	0	0	0	0	0	0	0	0	0	0	0	0	0	0	0	0	0	0	0	0
gi|118474057|ref|NC_008599.1|	642084	0	CFF8240_0631	-	processing protease	641482	642705		603		1	TTGATTTTCA.AGCTTTGAAA	A	G	40	PASS	NA	GT	5	14	0		1	1	1	1	1	0	0	0	0	0	0	0	0	0	0	0	0	0	0	0	0	0	0	0	0	0	0
gi|118474057|ref|NC_008599.1|	642402	0	CFF8240_0631	-	processing protease	641482	642705		921		1	AAAATGAGAG.TAAAGACGAG	T	C	40	PASS	NA	GT	5	14	0		1	1	1	1	1	0	0	0	0	0	0	0	0	0	0	0	0	0	0	0	0	0	0	0	0	0	0
gi|118474057|ref|NC_008599.1|	642405	0	CFF8240_0631	-	processing protease	641482	642705		924		1	ATGAGAGTAA.AGACGAGGCC	A	G	40	PASS	NA	GT	5	14	0		1	1	1	1	1	0	0	0	0	0	0	0	0	0	0	0	0	0	0	0	0	0	0	0	0	0	0
gi|118474057|ref|NC_008599.1|	642408	0	CFF8240_0631	-	processing protease	641482	642705		927		1	AGAGTAAAGA.CGAGGCCATA	C	T	40	PASS	NA	GT	5	14	0		1	1	1	1	1	0	0	0	0	0	0	0	0	0	0	0	0	0	0	0	0	0	0	0	0	0	0
gi|118474057|ref|NC_008599.1|	642507	0	CFF8240_0631	-	processing protease	641482	642705		1026		1	TGCTTGGTAG.CGAGCCTTTG	C	T	40	PASS	NA	GT	5	14	0		1	1	1	1	1	0	0	0	0	0	0	0	0	0	0	0	0	0	0	0	0	0	0	0	0	0	0
gi|118474057|ref|NC_008599.1|	643750	0	CFF8240_0632	-	ATP-dependent DNA helicase RecG	642695	644503		1056		1	AGCGCAAAAA.GATAGATGAG	G	A	40	PASS	NA	GT	5	14	0		1	1	1	1	1	0	0	0	0	0	0	0	0	0	0	0	0	0	0	0	0	0	0	0	0	0	0
gi|118474057|ref|NC_008599.1|	644583	#N/A							644584			TTTATAGCTT.CTATCTTGCT	C	T	40	PASS	NA	GT	5	14	0		1	1	1	1	1	0	0	0	0	0	0	0	0	0	0	0	0	0	0	0	0	0	0	0	0	0	0
gi|118474057|ref|NC_008599.1|	645970	0	CFF8240_0633	-	3-deoxy-7-phosphoheptulonate synthase	644762	646105		1209		1	ATGTAACAGA.GTGTGTTGGA	G	A	40	PASS	NA	GT	5	14	0		1	1	1	1	1	0	0	0	0	0	0	0	0	0	0	0	0	0	0	0	0	0	0	0	0	0	0
gi|118474057|ref|NC_008599.1|	646225	#N/A							646226			TTATATTTTA.CTTGTCTGAC	C	A	40	PASS	NA	GT	5	14	0		1	1	1	1	1	0	0	0	0	0	0	0	0	0	0	0	0	0	0	0	0	0	0	0	0	0	0
gi|118474057|ref|NC_008599.1|	647041	0	CFF8240_0634	proA	gamma-glutamyl phosphate reductase	646267	647490		775		1	TTATTATGGC.CAAGTTCGTA	C	T	40	PASS	NA	GT	5	14	0		1	1	1	1	1	0	0	0	0	0	0	0	0	0	0	0	0	0	0	0	0	0	0	0	0	0	0
gi|118474057|ref|NC_008599.1|	647862	0	CFF8240_0635	-	oxidoreductase	647569	648522		294		1	TGTTTAATAT.TGAAGTTGAA	T	C	40	PASS	NA	GT	5	14	0		1	1	1	1	1	0	0	0	0	0	0	0	0	0	0	0	0	0	0	0	0	0	0	0	0	0	0
gi|118474057|ref|NC_008599.1|	648981	0	CFF8240_0636	-	putative vesicular transport factor Uso1p	648532	650454		450		1	AAAATATCAA.TGATCTTACT	T	C	40	PASS	NA	GT	5	14	0		1	1	1	1	1	0	0	0	0	0	0	0	0	0	0	0	0	0	0	0	0	0	0	0	0	0	0
gi|118474057|ref|NC_008599.1|	649029	0	CFF8240_0636	-	putative vesicular transport factor Uso1p	648532	650454		498		1	ATATCCAAAG.CATAAAATCA	C	T	40	PASS	NA	GT	5	14	0		1	1	1	1	1	0	0	0	0	0	0	0	0	0	0	0	0	0	0	0	0	0	0	0	0	0	0
gi|118474057|ref|NC_008599.1|	649083	0	CFF8240_0636	-	putative vesicular transport factor Uso1p	648532	650454		552		1	TCGATGAGTT.AGAAAAAGAG	A	G	40	PASS	NA	GT	5	14	0		1	1	1	1	1	0	0	0	0	0	0	0	0	0	0	0	0	0	0	0	0	0	0	0	0	0	0
gi|118474057|ref|NC_008599.1|	651594	#N/A							651595			AGTATTCTGA.TATAAATACA	T	C	40	PASS	NA	GT	5	14	0		1	1	1	1	1	0	0	0	0	0	0	0	0	0	0	0	0	0	0	0	0	0	0	0	0	0	0
gi|118474057|ref|NC_008599.1|	653155	1	CFF8240_0640	trpC	indole-3-glycerol-phosphate synthase	652779	653555		377		1	TATCAAATAG.CCGAAGCTAG	C	T	40	PASS	NA	GT	5	14	0		1	1	1	1	1	0	0	0	0	0	0	0	0	0	0	0	0	0	0	0	0	0	0	0	0	0	0
gi|118474057|ref|NC_008599.1|	654324	0	CFF8240_0642	-	hypothetical protein	654058	654795		267		1	GCGTTGCTTA.TGAGCATCTA	T	C	40	PASS	NA	GT	5	14	0		1	1	1	1	1	0	0	0	0	0	0	0	0	0	0	0	0	0	0	0	0	0	0	0	0	0	0
gi|118474057|ref|NC_008599.1|	683292	0	CFF8240_0679	-	adenylosuccinate lyase	682648	683472		645		1	AGGCTACGGA.TGACTTTGAG	T	C	40	PASS	NA	GT	5	14	0		1	1	1	1	1	0	0	0	0	0	0	0	0	0	0	0	0	0	0	0	0	0	0	0	0	0	0
gi|118474057|ref|NC_008599.1|	684941	1	CFF8240_0681	pdxA	4-hydroxythreonine-4-phosphate dehydrogenase	684287	685210		655		1	AAAAAAAGAG.GTTTTTACAG	G	A	40	PASS	NA	GT	5	14	0		1	1	1	1	1	0	0	0	0	0	0	0	0	0	0	0	0	0	0	0	0	0	0	0	0	0	0
gi|118474057|ref|NC_008599.1|	685260	#N/A							685261			TATAAAAAAT.CATTTGGAGG	C	T	40	PASS	NA	GT	5	14	0		1	1	1	1	1	0	0	0	0	0	0	0	0	0	0	0	0	0	0	0	0	0	0	0	0	0	0
gi|118474057|ref|NC_008599.1|	687516	1	CFF8240_0683	-	flagellar hook-associated protein	686898	689741		619		1	TAGCGATGCA.ACAAATTATC	A	G	40	PASS	NA	GT	5	14	0		1	1	1	1	1	0	0	0	0	0	0	0	0	0	0	0	0	0	0	0	0	0	0	0	0	0	0
gi|118474057|ref|NC_008599.1|	688034	0	CFF8240_0683	-	flagellar hook-associated protein	686898	689741		1137		1	TAAATCCAGC.CGGAAACAAA	C	T	40	PASS	NA	GT	5	14	0		1	1	1	1	1	0	0	0	0	0	0	0	0	0	0	0	0	0	0	0	0	0	0	0	0	0	0
gi|118474057|ref|NC_008599.1|	688263	1	CFF8240_0683	-	flagellar hook-associated protein	686898	689741		1366		1	AGATGAAAAT.GGCAACTGGG	G	A	40	PASS	NA	GT	5	14	0		1	1	1	1	1	0	0	0	0	0	0	0	0	0	0	0	0	0	0	0	0	0	0	0	0	0	0
gi|118474057|ref|NC_008599.1|	688763	1	CFF8240_0683	-	flagellar hook-associated protein	686898	689741		1866		1	ATGGAGTTAT.AACTCCGGCT	A	G	40	PASS	NA	GT	5	14	0		1	1	1	1	1	0	0	0	0	0	0	0	0	0	0	0	0	0	0	0	0	0	0	0	0	0	0
gi|118474057|ref|NC_008599.1|	689099	0	CFF8240_0683	-	flagellar hook-associated protein	686898	689741		2202		1	AGTACAATAC.TGCTATTAAA	T	G	40	PASS	NA	GT	5	14	0		1	1	1	1	1	0	0	0	0	0	0	0	0	0	0	0	0	0	0	0	0	0	0	0	0	0	0
gi|118474057|ref|NC_008599.1|	691990	#N/A							691991			ATACAATTAA.GCTTTATTTT	G	A	40	PASS	NA	GT	5	14	0		1	1	1	1	1	0	0	0	0	0	0	0	0	0	0	0	0	0	0	0	0	0	0	0	0	0	0
gi|118474057|ref|NC_008599.1|	693675	0	CFF8240_0688	hemA	glutamyl-tRNA reductase	693583	694851		93		1	GACGAAGGGA.AATTTTGCGT	A	G	40	PASS	NA	GT	5	14	0		1	1	1	1	1	0	0	0	0	0	0	0	0	0	0	0	0	0	0	0	0	0	0	0	0	0	0
gi|118474057|ref|NC_008599.1|	693849	0	CFF8240_0688	hemA	glutamyl-tRNA reductase	693583	694851		267		1	AATTAAGAGC.TGATATATAT	T	C	40	PASS	NA	GT	5	14	0		1	1	1	1	1	0	0	0	0	0	0	0	0	0	0	0	0	0	0	0	0	0	0	0	0	0	0
gi|118474057|ref|NC_008599.1|	695649	1	CFF8240_0689	proS	prolyl-tRNA synthetase	694848	696551		802		1	AGCTAAAGTT.ACCGAGTTTT	A	G	40	PASS	NA	GT	5	14	0		1	1	1	1	1	0	0	0	0	0	0	0	0	0	0	0	0	0	0	0	0	0	0	0	0	0	0
gi|118474057|ref|NC_008599.1|	695733	1	CFF8240_0689	proS	prolyl-tRNA synthetase	694848	696551		886		1	AAAAATAGTA.GTATTTTTCG	G	A	40	PASS	NA	GT	5	14	0		1	1	1	1	1	0	0	0	0	0	0	0	0	0	0	0	0	0	0	0	0	0	0	0	0	0	0
gi|118474057|ref|NC_008599.1|	696122	0	CFF8240_0689	proS	prolyl-tRNA synthetase	694848	696551		1275		1	AGACCATGGG.TGCTACATTT	T	C	40	PASS	NA	GT	5	14	0		1	1	1	1	1	0	0	0	0	0	0	0	0	0	0	0	0	0	0	0	0	0	0	0	0	0	0
gi|118474057|ref|NC_008599.1|	699556	0	CFF8240_0693	-	glycolate oxidase subunit GlcD	698680	700059		877		1	TTGGCAACAC.AGCTCTTAAA	A	C	40	PASS	NA	GT	5	14	0		1	1	1	1	1	0	0	0	0	0	0	0	0	0	0	0	0	0	0	0	0	0	0	0	0	0	0
gi|118474057|ref|NC_008599.1|	701384	#N/A							701385			CTTTATCCTG.CGTTTAACTA	C	T	40	PASS	NA	GT	5	14	0		1	1	1	1	1	0	0	0	0	0	0	0	0	0	0	0	0	0	0	0	0	0	0	0	0	0	0
gi|118474057|ref|NC_008599.1|	701435	#N/A							701436			ATAAATTATA.GCGAAAATAA	G	T	40	PASS	NA	GT	5	14	0		1	1	1	1	1	0	0	0	0	0	0	0	0	0	0	0	0	0	0	0	0	0	0	0	0	0	0
gi|118474057|ref|NC_008599.1|	701438	#N/A							701439			AATTATAGCG.AAAATAATAT	A	G	40	PASS	NA	GT	5	14	0		1	1	1	1	1	0	0	0	0	0	0	0	0	0	0	0	0	0	0	0	0	0	0	0	0	0	0
gi|118474057|ref|NC_008599.1|	702864	0	CFF8240_0697	mgtE	magnesium transporter	702700	704061		165		1	ACTCTCAAAG.CCTTGGCGAA	C	T	40	PASS	NA	GT	5	14	0		1	1	1	1	1	0	0	0	0	0	0	0	0	0	0	0	0	0	0	0	0	0	0	0	0	0	0
gi|118474057|ref|NC_008599.1|	713293	1	CFF8240_0706	flgB	flagellar basal body rod protein FlgB	713031	713471		263		1	TGAGTTTTTG.CTATAAATTT	C	T	40	PASS	NA	GT	5	14	0		1	1	1	1	1	0	0	0	0	0	0	0	0	0	0	0	0	0	0	0	0	0	0	0	0	0	0
gi|118474057|ref|NC_008599.1|	713682	0	CFF8240_0707	aat	leucyl/phenylalanyl-tRNA--protein transferase	713517	714179		166		1	ACGGTCTTAA.CGCTTCACAA	C	T	40	PASS	NA	GT	5	14	0		1	1	1	1	1	0	0	0	0	0	0	0	0	0	0	0	0	0	0	0	0	0	0	0	0	0	0
gi|118474057|ref|NC_008599.1|	714350	0	CFF8240_0708	-	hypothetical protein	714176	715030		175		1	TTGCATCGTC.ATCATTTGTG	A	G	40	PASS	NA	GT	5	14	0		1	1	1	1	1	0	0	0	0	0	0	0	0	0	0	0	0	0	0	0	0	0	0	0	0	0	0
gi|118474057|ref|NC_008599.1|	716194	0	CFF8240_0709	-	ATP-dependent Clp protease ATP-binding subunit ClpA	715027	717225		1168		1	CACTTAAGTA.TCTTTTTGCA	T	C	40	PASS	NA	GT	5	14	0		1	1	1	1	1	0	0	0	0	0	0	0	0	0	0	0	0	0	0	0	0	0	0	0	0	0	0
gi|118474057|ref|NC_008599.1|	716853	1	CFF8240_0709	-	ATP-dependent Clp protease ATP-binding subunit ClpA	715027	717225		1827		1	CTTGTATCGT.CTTGTTCATC	C	T	40	PASS	NA	GT	5	14	0		1	1	1	1	1	0	0	0	0	0	0	0	0	0	0	0	0	0	0	0	0	0	0	0	0	0	0
gi|118474057|ref|NC_008599.1|	718002	1	CFF8240_0711	-	thioredoxin domain-containing protein	717514	718110		489		1	AGCTCTATCT.CATCTCCTGT	C	T	40	PASS	NA	GT	5	14	0		1	1	1	1	1	0	0	0	0	0	0	0	0	0	0	0	0	0	0	0	0	0	0	0	0	0	0
gi|118474057|ref|NC_008599.1|	720493	1	CFF8240_0715	truB	tRNA pseudouridine synthase B	719744	720580		750		1	GCTTTTTTTA.CGCCGTATTT	C	T	40	PASS	NA	GT	5	14	0		1	1	1	1	1	0	0	0	0	0	0	0	0	0	0	0	0	0	0	0	0	0	0	0	0	0	0
gi|118474057|ref|NC_008599.1|	721597	0	CFF8240_0716	-	ATP-dependent DNA helicase PcrA	720577	722634		1021		1	CATCTGCTTT.GACACCAGAT	G	A	40	PASS	NA	GT	5	14	0		1	1	1	1	1	0	0	0	0	0	0	0	0	0	0	0	0	0	0	0	0	0	0	0	0	0	0
gi|118474057|ref|NC_008599.1|	722464	0	CFF8240_0716	-	ATP-dependent DNA helicase PcrA	720577	722634		1888		1	TAAATGTTAG.GGTTAATGTA	G	T	40	PASS	NA	GT	5	14	0		1	1	1	1	1	0	0	0	0	0	0	0	0	0	0	0	0	0	0	0	0	0	0	0	0	0	0
gi|118474057|ref|NC_008599.1|	724699	0	CFF8240_0719	-	oligoendopeptidase F	724183	725892		517		1	CTAGCATTTC.GCAAAACACG	G	A	40	PASS	NA	GT	5	14	0		1	1	1	1	1	0	0	0	0	0	0	0	0	0	0	0	0	0	0	0	0	0	0	0	0	0	0
gi|118474057|ref|NC_008599.1|	724705	0	CFF8240_0719	-	oligoendopeptidase F	724183	725892		523		1	TTTCGCAAAA.CACGGAAGCA	C	T	40	PASS	NA	GT	5	14	0		1	1	1	1	1	0	0	0	0	0	0	0	0	0	0	0	0	0	0	0	0	0	0	0	0	0	0
gi|118474057|ref|NC_008599.1|	729430	0	CFF8240_0722	-	protein AfeA	728839	729711		592		1	GGAGTATGAT.CTAAAAGAAC	C	T	40	PASS	NA	GT	5	14	0		1	1	1	1	1	0	0	0	0	0	0	0	0	0	0	0	0	0	0	0	0	0	0	0	0	0	0
gi|118474057|ref|NC_008599.1|	730072	0	CFF8240_0723	-	protein AfeB	729698	730540		375		1	AAGATGCTTT.AAAAAAAGTA	A	G	40	PASS	NA	GT	5	14	0		1	1	1	1	1	0	0	0	0	0	0	0	0	0	0	0	0	0	0	0	0	0	0	0	0	0	0
gi|118474057|ref|NC_008599.1|	730462	0	CFF8240_0723	-	protein AfeB	729698	730540		765		1	GTAATATAGC.GCTTATAAGC	G	T	40	PASS	NA	GT	5	14	0		1	1	1	1	1	0	0	0	0	0	0	0	0	0	0	0	0	0	0	0	0	0	0	0	0	0	0
gi|118474057|ref|NC_008599.1|	730832	0	CFF8240_0724	-	protein AfeC	730515	731339		318		1	CTCTTAGTCT.GTTTTTGGTT	G	A	40	PASS	NA	GT	5	14	0		1	1	1	1	1	0	0	0	0	0	0	0	0	0	0	0	0	0	0	0	0	0	0	0	0	0	0
gi|118474057|ref|NC_008599.1|	731063	0	CFF8240_0724	-	protein AfeC	730515	731339		549		1	TTATGTTACT.CTGTTTTTGT	C	T	40	PASS	NA	GT	5	14	0		1	1	1	1	1	0	0	0	0	0	0	0	0	0	0	0	0	0	0	0	0	0	0	0	0	0	0
gi|118474057|ref|NC_008599.1|	735211	0	CFF8240_0728	secD	preprotein translocase subunit SecD	733634	735223		1578		1	ATAAGATAAG.AAAGGTAGCT	A	G	40	PASS	NA	GT	5	14	0		1	1	1	1	1	0	0	0	0	0	0	0	0	0	0	0	0	0	0	0	0	0	0	0	0	0	0
gi|118474057|ref|NC_008599.1|	735234	0	CFF8240_0729	secF	preprotein translocase subunit SecF	735223	736194		12		1	TGCAGATATT.TGATAATGGT	T	C	40	PASS	NA	GT	5	14	0		1	1	1	1	1	0	0	0	0	0	0	0	0	0	0	0	0	0	0	0	0	0	0	0	0	0	0
gi|118474057|ref|NC_008599.1|	735709	1	CFF8240_0729	secF	preprotein translocase subunit SecF	735223	736194		487		1	ATTTGCTTTG.GCTGCTATTA	G	T	40	PASS	NA	GT	5	14	0		1	1	1	1	1	0	0	0	0	0	0	0	0	0	0	0	0	0	0	0	0	0	0	0	0	0	0
gi|118474057|ref|NC_008599.1|	736050	0	CFF8240_0729	secF	preprotein translocase subunit SecF	735223	736194		828		1	TCATAGGTAC.TATTAGTTCG	T	C	40	PASS	NA	GT	5	14	0		1	1	1	1	1	0	0	0	0	0	0	0	0	0	0	0	0	0	0	0	0	0	0	0	0	0	0
gi|118474057|ref|NC_008599.1|	739645	0	CFF8240_0733	-	diguanylate cyclase	739508	741052		138		1	TAGAAGACTG.CAAAAAACTA	C	T	40	PASS	NA	GT	5	14	0		1	1	1	1	1	0	0	0	0	0	0	0	0	0	0	0	0	0	0	0	0	0	0	0	0	0	0
gi|118474057|ref|NC_008599.1|	740749	0	CFF8240_0733	-	diguanylate cyclase	739508	741052		1242		1	TATCTACTGT.CGGCAAAATA	C	T	40	PASS	NA	GT	5	14	0		1	1	1	1	1	0	0	0	0	0	0	0	0	0	0	0	0	0	0	0	0	0	0	0	0	0	0
gi|118474057|ref|NC_008599.1|	742097	1	CFF8240_0734	folC	folylpolyglutamate synthase	741052	742221		1046		1	AAAATATTAA.AAATCGCAAA	A	C	40	PASS	NA	GT	5	14	0		1	1	1	1	1	0	0	0	0	0	0	0	0	0	0	0	0	0	0	0	0	0	0	0	0	0	0
gi|118474057|ref|NC_008599.1|	743494	0	CFF8240_0737	mfd	transcription-repair coupling factor	743444	746401		51		1	ATATATACGA.TATCTTAGTA	T	C	40	PASS	NA	GT	5	14	0		1	1	1	1	1	0	0	0	0	0	0	0	0	0	0	0	0	0	0	0	0	0	0	0	0	0	0
gi|118474057|ref|NC_008599.1|	745621	0	CFF8240_0737	mfd	transcription-repair coupling factor	743444	746401		2178		1	AGATGATGAA.ATTTGCAAAT	A	G	40	PASS	NA	GT	5	14	0		1	1	1	1	1	0	0	0	0	0	0	0	0	0	0	0	0	0	0	0	0	0	0	0	0	0	0
gi|118474057|ref|NC_008599.1|	746964	0	CFF8240_0738	-	hypothetical protein	746398	747003		567		1	ATCCATATAA.ACAAGATACA	A	G	40	PASS	NA	GT	5	14	0		1	1	1	1	1	0	0	0	0	0	0	0	0	0	0	0	0	0	0	0	0	0	0	0	0	0	0
gi|118474057|ref|NC_008599.1|	747409	#N/A	CFF8240_0739	-	hypothetical protein	747025	747771		385		1	TAAAACTCTA.GGCGAGCTTA	G	T	40	PASS	NA	GT	5	14	0		1	1	1	1	1	0	0	0	0	0	0	0	0	0	0	0	0	0	0	0	0	0	0	0	0	0	0
gi|118474057|ref|NC_008599.1|	748405	0	CFF8240_0740	-	endonuclease III	747761	748426		645		1	AGGCGACTTT.GCTTTTAAGA	G	A	40	PASS	NA	GT	5	14	0		1	1	1	1	1	0	0	0	0	0	0	0	0	0	0	0	0	0	0	0	0	0	0	0	0	0	0
gi|118474057|ref|NC_008599.1|	748421	#N/A	CFF8240_0740	-	endonuclease III	747761	748426		661		1	AAGAAGTATC.GATTAACATT	G	T	40	PASS	NA	GT	5	14	0		1	1	1	1	1	0	0	0	0	0	0	0	0	0	0	0	0	0	0	0	0	0	0	0	0	0	0
gi|118474057|ref|NC_008599.1|	748685	0	CFF8240_0741	-	protein YgiW	748482	748883		204		1	TAACAGGAAA.AATTACAAGA	A	G	40	PASS	NA	GT	5	14	0		1	1	1	1	1	0	0	0	0	0	0	0	0	0	0	0	0	0	0	0	0	0	0	0	0	0	0
gi|118474057|ref|NC_008599.1|	748966	#N/A	CFF8240_0742	-	CoA-binding domain-containing protein	748953	749432		14		1	CTTCCAAATG.CCGATATTTT	C	T	40	PASS	NA	GT	5	14	0		1	1	1	1	1	0	0	0	0	0	0	0	0	0	0	0	0	0	0	0	0	0	0	0	0	0	0
gi|118474057|ref|NC_008599.1|	749041	1	CFF8240_0742	-	CoA-binding domain-containing protein	748953	749432		89		1	TCTATGCAGC.GCATTCTAAA	G	A	40	PASS	NA	GT	5	14	0		1	1	1	1	1	0	0	0	0	0	0	0	0	0	0	0	0	0	0	0	0	0	0	0	0	0	0
gi|118474057|ref|NC_008599.1|	750631	#N/A							750632			ATTCTAATAC.TAAAAATTAG	T	G	40	PASS	NA	GT	5	14	0		1	1	1	1	1	0	0	0	0	0	0	0	0	0	0	0	0	0	0	0	0	0	0	0	0	0	0
gi|118474057|ref|NC_008599.1|	753335	0	CFF8240_0744	-	hemagglutination activity domain-containing protein	750879	756116		2457		1	TTTTAAGTTC.TATCCCAGAT	T	C	40	PASS	NA	GT	5	14	0		1	1	1	1	1	0	0	0	0	0	0	0	0	0	0	0	0	0	0	0	0	0	0	0	0	0	0
gi|118474057|ref|NC_008599.1|	753526	1	CFF8240_0744	-	hemagglutination activity domain-containing protein	750879	756116		2648		1	GCTAATTTTA.TTAGTTCTCA	T	G	40	PASS	NA	GT	5	14	0		1	1	1	1	1	0	0	0	0	0	0	0	0	0	0	0	0	0	0	0	0	0	0	0	0	0	0
gi|118474057|ref|NC_008599.1|	753575	0	CFF8240_0744	-	hemagglutination activity domain-containing protein	750879	756116		2697		1	CAAATAGAGC.GAATATAAAT	G	A	40	PASS	NA	GT	5	14	0		1	1	1	1	1	0	0	0	0	0	0	0	0	0	0	0	0	0	0	0	0	0	0	0	0	0	0
gi|118474057|ref|NC_008599.1|	753635	0	CFF8240_0744	-	hemagglutination activity domain-containing protein	750879	756116		2757		1	TATCTAAAAC.TGAGATTAAA	T	C	40	PASS	NA	GT	5	14	0		1	1	1	1	1	0	0	0	0	0	0	0	0	0	0	0	0	0	0	0	0	0	0	0	0	0	0
gi|118474057|ref|NC_008599.1|	754187	0	CFF8240_0744	-	hemagglutination activity domain-containing protein	750879	756116		3309		1	ATTTAAATGC.TAAAAATATT	T	C	40	PASS	NA	GT	5	14	0		1	1	1	1	1	0	0	0	0	0	0	0	0	0	0	0	0	0	0	0	0	0	0	0	0	0	0
gi|118474057|ref|NC_008599.1|	754400	0	CFF8240_0744	-	hemagglutination activity domain-containing protein	750879	756116		3522		1	AAACAAATGT.TAACGGTAAT	T	C	40	PASS	NA	GT	5	14	0		1	1	1	1	1	0	0	0	0	0	0	0	0	0	0	0	0	0	0	0	0	0	0	0	0	0	0
gi|118474057|ref|NC_008599.1|	755288	0	CFF8240_0744	-	hemagglutination activity domain-containing protein	750879	756116		4410		1	TTATCGATGG.CGGAGTTGCG	C	T	40	PASS	NA	GT	5	14	0		1	1	1	1	1	0	0	0	0	0	0	0	0	0	0	0	0	0	0	0	0	0	0	0	0	0	0
gi|118474057|ref|NC_008599.1|	756816	1	CFF8240_0745	-	hemolysin secretion/activation protein ShlB/FhaC/HecB	756117	757760		700		1	TATTCATCTA.ACTTATAATA	A	G	40	PASS	NA	GT	5	14	0		1	1	1	1	1	0	0	0	0	0	0	0	0	0	0	0	0	0	0	0	0	0	0	0	0	0	0
gi|118474057|ref|NC_008599.1|	757779	#N/A							757780			AGTAATGCAG.CAATATTTTA	C	T	40	PASS	NA	GT	5	14	0		1	1	1	1	1	0	0	0	0	0	0	0	0	0	0	0	0	0	0	0	0	0	0	0	0	0	0
gi|118474057|ref|NC_008599.1|	758058	0	CFF8240_0747	truA	tRNA pseudouridine synthase A	757908	758684		151		1	GTCTTACTTG.CGCTCTTAAA	C	T	40	PASS	NA	GT	5	14	0		1	1	1	1	1	0	0	0	0	0	0	0	0	0	0	0	0	0	0	0	0	0	0	0	0	0	0
gi|118474057|ref|NC_008599.1|	760085	1	CFF8240_0749	pilD	type IV pilus prepilin peptidase PilD	759706	760506		380		1	AGTATTTTCG.GTATCGAATG	G	C	40	PASS	NA	GT	5	14	0		1	1	1	1	1	0	0	0	0	0	0	0	0	0	0	0	0	0	0	0	0	0	0	0	0	0	0
gi|118474057|ref|NC_008599.1|	764895	0	CFF8240_0755	fliP	flagellar biosynthesis protein FliP	764530	765264		366		1	AGAAAATCGG.CTATCAAGAT	C	T	40	PASS	NA	GT	5	14	0		1	1	1	1	1	0	0	0	0	0	0	0	0	0	0	0	0	0	0	0	0	0	0	0	0	0	0
gi|118474057|ref|NC_008599.1|	765800	0	CFF8240_0754	-	hypothetical protein	765257	766111		544		1	AAAATAGAGG.CGCTGAAGAT	C	T	40	PASS	NA	GT	5	14	0		1	1	1	1	1	0	0	0	0	0	0	0	0	0	0	0	0	0	0	0	0	0	0	0	0	0	0
gi|118474057|ref|NC_008599.1|	765920	0	CFF8240_0754	-	hypothetical protein	765257	766111		664		1	AATCTGCTAA.AAATACGTAT	A	G	40	PASS	NA	GT	5	14	0		1	1	1	1	1	0	0	0	0	0	0	0	0	0	0	0	0	0	0	0	0	0	0	0	0	0	0
gi|118474057|ref|NC_008599.1|	766915	0	CFF8240_0756	-	putative integral membrane protein	766135	767040		781		1	TCAAAGCAGG.TAAAGCAAAG	T	C	40	PASS	NA	GT	5	14	0		1	1	1	1	1	0	0	0	0	0	0	0	0	0	0	0	0	0	0	0	0	0	0	0	0	0	0
gi|118474057|ref|NC_008599.1|	766942	0	CFF8240_0756	-	putative integral membrane protein	766135	767040		808		1	CGAAATCAAT.AAAAAATATA	A	G	40	PASS	NA	GT	5	14	0		1	1	1	1	1	0	0	0	0	0	0	0	0	0	0	0	0	0	0	0	0	0	0	0	0	0	0
gi|118474057|ref|NC_008599.1|	767593	0	CFF8240_0757	nadA	quinolinate synthetase	767239	768252		355		1	GATGGGTTAT.AATTAGTATA	A	G	40	PASS	NA	GT	5	14	0		1	1	1	1	1	0	0	0	0	0	0	0	0	0	0	0	0	0	0	0	0	0	0	0	0	0	0
gi|118474057|ref|NC_008599.1|	769479	1	CFF8240_0758	-	macrolide-specific efflux protein MacA	768761	769945		719		1	GTAGAATACA.CCATTCTTTC	C	G	40	PASS	NA	GT	5	14	0		1	1	1	1	1	0	0	0	0	0	0	0	0	0	0	0	0	0	0	0	0	0	0	0	0	0	0
gi|118474057|ref|NC_008599.1|	770235	0	CFF8240_0759	-	macrolide-specific ABC-type efflux carrier	769942	771867		294		1	TAAGTTCAAA.CGATACTAAA	C	T	40	PASS	NA	GT	5	14	0		1	1	1	1	1	0	0	0	0	0	0	0	0	0	0	0	0	0	0	0	0	0	0	0	0	0	0
gi|118474057|ref|NC_008599.1|	771561	0	CFF8240_0759	-	macrolide-specific ABC-type efflux carrier	769942	771867		1620		1	TGTTAGTTAG.CGTATTTGAG	C	T	40	PASS	NA	GT	5	14	0		1	1	1	1	1	0	0	0	0	0	0	0	0	0	0	0	0	0	0	0	0	0	0	0	0	0	0
gi|118474057|ref|NC_008599.1|	772283	0	CFF8240_0760	-	outer membrane efflux protein	771870	773168		414		1	GTCAAAGTAC.GCTTGAAAAT	G	T	40	PASS	NA	GT	5	14	0		1	1	1	1	1	0	0	0	0	0	0	0	0	0	0	0	0	0	0	0	0	0	0	0	0	0	0
gi|118474057|ref|NC_008599.1|	773604	1	CFF8240_0761	-	ComEC/Rec2 family protein	773169	774428		436		1	CGCTCTTTAT.ATCGCTTCAC	A	C	40	PASS	NA	GT	5	14	0		1	1	1	1	1	0	0	0	0	0	0	0	0	0	0	0	0	0	0	0	0	0	0	0	0	0	0
gi|118474057|ref|NC_008599.1|	773737	1	CFF8240_0761	-	ComEC/Rec2 family protein	773169	774428		569		1	CCGGTTGTTA.GACCGCTGCA	G	T	40	PASS	NA	GT	5	14	0		1	1	1	1	1	0	0	0	0	0	0	0	0	0	0	0	0	0	0	0	0	0	0	0	0	0	0
gi|118474057|ref|NC_008599.1|	773741	0	CFF8240_0761	-	ComEC/Rec2 family protein	773169	774428		573		1	TTGTTAGACC.GCTGCAAAGT	G	A	40	PASS	NA	GT	5	14	0		1	1	1	1	1	0	0	0	0	0	0	0	0	0	0	0	0	0	0	0	0	0	0	0	0	0	0
gi|118474057|ref|NC_008599.1|	774256	1	CFF8240_0761	-	ComEC/Rec2 family protein	773169	774428		1088		1	ATTTTCGATT.CGCAAATGCT	C	T	40	PASS	NA	GT	5	14	0		1	1	1	1	1	0	0	0	0	0	0	0	0	0	0	0	0	0	0	0	0	0	0	0	0	0	0
gi|118474057|ref|NC_008599.1|	774836	1	CFF8240_0762	-	sensor histidine kinase	774435	775667		402		1	ATATCTACTA.CTTTATATAG	C	T	40	PASS	NA	GT	5	14	0		1	1	1	1	1	0	0	0	0	0	0	0	0	0	0	0	0	0	0	0	0	0	0	0	0	0	0
gi|118474057|ref|NC_008599.1|	776126	0	CFF8240_0763	-	DNA-binding response regulator	775664	776338		463		1	TAGGAATATC.ATTTTTCTTT	A	G	40	PASS	NA	GT	5	14	0		1	1	1	1	1	0	0	0	0	0	0	0	0	0	0	0	0	0	0	0	0	0	0	0	0	0	0
gi|118474057|ref|NC_008599.1|	777268	0	CFF8240_0764	-	peptidase S1C, Do	776425	777840		844		1	AAATAATTCC.GCTTGTTATA	G	A	40	PASS	NA	GT	5	14	0		1	1	1	1	1	0	0	0	0	0	0	0	0	0	0	0	0	0	0	0	0	0	0	0	0	0	0
gi|118474057|ref|NC_008599.1|	777289	0	CFF8240_0764	-	peptidase S1C, Do	776425	777840		865		1	TTCCGCCTAC.GCCAAATGGA	G	A	40	PASS	NA	GT	5	14	0		1	1	1	1	1	0	0	0	0	0	0	0	0	0	0	0	0	0	0	0	0	0	0	0	0	0	0
gi|118474057|ref|NC_008599.1|	781452	0	CFF8240_0768	-	potassium/proton antiporter	780943	782379		510		1	TTTTAAGCCT.TATAACAGCT	T	C	40	PASS	NA	GT	5	14	0		1	1	1	1	1	0	0	0	0	0	0	0	0	0	0	0	0	0	0	0	0	0	0	0	0	0	0
gi|118474057|ref|NC_008599.1|	783173	0	CFF8240_0770	-	inner membrane protein YfcA	783084	783857		90		1	GTGGAGGGCT.GATCACTATA	G	A	40	PASS	NA	GT	5	14	0		1	1	1	1	1	0	0	0	0	0	0	0	0	0	0	0	0	0	0	0	0	0	0	0	0	0	0
gi|118474057|ref|NC_008599.1|	786232	1	CFF8240_0774	gatB	aspartyl/glutamyl-tRNA amidotransferase subunit B	785380	786798		853		1	AATACCTGAT.AAGATGATGG	A	G	40	PASS	NA	GT	5	14	0		1	1	1	1	1	0	0	0	0	0	0	0	0	0	0	0	0	0	0	0	0	0	0	0	0	0	0
gi|118474057|ref|NC_008599.1|	787105	1	CFF8240_0775	gpsA	NAD(P)H-dependent glycerol-3-phosphate dehydrogenase	786810	787700		296		1	TTTACCAGTT.CTGAAAATTT	C	T	40	PASS	NA	GT	5	14	0		1	1	1	1	1	0	0	0	0	0	0	0	0	0	0	0	0	0	0	0	0	0	0	0	0	0	0
gi|118474057|ref|NC_008599.1|	788641	0	CFF8240_0777	-	glycosyl hydrolase family protein	787697	788761		945		1	TTTTAAATAA.CTCAAACTCT	C	T	40	PASS	NA	GT	5	14	0		1	1	1	1	1	0	0	0	0	0	0	0	0	0	0	0	0	0	0	0	0	0	0	0	0	0	0
gi|118474057|ref|NC_008599.1|	788765	#N/A	CFF8240_0776	-	hypothetical protein	788756	789190		10		1	TTTATGAGCT.TAATTTATCA	T	G	40	PASS	NA	GT	5	14	0		1	1	1	1	1	0	0	0	0	0	0	0	0	0	0	0	0	0	0	0	0	0	0	0	0	0	0
gi|118474057|ref|NC_008599.1|	790424	0	CFF8240_0779	-	amino acid ABC transporter ATP-binding protein	790067	790813		358		1	CGCTAAGTCC.GACTTTTTTA	G	A	40	PASS	NA	GT	5	14	0		1	1	1	1	1	0	0	0	0	0	0	0	0	0	0	0	0	0	0	0	0	0	0	0	0	0	0
gi|118474057|ref|NC_008599.1|	792148	0	CFF8240_0781	-	amino-acid ABC transporter extracellular-binding protein yckK	791477	792235		672		1	CCTATCCTTA.GTACCGGTGC	G	A	40	PASS	NA	GT	5	14	0		1	1	1	1	1	0	0	0	0	0	0	0	0	0	0	0	0	0	0	0	0	0	0	0	0	0	0
gi|118474057|ref|NC_008599.1|	792809	1	CFF8240_0782	pgsA	CDP-diacylglycerol--glycerol-3-phosphate 3-phosphatidyltransferase	792364	792909		446		1	GCTTATGTAC.GCAAAATTAC	G	A	40	PASS	NA	GT	5	14	0		1	1	1	1	1	0	0	0	0	0	0	0	0	0	0	0	0	0	0	0	0	0	0	0	0	0	0
gi|118474057|ref|NC_008599.1|	794524	1	CFF8240_0784	dapA	dihydrodipicolinate synthase	793694	794587		831		1	CCTGCTTCAT.CTAGTTTTCC	C	T	40	PASS	NA	GT	5	14	0		1	1	1	1	1	0	0	0	0	0	0	0	0	0	0	0	0	0	0	0	0	0	0	0	0	0	0
gi|118474057|ref|NC_008599.1|	794540	0	CFF8240_0784	dapA	dihydrodipicolinate synthase	793694	794587		847		1	TTCCATTTTT.AAATGGAGTT	A	G	40	PASS	NA	GT	5	14	0		1	1	1	1	1	0	0	0	0	0	0	0	0	0	0	0	0	0	0	0	0	0	0	0	0	0	0
gi|118474057|ref|NC_008599.1|	795180	1	CFF8240_0785	-	M16 family peptidase	794584	795831		597		1	TTAGGTATAT.CTTTACCGTT	C	T	40	PASS	NA	GT	5	14	0		1	1	1	1	1	0	0	0	0	0	0	0	0	0	0	0	0	0	0	0	0	0	0	0	0	0	0
gi|118474057|ref|NC_008599.1|	795358	0	CFF8240_0785	-	M16 family peptidase	794584	795831		775		1	TCGGAGTCCA.GTGATACGGG	G	A	40	PASS	NA	GT	5	14	0		1	1	1	1	1	0	0	0	0	0	0	0	0	0	0	0	0	0	0	0	0	0	0	0	0	0	0
gi|118474057|ref|NC_008599.1|	795454	0	CFF8240_0785	-	M16 family peptidase	794584	795831		871		1	CTTCTAAAAC.TACATCTCTT	T	C	40	PASS	NA	GT	5	14	0		1	1	1	1	1	0	0	0	0	0	0	0	0	0	0	0	0	0	0	0	0	0	0	0	0	0	0
gi|118474057|ref|NC_008599.1|	796321	0	CFF8240_0786	pyrD	dihydroorotate dehydrogenase 2	795832	796890		490		1	TATCTTCTTG.CAAATCTCTT	C	T	40	PASS	NA	GT	5	14	0		1	1	1	1	1	0	0	0	0	0	0	0	0	0	0	0	0	0	0	0	0	0	0	0	0	0	0
gi|118474057|ref|NC_008599.1|	796741	0	CFF8240_0786	pyrD	dihydroorotate dehydrogenase 2	795832	796890		910		1	TATTTTGTGA.TAATTTTGTA	T	C	40	PASS	NA	GT	5	14	0		1	1	1	1	1	0	0	0	0	0	0	0	0	0	0	0	0	0	0	0	0	0	0	0	0	0	0
gi|118474057|ref|NC_008599.1|	800211	1	CFF8240_0789	mviN	integral membrane protein MviN	800020	801420		192		1	AATCCCATTG.CGCCAAGCGG	C	T	40	PASS	NA	GT	5	14	0		1	1	1	1	1	0	0	0	0	0	0	0	0	0	0	0	0	0	0	0	0	0	0	0	0	0	0
gi|118474057|ref|NC_008599.1|	805195	1	CFF8240_0793	mobB	molybdopterin-guanine dinucleotide biosynthesis protein B	804726	805277		470		1	GACGGTTTTG.CTAATGGGAA	C	G	40	PASS	NA	GT	5	14	0		1	1	1	1	1	0	0	0	0	0	0	0	0	0	0	0	0	0	0	0	0	0	0	0	0	0	0
gi|118474057|ref|NC_008599.1|	806146	#N/A							806147			AAGATATAGA.CGAAAGTATC	C	T	40	PASS	NA	GT	5	14	0		1	1	1	1	1	0	0	0	0	0	0	0	0	0	0	0	0	0	0	0	0	0	0	0	0	0	0
gi|118474057|ref|NC_008599.1|	807195	1	CFF8240_0796	metG	methionyl-tRNA synthetase	806462	808360		734		1	GATAACAAAA.GAATGGATTA	G	A	40	PASS	NA	GT	5	14	0		1	1	1	1	1	0	0	0	0	0	0	0	0	0	0	0	0	0	0	0	0	0	0	0	0	0	0
gi|118474057|ref|NC_008599.1|	808108	0	CFF8240_0796	metG	methionyl-tRNA synthetase	806462	808360		1647		1	GTAATAATAT.TGATGGTAGC	T	C	40	PASS	NA	GT	5	14	0		1	1	1	1	1	0	0	0	0	0	0	0	0	0	0	0	0	0	0	0	0	0	0	0	0	0	0
gi|118474057|ref|NC_008599.1|	809014	1	CFF8240_0797	-	hypothetical protein	808360	809340		655		1	AAAAGATTTT.CGTGAGTTTA	C	T	40	PASS	NA	GT	5	14	0		1	1	1	1	1	0	0	0	0	0	0	0	0	0	0	0	0	0	0	0	0	0	0	0	0	0	0
gi|118474057|ref|NC_008599.1|	809611	1	CFF8240_0798	-	transcriptional regulator	809356	809997		256		1	TGAAAATATC.CCATATCCGG	C	T	40	PASS	NA	GT	5	14	0		1	1	1	1	1	0	0	0	0	0	0	0	0	0	0	0	0	0	0	0	0	0	0	0	0	0	0
gi|118474057|ref|NC_008599.1|	810450	1	CFF8240_0799	-	putative tetraheme cytochrome c	810126	810677		325		1	TGATTGGGAA.ACAAGAAGAA	A	G	40	PASS	NA	GT	5	14	0		1	1	1	1	1	0	0	0	0	0	0	0	0	0	0	0	0	0	0	0	0	0	0	0	0	0	0
gi|118474057|ref|NC_008599.1|	811537	0	CFF8240_0800	-	hydroxylamine oxidase	810689	812074		849		1	CTACTTGTCA.TATGAGTGGA	T	C	40	PASS	NA	GT	5	14	0		1	1	1	1	1	0	0	0	0	0	0	0	0	0	0	0	0	0	0	0	0	0	0	0	0	0	0
gi|118474057|ref|NC_008599.1|	811678	0	CFF8240_0800	-	hydroxylamine oxidase	810689	812074		990		1	GTAAAATAAG.CATAGGAACA	C	T	40	PASS	NA	GT	5	14	0		1	1	1	1	1	0	0	0	0	0	0	0	0	0	0	0	0	0	0	0	0	0	0	0	0	0	0
gi|118474057|ref|NC_008599.1|	811864	0	CFF8240_0800	-	hydroxylamine oxidase	810689	812074		1176		1	ACTTGAAAGC.CAAAGGTCTT	C	T	40	PASS	NA	GT	5	14	0		1	1	1	1	1	0	0	0	0	0	0	0	0	0	0	0	0	0	0	0	0	0	0	0	0	0	0
gi|118474057|ref|NC_008599.1|	811879	0	CFF8240_0800	-	hydroxylamine oxidase	810689	812074		1191		1	GTCTTCTCAA.GAAAGACGAA	G	A	40	PASS	NA	GT	5	14	0		1	1	1	1	1	0	0	0	0	0	0	0	0	0	0	0	0	0	0	0	0	0	0	0	0	0	0
gi|118474057|ref|NC_008599.1|	812604	#N/A							812605			ACCGTTCTAA.TATTTTATAG	T	G	40	PASS	NA	GT	5	14	0		1	1	1	1	1	0	0	0	0	0	0	0	0	0	0	0	0	0	0	0	0	0	0	0	0	0	0
gi|118474057|ref|NC_008599.1|	812665	#N/A							812666			TTTAAGTGAA.TCGTTTTTGT	T	C	40	PASS	NA	GT	5	14	0		1	1	1	1	1	0	0	0	0	0	0	0	0	0	0	0	0	0	0	0	0	0	0	0	0	0	0
gi|118474057|ref|NC_008599.1|	813358	0	CFF8240_0801	-	hypothetical protein	812926	813972		433		1	TTTCAACCGT.ACCAAACATC	A	G	40	PASS	NA	GT	5	14	0		1	1	1	1	1	0	0	0	0	0	0	0	0	0	0	0	0	0	0	0	0	0	0	0	0	0	0
gi|118474057|ref|NC_008599.1|	813547	0	CFF8240_0801	-	hypothetical protein	812926	813972		622		1	CTTCTAAAGT.GGAAATTTTG	G	A	40	PASS	NA	GT	5	14	0		1	1	1	1	1	0	0	0	0	0	0	0	0	0	0	0	0	0	0	0	0	0	0	0	0	0	0
gi|118474057|ref|NC_008599.1|	814664	0	CFF8240_0804	-	putative integral membrane protein	814515	815708		150		1	GGGCCGTAAC.TCTTGCTGCG	T	G	40	PASS	NA	GT	5	14	0		1	1	1	1	1	0	0	0	0	0	0	0	0	0	0	0	0	0	0	0	0	0	0	0	0	0	0
gi|118474057|ref|NC_008599.1|	815060	0	CFF8240_0804	-	putative integral membrane protein	814515	815708		546		1	ATATTTTGGG.AATGTTTTTA	A	G	40	PASS	NA	GT	5	14	0		1	1	1	1	1	0	0	0	0	0	0	0	0	0	0	0	0	0	0	0	0	0	0	0	0	0	0
gi|118474057|ref|NC_008599.1|	817220	#N/A							817221			AATTTAGTGG.CTTTAATGTA	C	T	40	PASS	NA	GT	5	14	0		1	1	1	1	1	0	0	0	0	0	0	0	0	0	0	0	0	0	0	0	0	0	0	0	0	0	0
gi|118474057|ref|NC_008599.1|	817572	0	CFF8240_0806	-	hypothetical protein	817267	819147		306		1	AAGTATCATT.AGGTACAAAT	A	G	40	PASS	NA	GT	5	14	0		1	1	1	1	1	0	0	0	0	0	0	0	0	0	0	0	0	0	0	0	0	0	0	0	0	0	0
gi|118474057|ref|NC_008599.1|	819257	0	CFF8240_0807	ruvA	Holliday junction DNA helicase RuvA	819150	819704		108		1	TTTTTACTAG.CGCAAGCTTG	C	T	40	PASS	NA	GT	5	14	0		1	1	1	1	1	0	0	0	0	0	0	0	0	0	0	0	0	0	0	0	0	0	0	0	0	0	0
gi|118474057|ref|NC_008599.1|	820525	0	CFF8240_0808	ddl	D-alanyl-alanine synthetase A	819713	820750		813		1	TTTATAATGG.CGGAAATTTT	C	T	40	PASS	NA	GT	5	14	0		1	1	1	1	1	0	0	0	0	0	0	0	0	0	0	0	0	0	0	0	0	0	0	0	0	0	0
gi|118474057|ref|NC_008599.1|	821242	0	CFF8240_0810	-	alpha/beta hydrolase	821045	821839		198		1	GTAAAAGTAC.GCTAAAACAT	G	T	40	PASS	NA	GT	5	14	0		1	1	1	1	1	0	0	0	0	0	0	0	0	0	0	0	0	0	0	0	0	0	0	0	0	0	0
gi|118474057|ref|NC_008599.1|	823310	#N/A							823311			TAAATTTATT.CAAAAATAGC	C	T	40	PASS	NA	GT	5	14	0		1	1	1	1	1	0	0	0	0	0	0	0	0	0	0	0	0	0	0	0	0	0	0	0	0	0	0
gi|118474057|ref|NC_008599.1|	824443	0	CFF8240_0812	ackA	acetate kinase	823333	824532		1111		1	TTTGTTCTAT.CAAACCTTTG	C	T	40	PASS	NA	GT	5	14	0		1	1	1	1	1	0	0	0	0	0	0	0	0	0	0	0	0	0	0	0	0	0	0	0	0	0	0
gi|118474057|ref|NC_008599.1|	825342	1	CFF8240_0813	-	phosphate acetyltransferase	824533	825927		810		1	TTTAGAAATT.TCGCTCTTTC	T	C	40	PASS	NA	GT	5	14	0		1	1	1	1	1	0	0	0	0	0	0	0	0	0	0	0	0	0	0	0	0	0	0	0	0	0	0
gi|118474057|ref|NC_008599.1|	827232	1	CFF8240_0815	-	hypothetical protein	826892	827515		341		1	AAAACTTATT.CTACTACAAA	C	T	40	PASS	NA	GT	5	14	0		1	1	1	1	1	0	0	0	0	0	0	0	0	0	0	0	0	0	0	0	0	0	0	0	0	0	0
gi|118474057|ref|NC_008599.1|	829178	0	CFF8240_0816	ilvB	acetolactate synthase 3 catalytic subunit	827700	829376		1479		1	TTAGCATTCA.ACCAGATTTT	A	G	40	PASS	NA	GT	5	14	0		1	1	1	1	1	0	0	0	0	0	0	0	0	0	0	0	0	0	0	0	0	0	0	0	0	0	0
gi|118474057|ref|NC_008599.1|	830065	0	CFF8240_0818	lpxD	UDP-3-O-[3-hydroxymyristoyl] glucosamine N-acyltransferase	829841	830788		225		1	TAGAAAATCC.ACACCTTGCT	A	G	40	PASS	NA	GT	5	14	0		1	1	1	1	1	0	0	0	0	0	0	0	0	0	0	0	0	0	0	0	0	0	0	0	0	0	0
gi|118474057|ref|NC_008599.1|	831361	1	CFF8240_0819	dedA	DedA family protein	831009	831617		353		1	TTTTCCATAT.TTTTGTATAA	T	G	40	PASS	NA	GT	5	14	0		1	1	1	1	1	0	0	0	0	0	0	0	0	0	0	0	0	0	0	0	0	0	0	0	0	0	0
gi|118474057|ref|NC_008599.1|	832480	1	CFF8240_0821	nadC	nicotinate-nucleotide pyrophosphorylase	831727	832557		754		1	AGATTGTGGT.GTAGACGCTA	G	A	40	PASS	NA	GT	5	14	0		1	1	1	1	1	0	0	0	0	0	0	0	0	0	0	0	0	0	0	0	0	0	0	0	0	0	0
gi|118474057|ref|NC_008599.1|	832605	#N/A							832606			CACTCAAAAT.CAATACTTAA	C	A	40	PASS	NA	GT	5	14	0		1	1	1	1	1	0	0	0	0	0	0	0	0	0	0	0	0	0	0	0	0	0	0	0	0	0	0
gi|118474057|ref|NC_008599.1|	833171	0	CFF8240_0822	purU	formyltetrahydrofolate deformylase	832758	833588		414		1	GTTCAGATGG.GATTAGCAGA	G	A	40	PASS	NA	GT	5	14	0		1	1	1	1	1	0	0	0	0	0	0	0	0	0	0	0	0	0	0	0	0	0	0	0	0	0	0
gi|118474057|ref|NC_008599.1|	833448	1	CFF8240_0822	purU	formyltetrahydrofolate deformylase	832758	833588		691		1	TCAAGATGTT.ATAAGAGTAA	A	G	40	PASS	NA	GT	5	14	0		1	1	1	1	1	0	0	0	0	0	0	0	0	0	0	0	0	0	0	0	0	0	0	0	0	0	0
gi|118474057|ref|NC_008599.1|	834823	0	CFF8240_0824	-	endonuclease/exonuclease/phosphatase	834065	835360		759		1	GCGGGAAGTT.CTCCGATCAT	C	T	40	PASS	NA	GT	5	14	0		1	1	1	1	1	0	0	0	0	0	0	0	0	0	0	0	0	0	0	0	0	0	0	0	0	0	0
gi|118474057|ref|NC_008599.1|	835210	0	CFF8240_0824	-	endonuclease/exonuclease/phosphatase	834065	835360		1146		1	CAAATTTGAA.GATAGATGTA	G	A	40	PASS	NA	GT	5	14	0		1	1	1	1	1	0	0	0	0	0	0	0	0	0	0	0	0	0	0	0	0	0	0	0	0	0	0
gi|118474057|ref|NC_008599.1|	835767	0	CFF8240_0826	glyS	glycyl-tRNA synthetase subunit beta	835642	837657		126		1	GCAAATTCAA.CCTTGAATAT	C	T	40	PASS	NA	GT	5	14	0		1	1	1	1	1	0	0	0	0	0	0	0	0	0	0	0	0	0	0	0	0	0	0	0	0	0	0
gi|118474057|ref|NC_008599.1|	835995	0	CFF8240_0826	glyS	glycyl-tRNA synthetase subunit beta	835642	837657		354		1	TTATAAAAGG.TAAGCTTGTT	T	C	40	PASS	NA	GT	5	14	0		1	1	1	1	1	0	0	0	0	0	0	0	0	0	0	0	0	0	0	0	0	0	0	0	0	0	0
gi|118474057|ref|NC_008599.1|	837809	0	CFF8240_0827	-	DNA modification methylase	837654	838742		156		1	GCGGCTCTGG.CATCGTAGCA	C	T	40	PASS	NA	GT	5	14	0		1	1	1	1	1	0	0	0	0	0	0	0	0	0	0	0	0	0	0	0	0	0	0	0	0	0	0
gi|118474057|ref|NC_008599.1|	837956	0	CFF8240_0827	-	DNA modification methylase	837654	838742		303		1	ATAAATTAAG.CGATATAAAA	C	T	40	PASS	NA	GT	5	14	0		1	1	1	1	1	0	0	0	0	0	0	0	0	0	0	0	0	0	0	0	0	0	0	0	0	0	0
gi|118474057|ref|NC_008599.1|	838367	0	CFF8240_0827	-	DNA modification methylase	837654	838742		714		1	TAGATATTGC.TTACCTTGAT	T	C	40	PASS	NA	GT	5	14	0		1	1	1	1	1	0	0	0	0	0	0	0	0	0	0	0	0	0	0	0	0	0	0	0	0	0	0
gi|118474057|ref|NC_008599.1|	838525	1	CFF8240_0827	-	DNA modification methylase	837654	838742		872		1	GATGCTTGTT.CGGCATTTTT	C	T	40	PASS	NA	GT	5	14	0		1	1	1	1	1	0	0	0	0	0	0	0	0	0	0	0	0	0	0	0	0	0	0	0	0	0	0
gi|118474057|ref|NC_008599.1|	838695	1	CFF8240_0827	-	DNA modification methylase	837654	838742		1042		1	AAATTTAAAC.GGCAGAGATT	G	A	40	PASS	NA	GT	5	14	0		1	1	1	1	1	0	0	0	0	0	0	0	0	0	0	0	0	0	0	0	0	0	0	0	0	0	0
gi|118474057|ref|NC_008599.1|	839007	1	CFF8240_0828	-	hypothetical protein	838778	839179		230		1	TATATCTTGT.CTATTTTGCT	C	T	40	PASS	NA	GT	5	14	0		1	1	1	1	1	0	0	0	0	0	0	0	0	0	0	0	0	0	0	0	0	0	0	0	0	0	0
gi|118474057|ref|NC_008599.1|	839059	1	CFF8240_0828	-	hypothetical protein	838778	839179		282		1	TGCGATTGAG.GCTCTTGTAC	G	A	40	PASS	NA	GT	5	14	0		1	1	1	1	1	0	0	0	0	0	0	0	0	0	0	0	0	0	0	0	0	0	0	0	0	0	0
gi|118474057|ref|NC_008599.1|	839156	0	CFF8240_0828	-	hypothetical protein	838778	839179		379		1	ATATAAGAAG.CAAGATATAT	C	T	40	PASS	NA	GT	5	14	0		1	1	1	1	1	0	0	0	0	0	0	0	0	0	0	0	0	0	0	0	0	0	0	0	0	0	0
gi|118474057|ref|NC_008599.1|	843459	1	CFF8240_0833	-	hypothetical protein	843265	843567		195		1	ATTTGACCAT.CTTTTACTTG	C	A	40	PASS	NA	GT	5	14	0		1	1	1	1	1	0	0	0	0	0	0	0	0	0	0	0	0	0	0	0	0	0	0	0	0	0	0
gi|118474057|ref|NC_008599.1|	843608	#N/A	CFF8240_0834	-	hypothetical protein	843600	843893		9		1	ATTTAAATTT.CAAAATCTTG	C	G	40	PASS	NA	GT	5	14	0		1	1	1	1	1	0	0	0	0	0	0	0	0	0	0	0	0	0	0	0	0	0	0	0	0	0	0
gi|118474057|ref|NC_008599.1|	844706	0	CFF8240_0836	-	hypothetical protein	844511	844834		196		1	TATCTATTTC.GTCTAAGCCT	G	A	40	PASS	NA	GT	5	14	0		1	1	1	1	1	0	0	0	0	0	0	0	0	0	0	0	0	0	0	0	0	0	0	0	0	0	0
gi|118474057|ref|NC_008599.1|	844721	0	CFF8240_0836	-	hypothetical protein	844511	844834		211		1	AGCCTATGTT.CGATTGAAGC	C	T	40	PASS	NA	GT	5	14	0		1	1	1	1	1	0	0	0	0	0	0	0	0	0	0	0	0	0	0	0	0	0	0	0	0	0	0
gi|118474057|ref|NC_008599.1|	847554	1	CFF8240_0841	-	sensor histidine kinase	847248	848372		307		1	CGTAGATGAT.GAATTTATGT	G	A	40	PASS	NA	GT	5	14	0		1	1	1	1	1	0	0	0	0	0	0	0	0	0	0	0	0	0	0	0	0	0	0	0	0	0	0
gi|118474057|ref|NC_008599.1|	848451	#N/A							848452			CCTTAAATTT.TATTTTTTTA	T	C	40	PASS	NA	GT	5	14	0		1	1	1	1	1	0	0	0	0	0	0	0	0	0	0	0	0	0	0	0	0	0	0	0	0	0	0
gi|118474057|ref|NC_008599.1|	849613	0	CFF8240_0842	argG	argininosuccinate synthase	848522	849745		1092		1	ATAGCAAGAC.CGATAATCTA	C	A	40	PASS	NA	GT	5	14	0		1	1	1	1	1	0	0	0	0	0	0	0	0	0	0	0	0	0	0	0	0	0	0	0	0	0	0
gi|118474057|ref|NC_008599.1|	850154	0	CFF8240_0843	-	phage integrase family site specific recombinase	849810	850874		345		1	GAAGTCTCAG.TGATGCTAGC	T	C	40	PASS	NA	GT	5	14	0		1	1	1	1	1	0	0	0	0	0	0	0	0	0	0	0	0	0	0	0	0	0	0	0	0	0	0
gi|118474057|ref|NC_008599.1|	850186	1	CFF8240_0843	-	phage integrase family site specific recombinase	849810	850874		377		1	CGAATCGCTG.CGATAAACTT	C	T	40	PASS	NA	GT	5	14	0		1	1	1	1	1	0	0	0	0	0	0	0	0	0	0	0	0	0	0	0	0	0	0	0	0	0	0
gi|118474057|ref|NC_008599.1|	850328	0	CFF8240_0843	-	phage integrase family site specific recombinase	849810	850874		519		1	AAGAAGAGGT.TAAAAGGTTT	T	C	40	PASS	NA	GT	5	14	0		1	1	1	1	1	0	0	0	0	0	0	0	0	0	0	0	0	0	0	0	0	0	0	0	0	0	0
gi|118474057|ref|NC_008599.1|	850356	1	CFF8240_0843	-	phage integrase family site specific recombinase	849810	850874		547		1	CATTGATGAG.ACGGATTTTA	A	G	40	PASS	NA	GT	5	14	0		1	1	1	1	1	0	0	0	0	0	0	0	0	0	0	0	0	0	0	0	0	0	0	0	0	0	0
gi|118474057|ref|NC_008599.1|	850505	0	CFF8240_0843	-	phage integrase family site specific recombinase	849810	850874		696		1	GAGGCAAAGG.CAATAAATAT	C	T	40	PASS	NA	GT	5	14	0		1	1	1	1	1	0	0	0	0	0	0	0	0	0	0	0	0	0	0	0	0	0	0	0	0	0	0
gi|118474057|ref|NC_008599.1|	852491	0	CFF8240_0845	murG	undecaprenyldiphospho-muramoylpentapeptide beta-N- acetylglucosaminyltransferase	852207	853214		285		1	TCTCATCTGT.GATAAGCGTC	G	A	40	PASS	NA	GT	5	14	0		1	1	1	1	1	0	0	0	0	0	0	0	0	0	0	0	0	0	0	0	0	0	0	0	0	0	0
gi|118474057|ref|NC_008599.1|	854657	1	CFF8240_0848	expD	TonB system transport protein ExbD	854354	854740		304		1	TAGTAAATTT.GAGTCTTTCA	G	A	40	PASS	NA	GT	5	14	0		1	1	1	1	1	0	0	0	0	0	0	0	0	0	0	0	0	0	0	0	0	0	0	0	0	0	0
gi|118474057|ref|NC_008599.1|	855117	1	CFF8240_0849	-	TonB	854733	855482		385		1	AAAAAGTATT.ACTCAAAATA	A	G	40	PASS	NA	GT	5	14	0		1	1	1	1	1	0	0	0	0	0	0	0	0	0	0	0	0	0	0	0	0	0	0	0	0	0	0
gi|118474057|ref|NC_008599.1|	858046	0	CFF8240_0853	rpoN	RNA polymerase factor sigma-54	856871	858109		1176		1	TAACAAAATA.CAGAAAAGCT	C	T	40	PASS	NA	GT	5	14	0		1	1	1	1	1	0	0	0	0	0	0	0	0	0	0	0	0	0	0	0	0	0	0	0	0	0	0
gi|118474057|ref|NC_008599.1|	858283	1	CFF8240_0854	aroB	3-dehydroquinate synthase	858196	859236		88		1	TAAAGGCAAA.GTTGCCGTAA	G	A	40	PASS	NA	GT	5	14	0		1	1	1	1	1	0	0	0	0	0	0	0	0	0	0	0	0	0	0	0	0	0	0	0	0	0	0
gi|118474057|ref|NC_008599.1|	859529	0	CFF8240_0855	-	mechanosensitive ion channel family protein	859233	860813		297		1	AGATAGAGCT.GTTAAAAGAG	G	T	40	PASS	NA	GT	5	14	0		1	1	1	1	1	0	0	0	0	0	0	0	0	0	0	0	0	0	0	0	0	0	0	0	0	0	0
gi|118474057|ref|NC_008599.1|	860516	0	CFF8240_0855	-	mechanosensitive ion channel family protein	859233	860813		1284		1	AAGGATATAC.CGATATAGCC	C	A	40	PASS	NA	GT	5	14	0		1	1	1	1	1	0	0	0	0	0	0	0	0	0	0	0	0	0	0	0	0	0	0	0	0	0	0
gi|118474057|ref|NC_008599.1|	861706	0	CFF8240_0856	-	hypothetical protein	860810	862051		897		1	AAGAGGGTTT.GGAGAACTTT	G	A	40	PASS	NA	GT	5	14	0		1	1	1	1	1	0	0	0	0	0	0	0	0	0	0	0	0	0	0	0	0	0	0	0	0	0	0
gi|118474057|ref|NC_008599.1|	861748	0	CFF8240_0856	-	hypothetical protein	860810	862051		939		1	TCCACGCATT.TATATTTAGC	T	C	40	PASS	NA	GT	5	14	0		1	1	1	1	1	0	0	0	0	0	0	0	0	0	0	0	0	0	0	0	0	0	0	0	0	0	0
gi|118474057|ref|NC_008599.1|	862460	0	CFF8240_0857	-	atpase ec atp-dependent Zn protease	862029	863699		432		1	TAGTTAGCTC.GGATGTTGCT	G	A	40	PASS	NA	GT	5	14	0		1	1	1	1	1	0	0	0	0	0	0	0	0	0	0	0	0	0	0	0	0	0	0	0	0	0	0
gi|118474057|ref|NC_008599.1|	862571	0	CFF8240_0857	-	atpase ec atp-dependent Zn protease	862029	863699		543		1	CAAAAGCGTA.CCAAGAACTC	C	T	40	PASS	NA	GT	5	14	0		1	1	1	1	1	0	0	0	0	0	0	0	0	0	0	0	0	0	0	0	0	0	0	0	0	0	0
gi|118474057|ref|NC_008599.1|	862745	0	CFF8240_0857	-	atpase ec atp-dependent Zn protease	862029	863699		717		1	GAGTTAGAGA.GCTGTTTTCA	G	A	40	PASS	NA	GT	5	14	0		1	1	1	1	1	0	0	0	0	0	0	0	0	0	0	0	0	0	0	0	0	0	0	0	0	0	0
gi|118474057|ref|NC_008599.1|	862880	0	CFF8240_0857	-	atpase ec atp-dependent Zn protease	862029	863699		852		1	CAGAGATGGA.TGGATTTACC	T	C	40	PASS	NA	GT	5	14	0		1	1	1	1	1	0	0	0	0	0	0	0	0	0	0	0	0	0	0	0	0	0	0	0	0	0	0
gi|118474057|ref|NC_008599.1|	863158	1	CFF8240_0857	-	atpase ec atp-dependent Zn protease	862029	863699		1130		1	AATCACAGAG.TTATCATTCA	T	C	40	PASS	NA	GT	5	14	0		1	1	1	1	1	0	0	0	0	0	0	0	0	0	0	0	0	0	0	0	0	0	0	0	0	0	0
gi|118474057|ref|NC_008599.1|	864204	0	CFF8240_0858	-	molybdopterin biosynthesis mog protein	863689	864219		516		1	AAGCTTTTAG.ACCAAATAAA	A	G	40	PASS	NA	GT	5	14	0		1	1	1	1	1	0	0	0	0	0	0	0	0	0	0	0	0	0	0	0	0	0	0	0	0	0	0
gi|118474057|ref|NC_008599.1|	864816	1	CFF8240_0859	-	hypothetical protein	864475	865092		342		1	TTATCCACAG.CCTCAGCCAT	C	T	40	PASS	NA	GT	5	14	0		1	1	1	1	1	0	0	0	0	0	0	0	0	0	0	0	0	0	0	0	0	0	0	0	0	0	0
gi|118474057|ref|NC_008599.1|	867361	0	CFF8240_0863	-	DNA polymerase III subunit epsilon	866984	867781		378		1	CAGGAATTTA.CGCCGCTGAT	C	T	40	PASS	NA	GT	5	14	0		1	1	1	1	1	0	0	0	0	0	0	0	0	0	0	0	0	0	0	0	0	0	0	0	0	0	0
gi|118474057|ref|NC_008599.1|	869282	1	CFF8240_0862	priA	primosome assembly protein PriA	867774	869606		1509		1	TGGCTTAATT.CCGGGGATTT	C	T	40	PASS	NA	GT	5	14	0		1	1	1	1	1	0	0	0	0	0	0	0	0	0	0	0	0	0	0	0	0	0	0	0	0	0	0
gi|118474057|ref|NC_008599.1|	871388	0	CFF8240_0866	-	N-terminal methylation domain-containing protein	870809	871441		580		1	TAGCAAGTAT.CCCTAAAATG	C	A	40	PASS	NA	GT	5	14	0		1	1	1	1	1	0	0	0	0	0	0	0	0	0	0	0	0	0	0	0	0	0	0	0	0	0	0
gi|118474057|ref|NC_008599.1|	871919	0	CFF8240_0868	-	transformation system protein	871766	871969		154		1	TAGGAACTGC.GATACTAGCT	G	A	40	PASS	NA	GT	5	14	0		1	1	1	1	1	0	0	0	0	0	0	0	0	0	0	0	0	0	0	0	0	0	0	0	0	0	0
gi|118474057|ref|NC_008599.1|	871922	0	CFF8240_0868	-	transformation system protein	871766	871969		157		1	GAACTGCGAT.ACTAGCTAAT	A	G	40	PASS	NA	GT	5	14	0		1	1	1	1	1	0	0	0	0	0	0	0	0	0	0	0	0	0	0	0	0	0	0	0	0	0	0
gi|118474057|ref|NC_008599.1|	872627	#N/A							872628			TATTTTTAAA.CTTATACAAA	C	A	40	PASS	NA	GT	5	14	0		1	1	1	1	1	0	0	0	0	0	0	0	0	0	0	0	0	0	0	0	0	0	0	0	0	0	0
gi|118474057|ref|NC_008599.1|	879742	1	CFF8240_0874	-	putative integral membrane protein	878575	879894		1168		1	GAATTTGCTT.ATTCCTTTAC	A	C	40	PASS	NA	GT	5	14	0		1	1	1	1	1	0	0	0	0	0	0	0	0	0	0	0	0	0	0	0	0	0	0	0	0	0	0
gi|118474057|ref|NC_008599.1|	879744	1	CFF8240_0874	-	putative integral membrane protein	878575	879894		1170		1	ATTTGCTTAT.TCCTTTACCT	T	G	40	PASS	NA	GT	5	14	0		1	1	1	1	1	0	0	0	0	0	0	0	0	0	0	0	0	0	0	0	0	0	0	0	0	0	0
gi|118474057|ref|NC_008599.1|	879906	#N/A							879907			TTTATTACCC.GAATTTACAC	G	A	40	PASS	NA	GT	5	14	0		1	1	1	1	1	0	0	0	0	0	0	0	0	0	0	0	0	0	0	0	0	0	0	0	0	0	0
gi|118474057|ref|NC_008599.1|	880096	0	CFF8240_0875	ppk	polyphosphate kinase	880007	882097		90		1	AAGATCTTCC.GCTACTTGAG	G	A	40	PASS	NA	GT	5	14	0		1	1	1	1	1	0	0	0	0	0	0	0	0	0	0	0	0	0	0	0	0	0	0	0	0	0	0
gi|118474057|ref|NC_008599.1|	881041	0	CFF8240_0875	ppk	polyphosphate kinase	880007	882097		1035		1	AGCCGGTAAC.GCAGTTTATA	G	A	40	PASS	NA	GT	5	14	0		1	1	1	1	1	0	0	0	0	0	0	0	0	0	0	0	0	0	0	0	0	0	0	0	0	0	0
gi|118474057|ref|NC_008599.1|	885169	0	CFF8240_0877	metE	5-methyltetrahydropteroyltriglutamate/homocysteine S-methyltransferase	883145	885400		2025		1	TTAAAATATT.CAAATCAGTT	C	T	40	PASS	NA	GT	5	14	0		1	1	1	1	1	0	0	0	0	0	0	0	0	0	0	0	0	0	0	0	0	0	0	0	0	0	0
gi|118474057|ref|NC_008599.1|	885802	0	CFF8240_0878	-	hypothetical protein	885458	886351		345		1	AAAATTTAAG.TGTATTTGTA	T	C	40	PASS	NA	GT	5	14	0		1	1	1	1	1	0	0	0	0	0	0	0	0	0	0	0	0	0	0	0	0	0	0	0	0	0	0
gi|118474057|ref|NC_008599.1|	885820	0	CFF8240_0878	-	hypothetical protein	885458	886351		363		1	TAGGCGCTAG.TTCCAAAAAA	T	C	40	PASS	NA	GT	5	14	0		1	1	1	1	1	0	0	0	0	0	0	0	0	0	0	0	0	0	0	0	0	0	0	0	0	0	0
gi|118474057|ref|NC_008599.1|	887789	#N/A							887790			AAAATTTTTA.TATTTTGCAT	T	C	40	PASS	NA	GT	5	14	0		1	1	1	1	1	0	0	0	0	0	0	0	0	0	0	0	0	0	0	0	0	0	0	0	0	0	0
gi|118474057|ref|NC_008599.1|	887918	#N/A							887919			TAACTTGTAT.TGATGATCTC	T	C	40	PASS	NA	GT	5	14	0		1	1	1	1	1	0	0	0	0	0	0	0	0	0	0	0	0	0	0	0	0	0	0	0	0	0	0
gi|118474057|ref|NC_008599.1|	888802	0	CFF8240_0881	-	phosphohistidine phosphatase SixA	888706	889185		97		1	ATATTCCGCT.GGTCGGGATA	G	A	40	PASS	NA	GT	5	14	0		1	1	1	1	1	0	0	0	0	0	0	0	0	0	0	0	0	0	0	0	0	0	0	0	0	0	0
gi|118474057|ref|NC_008599.1|	888877	0	CFF8240_0881	-	phosphohistidine phosphatase SixA	888706	889185		172		1	GCCCTATTAT.AAAAACACTA	A	G	40	PASS	NA	GT	5	14	0		1	1	1	1	1	0	0	0	0	0	0	0	0	0	0	0	0	0	0	0	0	0	0	0	0	0	0
gi|118474057|ref|NC_008599.1|	888931	0	CFF8240_0881	-	phosphohistidine phosphatase SixA	888706	889185		226		1	ATATACTTTC.CAAACTAGCT	C	T	40	PASS	NA	GT	5	14	0		1	1	1	1	1	0	0	0	0	0	0	0	0	0	0	0	0	0	0	0	0	0	0	0	0	0	0
gi|118474057|ref|NC_008599.1|	889096	1	CFF8240_0881	-	phosphohistidine phosphatase SixA	888706	889185		391		1	ATTTAGCATT.TATTTTACCC	T	C	40	PASS	NA	GT	5	14	0		1	1	1	1	1	0	0	0	0	0	0	0	0	0	0	0	0	0	0	0	0	0	0	0	0	0	0
gi|118474057|ref|NC_008599.1|	889147	0	CFF8240_0881	-	phosphohistidine phosphatase SixA	888706	889185		442		1	TAGTTTCTTT.GGTAGCTTTT	G	A	40	PASS	NA	GT	5	14	0		1	1	1	1	1	0	0	0	0	0	0	0	0	0	0	0	0	0	0	0	0	0	0	0	0	0	0
gi|118474057|ref|NC_008599.1|	890075	0	CFF8240_0883	-	rhomboid family protein	889982	890500		94		1	GAAGAAGCGG.GGCAAAACTC	G	A	40	PASS	NA	GT	5	14	0		1	1	1	1	1	0	0	0	0	0	0	0	0	0	0	0	0	0	0	0	0	0	0	0	0	0	0
gi|118474057|ref|NC_008599.1|	892808	0	CFF8240_0885	-	iron-sulfur cluster binding protein	891426	892850		1383		1	AATACGATTT.GCACAAAGAG	G	A	40	PASS	NA	GT	5	14	0		1	1	1	1	1	0	0	0	0	0	0	0	0	0	0	0	0	0	0	0	0	0	0	0	0	0	0
gi|118474057|ref|NC_008599.1|	894331	0	CFF8240_0888	murA	UDP-N-acetylglucosamine 1-carboxyvinyltransferase	894308	895567		24		1	AGATAAAAGG.CGGAAAAAAG	C	T	40	PASS	NA	GT	5	14	0		1	1	1	1	1	0	0	0	0	0	0	0	0	0	0	0	0	0	0	0	0	0	0	0	0	0	0
gi|118474057|ref|NC_008599.1|	895169	1	CFF8240_0888	murA	UDP-N-acetylglucosamine 1-carboxyvinyltransferase	894308	895567		862		1	AGTCATATCG.GATGCAAAAT	G	A	40	PASS	NA	GT	5	14	0		1	1	1	1	1	0	0	0	0	0	0	0	0	0	0	0	0	0	0	0	0	0	0	0	0	0	0
gi|118474057|ref|NC_008599.1|	895764	0	CFF8240_0889	-	molybdopterin biosynthesis enzyme	895579	896757		186		1	ATAGAAAAAA.CCCTCTTTTG	C	T	40	PASS	NA	GT	5	14	0		1	1	1	1	1	0	0	0	0	0	0	0	0	0	0	0	0	0	0	0	0	0	0	0	0	0	0
gi|118474057|ref|NC_008599.1|	895888	1	CFF8240_0889	-	molybdopterin biosynthesis enzyme	895579	896757		310		1	CGTAATGATG.ATAGAAGATG	A	G	40	PASS	NA	GT	5	14	0		1	1	1	1	1	0	0	0	0	0	0	0	0	0	0	0	0	0	0	0	0	0	0	0	0	0	0
gi|118474057|ref|NC_008599.1|	895948	1	CFF8240_0889	-	molybdopterin biosynthesis enzyme	895579	896757		370		1	CGTAAAAAAA.TATAATGCCA	T	G	40	PASS	NA	GT	5	14	0		1	1	1	1	1	0	0	0	0	0	0	0	0	0	0	0	0	0	0	0	0	0	0	0	0	0	0
gi|118474057|ref|NC_008599.1|	898241	0	CFF8240_0893	tmk	thymidylate kinase	898014	898592		228		1	TCCTAAAACC.TAACTATGCA	T	C	40	PASS	NA	GT	5	14	0		1	1	1	1	1	0	0	0	0	0	0	0	0	0	0	0	0	0	0	0	0	0	0	0	0	0	0
gi|118474057|ref|NC_008599.1|	900381	0	CFF8240_0895	speA	arginine decarboxylase	899815	901656		567		1	GACTTCATAG.CAGCGGAACT	C	T	40	PASS	NA	GT	5	14	0		1	1	1	1	1	0	0	0	0	0	0	0	0	0	0	0	0	0	0	0	0	0	0	0	0	0	0
gi|118474057|ref|NC_008599.1|	903769	0	CFF8240_0898	-	sugar transferase	903530	904531		240		1	TAGAAGCTAG.TAGTGGTGAG	T	C	40	PASS	NA	GT	5	14	0		1	1	1	1	1	0	0	0	0	0	0	0	0	0	0	0	0	0	0	0	0	0	0	0	0	0	0
gi|118474057|ref|NC_008599.1|	904663	1	CFF8240_0899	-	twin-arginine translocation pathway signal	904646	906436		18		1	TGGGTAGTTT.AGCTTGTATG	A	G	40	PASS	NA	GT	5	14	0		1	1	1	1	1	0	0	0	0	0	0	0	0	0	0	0	0	0	0	0	0	0	0	0	0	0	0
gi|118474057|ref|NC_008599.1|	904701	1	CFF8240_0899	-	twin-arginine translocation pathway signal	904646	906436		56		1	CCTCTTTTAA.GCACACCTTC	G	A	40	PASS	NA	GT	5	14	0		1	1	1	1	1	0	0	0	0	0	0	0	0	0	0	0	0	0	0	0	0	0	0	0	0	0	0
gi|118474057|ref|NC_008599.1|	905218	1	CFF8240_0899	-	twin-arginine translocation pathway signal	904646	906436		573		1	AAATCGTGTT.CGGTACGATA	C	A	40	PASS	NA	GT	5	14	0		1	1	1	1	1	0	0	0	0	0	0	0	0	0	0	0	0	0	0	0	0	0	0	0	0	0	0
gi|118474057|ref|NC_008599.1|	906002	1	CFF8240_0899	-	twin-arginine translocation pathway signal	904646	906436		1357		1	TCATGCTAGC.AACGAGTTTA	A	G	40	PASS	NA	GT	5	14	0		1	1	1	1	1	0	0	0	0	0	0	0	0	0	0	0	0	0	0	0	0	0	0	0	0	0	0
gi|118474057|ref|NC_008599.1|	906448	#N/A							906449			TAAATTTATC.ACTATAAAAT	A	G	40	PASS	NA	GT	5	14	0		1	1	1	1	1	0	0	0	0	0	0	0	0	0	0	0	0	0	0	0	0	0	0	0	0	0	0
gi|118474057|ref|NC_008599.1|	906884	0	CFF8240_0900	-	flavodoxin	906500	906985		385		1	CCGTTAAATC.AGTAGCATTA	A	G	40	PASS	NA	GT	5	14	0		1	1	1	1	1	0	0	0	0	0	0	0	0	0	0	0	0	0	0	0	0	0	0	0	0	0	0
gi|118474057|ref|NC_008599.1|	907164	1	CFF8240_0901	-	hypothetical protein	907135	907260		30		1	ATAATAAAAC.CATAAAAATA	C	A	40	PASS	NA	GT	5	14	0		1	1	1	1	1	0	0	0	0	0	0	0	0	0	0	0	0	0	0	0	0	0	0	0	0	0	0
gi|118474057|ref|NC_008599.1|	907790	1	CFF8240_0902	-	tricarboxylic transport	907435	908412		356		1	TGGCTTGCTG.GTATTGGAGC	G	A	40	PASS	NA	GT	5	14	0		1	1	1	1	1	0	0	0	0	0	0	0	0	0	0	0	0	0	0	0	0	0	0	0	0	0	0
gi|118474057|ref|NC_008599.1|	907823	1	CFF8240_0902	-	tricarboxylic transport	907435	908412		389		1	ATAGTCGTAA.GATCAGATTC	G	A	40	PASS	NA	GT	5	14	0		1	1	1	1	1	0	0	0	0	0	0	0	0	0	0	0	0	0	0	0	0	0	0	0	0	0	0
gi|118474057|ref|NC_008599.1|	908001	0	CFF8240_0902	-	tricarboxylic transport	907435	908412		567		1	CATTTGAAGG.TAGAGAAGAG	T	C	40	PASS	NA	GT	5	14	0		1	1	1	1	1	0	0	0	0	0	0	0	0	0	0	0	0	0	0	0	0	0	0	0	0	0	0
gi|118474057|ref|NC_008599.1|	911099	0	CFF8240_0907	oorB	2-oxoglutarate-acceptor oxidoreductase subunit OorB	910352	911197		748		1	TGTCTATAGC.CCTTATAACG	C	T	40	PASS	NA	GT	5	14	0		1	1	1	1	1	0	0	0	0	0	0	0	0	0	0	0	0	0	0	0	0	0	0	0	0	0	0
gi|118474057|ref|NC_008599.1|	911250	0	CFF8240_0908	oorA	2-oxoglutarate-acceptor oxidoreductase subunit OorA	911199	912320		52		1	TCGGACGTCC.GTTTGCTTTA	G	A	40	PASS	NA	GT	5	14	0		1	1	1	1	1	0	0	0	0	0	0	0	0	0	0	0	0	0	0	0	0	0	0	0	0	0	0
gi|118474057|ref|NC_008599.1|	911377	1	CFF8240_0908	oorA	2-oxoglutarate-acceptor oxidoreductase subunit OorA	911199	912320		179		1	TTTTAGCTTC.GCTTCCGGGC	G	A	40	PASS	NA	GT	5	14	0		1	1	1	1	1	0	0	0	0	0	0	0	0	0	0	0	0	0	0	0	0	0	0	0	0	0	0
gi|118474057|ref|NC_008599.1|	913083	1	CFF8240_0910	sucD	succinyl-CoA synthetase, alpha subunit	912650	913522		434		1	TATATTTACA.CCTGCTCGCT	C	T	40	PASS	NA	GT	5	14	0		1	1	1	1	1	0	0	0	0	0	0	0	0	0	0	0	0	0	0	0	0	0	0	0	0	0	0
gi|118474057|ref|NC_008599.1|	913391	0	CFF8240_0910	sucD	succinyl-CoA synthetase, alpha subunit	912650	913522		742		1	GTATCATACC.GCCTTTAAAT	G	A	40	PASS	NA	GT	5	14	0		1	1	1	1	1	0	0	0	0	0	0	0	0	0	0	0	0	0	0	0	0	0	0	0	0	0	0
gi|118474057|ref|NC_008599.1|	913507	#N/A	CFF8240_0910	sucD	succinyl-CoA synthetase, alpha subunit	912650	913522		858		1	GTATTTTTAT.CTACCAATAT	C	A	40	PASS	NA	GT	5	14	0		1	1	1	1	1	0	0	0	0	0	0	0	0	0	0	0	0	0	0	0	0	0	0	0	0	0	0
gi|118474057|ref|NC_008599.1|	918316	0	CFF8240_0914	-	C4-dicarboxylate transporter/malic acid transport protein	918085	919158		232		1	TTCTAAGTTT.AGGAAGCATG	A	G	40	PASS	NA	GT	5	14	0		1	1	1	1	1	0	0	0	0	0	0	0	0	0	0	0	0	0	0	0	0	0	0	0	0	0	0
gi|118474057|ref|NC_008599.1|	918551	1	CFF8240_0914	-	C4-dicarboxylate transporter/malic acid transport protein	918085	919158		467		1	CGCTATAGAG.ACGTCATCTA	A	G	40	PASS	NA	GT	5	14	0		1	1	1	1	1	0	0	0	0	0	0	0	0	0	0	0	0	0	0	0	0	0	0	0	0	0	0
gi|118474057|ref|NC_008599.1|	918870	1	CFF8240_0914	-	C4-dicarboxylate transporter/malic acid transport protein	918085	919158		786		1	ATCTTTATAG.CGTAACATAT	C	T	40	PASS	NA	GT	5	14	0		1	1	1	1	1	0	0	0	0	0	0	0	0	0	0	0	0	0	0	0	0	0	0	0	0	0	0
gi|118474057|ref|NC_008599.1|	919211	#N/A	CFF8240_0915	-	HAD-superfamily hydrolase	919197	919814		15		1	CGCAAAATCT.TCATAACTTC	T	C	40	PASS	NA	GT	5	14	0		1	1	1	1	1	0	0	0	0	0	0	0	0	0	0	0	0	0	0	0	0	0	0	0	0	0	0
gi|118474057|ref|NC_008599.1|	920224	#N/A							920225			TTTTGAATTC.TAACATACCA	T	G	40	PASS	NA	GT	5	14	0		1	1	1	1	1	0	0	0	0	0	0	0	0	0	0	0	0	0	0	0	0	0	0	0	0	0	0
gi|118474057|ref|NC_008599.1|	921093	0	CFF8240_0917	-	succinate-semialdehyde dehydrogenase(NADP+)	920301	921731		793		1	AGTTTGCAAA.CGCCGTGCTC	C	T	40	PASS	NA	GT	5	14	0		1	1	1	1	1	0	0	0	0	0	0	0	0	0	0	0	0	0	0	0	0	0	0	0	0	0	0
gi|118474057|ref|NC_008599.1|	921602	1	CFF8240_0917	-	succinate-semialdehyde dehydrogenase(NADP+)	920301	921731		1302		1	ATATCTGCTA.GGCTTGCTTC	G	T	40	PASS	NA	GT	5	14	0		1	1	1	1	1	0	0	0	0	0	0	0	0	0	0	0	0	0	0	0	0	0	0	0	0	0	0
gi|118474057|ref|NC_008599.1|	921869	1	CFF8240_0918	hcp	hydroxylamine reductase	921851	923185		19		1	CAAGATATTT.CATCAGATCG	C	T	40	PASS	NA	GT	5	14	0		1	1	1	1	1	0	0	0	0	0	0	0	0	0	0	0	0	0	0	0	0	0	0	0	0	0	0
gi|118474057|ref|NC_008599.1|	922075	1	CFF8240_0918	hcp	hydroxylamine reductase	921851	923185		225		1	TCATTTATAG.CTATACTAGT	C	T	40	PASS	NA	GT	5	14	0		1	1	1	1	1	0	0	0	0	0	0	0	0	0	0	0	0	0	0	0	0	0	0	0	0	0	0
gi|118474057|ref|NC_008599.1|	922412	0	CFF8240_0918	hcp	hydroxylamine reductase	921851	923185		562		1	TGAAATCATC.GCTATCAAAT	G	A	40	PASS	NA	GT	5	14	0		1	1	1	1	1	0	0	0	0	0	0	0	0	0	0	0	0	0	0	0	0	0	0	0	0	0	0
gi|118474057|ref|NC_008599.1|	924126	1	CFF8240_0919	-	O-acetylhomoserine sulfhydrylase	923442	924713		685		1	TAAGTTAGTA.GGCAATCCGA	G	A	40	PASS	NA	GT	5	14	0		1	1	1	1	1	0	0	0	0	0	0	0	0	0	0	0	0	0	0	0	0	0	0	0	0	0	0
gi|118474057|ref|NC_008599.1|	925346	0	CFF8240_0922	cysK	cysteine synthase A	925134	926048		213		1	CTACTAGTGG.GAATACAGGT	G	A	40	PASS	NA	GT	5	14	0		1	1	1	1	1	0	0	0	0	0	0	0	0	0	0	0	0	0	0	0	0	0	0	0	0	0	0
gi|118474057|ref|NC_008599.1|	926629	0	CFF8240_0923	fliL	flagellar basal body-associated protein FliL	926389	926916		241		1	TTTTTAGAAA.TCTAGAACCG	T	C	40	PASS	NA	GT	5	14	0		1	1	1	1	1	0	0	0	0	0	0	0	0	0	0	0	0	0	0	0	0	0	0	0	0	0	0
gi|118474057|ref|NC_008599.1|	927045	1	CFF8240_0924	-	fumarylacetoacetate hydrolase family protein	926992	927858		54		1	CATTCAACCA.TATCTTGAGT	T	C	40	PASS	NA	GT	5	14	0		1	1	1	1	1	0	0	0	0	0	0	0	0	0	0	0	0	0	0	0	0	0	0	0	0	0	0
gi|118474057|ref|NC_008599.1|	928009	1	CFF8240_0925	-	acetylornithine aminotransferase	927859	929022		151		1	AGGCTTTATT.GAACACTGAT	G	T	40	PASS	NA	GT	5	14	0		1	1	1	1	1	0	0	0	0	0	0	0	0	0	0	0	0	0	0	0	0	0	0	0	0	0	0
gi|118474057|ref|NC_008599.1|	931827	1	CFF8240_0928	-	hypothetical protein	931203	933170		625		1	ATATTTAAAA.GACAACGTAA	G	A	40	PASS	NA	GT	5	14	0		1	1	1	1	1	0	0	0	0	0	0	0	0	0	0	0	0	0	0	0	0	0	0	0	0	0	0
gi|118474057|ref|NC_008599.1|	931946	0	CFF8240_0928	-	hypothetical protein	931203	933170		744		1	TTAACAAATT.GTGTATAAAT	G	A	40	PASS	NA	GT	5	14	0		1	1	1	1	1	0	0	0	0	0	0	0	0	0	0	0	0	0	0	0	0	0	0	0	0	0	0
gi|118474057|ref|NC_008599.1|	932999	0	CFF8240_0928	-	hypothetical protein	931203	933170		1797		1	GCAAAATTCC.GGTCGTCAGT	G	A	40	PASS	NA	GT	5	14	0		1	1	1	1	1	0	0	0	0	0	0	0	0	0	0	0	0	0	0	0	0	0	0	0	0	0	0
gi|118474057|ref|NC_008599.1|	935788	1	CFF8240_0932	hypC	hydrogenase assembly chaperone HypC/HupF	935613	935891		176		1	TACAGGTTCG.CTTATAAGAT	C	T	40	PASS	NA	GT	5	14	0		1	1	1	1	1	0	0	0	0	0	0	0	0	0	0	0	0	0	0	0	0	0	0	0	0	0	0
gi|118474057|ref|NC_008599.1|	935815	1	CFF8240_0932	hypC	hydrogenase assembly chaperone HypC/HupF	935613	935891		203		1	AACACCGCGC.CTAACTCCAA	C	T	40	PASS	NA	GT	5	14	0		1	1	1	1	1	0	0	0	0	0	0	0	0	0	0	0	0	0	0	0	0	0	0	0	0	0	0
gi|118474057|ref|NC_008599.1|	936048	1	CFF8240_0933	hypB	hydrogenase nickel incorporation protein HypB	935891	936679		158		1	TAAAAGCCCT.GTTTTTGTTA	G	A	40	PASS	NA	GT	5	14	0		1	1	1	1	1	0	0	0	0	0	0	0	0	0	0	0	0	0	0	0	0	0	0	0	0	0	0
gi|118474057|ref|NC_008599.1|	936139	1	CFF8240_0933	hypB	hydrogenase nickel incorporation protein HypB	935891	936679		249		1	AATAAAACTG.CATTTATATG	C	T	40	PASS	NA	GT	5	14	0		1	1	1	1	1	0	0	0	0	0	0	0	0	0	0	0	0	0	0	0	0	0	0	0	0	0	0
gi|118474057|ref|NC_008599.1|	937376	0	CFF8240_0935	hypF	[NiFe] hydrogenase maturation protein HypF	937139	939364		238		1	TAGCTATACC.GTTTATAAAT	G	A	40	PASS	NA	GT	5	14	0		1	1	1	1	1	0	0	0	0	0	0	0	0	0	0	0	0	0	0	0	0	0	0	0	0	0	0
gi|118474057|ref|NC_008599.1|	939239	0	CFF8240_0935	hypF	[NiFe] hydrogenase maturation protein HypF	937139	939364		2101		1	AAATTTGAAT.CTTAACTCCC	C	T	40	PASS	NA	GT	5	14	0		1	1	1	1	1	0	0	0	0	0	0	0	0	0	0	0	0	0	0	0	0	0	0	0	0	0	0
gi|118474057|ref|NC_008599.1|	940158	0	CFF8240_0936	-	hypothetical protein	939351	940790		808		1	GCTTGTTTAA.GATATCGCAA	G	A	40	PASS	NA	GT	5	14	0		1	1	1	1	1	0	0	0	0	0	0	0	0	0	0	0	0	0	0	0	0	0	0	0	0	0	0
gi|118474057|ref|NC_008599.1|	942388	0	CFF8240_0939	-	quinone-reactive Ni/Fe-hydrogenase large chain	942019	943740		370		1	CTTTTAGATT.TTCAATCAAA	T	C	40	PASS	NA	GT	5	14	0		1	1	1	1	1	0	0	0	0	0	0	0	0	0	0	0	0	0	0	0	0	0	0	0	0	0	0
gi|118474057|ref|NC_008599.1|	945211	0	CFF8240_0941	-	branched-chain amino acid transport protein AzlD	945073	945384		139		1	ACGTAGAAAA.CTCCATACTT	C	T	40	PASS	NA	GT	5	14	0		1	1	1	1	1	0	0	0	0	0	0	0	0	0	0	0	0	0	0	0	0	0	0	0	0	0	0
gi|118474057|ref|NC_008599.1|	948835	#N/A							948836			TCTTTGTCAA.GGTTCATAAA	G	T	40	PASS	NA	GT	5	14	0		1	1	1	1	1	0	0	0	0	0	0	0	0	0	0	0	0	0	0	0	0	0	0	0	0	0	0
gi|118474057|ref|NC_008599.1|	950985	#N/A							950986			TGATTTAGAA.GTACTCTTTT	G	A	40	PASS	NA	GT	5	14	0		1	1	1	1	1	0	0	0	0	0	0	0	0	0	0	0	0	0	0	0	0	0	0	0	0	0	0
gi|118474057|ref|NC_008599.1|	952329	0	CFF8240_0948	-	hypothetical protein	952060	953235		270		1	CGGACACTGA.GCAAAATTTA	G	A	40	PASS	NA	GT	5	14	0		1	1	1	1	1	0	0	0	0	0	0	0	0	0	0	0	0	0	0	0	0	0	0	0	0	0	0
gi|118474057|ref|NC_008599.1|	952761	0	CFF8240_0948	-	hypothetical protein	952060	953235		702		1	TAAATCAAAA.TGGTAACTAC	T	C	40	PASS	NA	GT	5	14	0		1	1	1	1	1	0	0	0	0	0	0	0	0	0	0	0	0	0	0	0	0	0	0	0	0	0	0
gi|118474057|ref|NC_008599.1|	952949	1	CFF8240_0948	-	hypothetical protein	952060	953235		890		1	GCTTTATACT.TTATAATTGT	T	C	40	PASS	NA	GT	5	14	0		1	1	1	1	1	0	0	0	0	0	0	0	0	0	0	0	0	0	0	0	0	0	0	0	0	0	0
gi|118474057|ref|NC_008599.1|	953076	0	CFF8240_0948	-	hypothetical protein	952060	953235		1017		1	AACTTAAAAT.TAATTCAGAA	T	C	40	PASS	NA	GT	5	14	0		1	1	1	1	1	0	0	0	0	0	0	0	0	0	0	0	0	0	0	0	0	0	0	0	0	0	0
gi|118474057|ref|NC_008599.1|	957940	#N/A	CFF8240_0957	-	cytolethal distending toxin A	957940	958641		1		1	ATGCAAATCC.CTATCTAGAT	C	T	40	PASS	NA	GT	5	14	0		1	1	1	1	1	0	0	0	0	0	0	0	0	0	0	0	0	0	0	0	0	0	0	0	0	0	0
gi|118474057|ref|NC_008599.1|	959349	0	CFF8240_0958	-	heat shock protein 90	958864	960717		486		1	GTATTGAGCC.CACTACAAAA	C	T	40	PASS	NA	GT	5	14	0		1	1	1	1	1	0	0	0	0	0	0	0	0	0	0	0	0	0	0	0	0	0	0	0	0	0	0
gi|118474057|ref|NC_008599.1|	961114	0	CFF8240_0959	-	thiosulfate sulfurtransferase	960757	961146		358		1	GATAAACGCT.CAAAGCCGTC	C	T	40	PASS	NA	GT	5	14	0		1	1	1	1	1	0	0	0	0	0	0	0	0	0	0	0	0	0	0	0	0	0	0	0	0	0	0
gi|118474057|ref|NC_008599.1|	961963	0	CFF8240_0960	-	methyltransferase	961493	962278		471		1	TAGATTCGCA.CAAGCAAACT	C	T	40	PASS	NA	GT	5	14	0		1	1	1	1	1	0	0	0	0	0	0	0	0	0	0	0	0	0	0	0	0	0	0	0	0	0	0
gi|118474057|ref|NC_008599.1|	964917	#N/A							964918			TTATAAAAAA.TAATCAAAAT	T	C	40	PASS	NA	GT	5	14	0		1	1	1	1	1	0	0	0	0	0	0	0	0	0	0	0	0	0	0	0	0	0	0	0	0	0	0
gi|118474057|ref|NC_008599.1|	965173	1	CFF8240_0964	-	hypothetical protein	964978	965877		196		1	TATAACAAAA.CAAGAGAGCA	C	A	40	PASS	NA	GT	5	14	0		1	1	1	1	1	0	0	0	0	0	0	0	0	0	0	0	0	0	0	0	0	0	0	0	0	0	0
gi|118474057|ref|NC_008599.1|	965915	#N/A							965916			CGATTAATTC.CGAGCTTAAC	C	T	40	PASS	NA	GT	5	14	0		1	1	1	1	1	0	0	0	0	0	0	0	0	0	0	0	0	0	0	0	0	0	0	0	0	0	0
gi|118474057|ref|NC_008599.1|	966565	0	CFF8240_0965	fumC	class II fumarate hydratase	965944	967341		622		1	GATGAGATTT.AAACTTAAAC	A	G	40	PASS	NA	GT	5	14	0		1	1	1	1	1	0	0	0	0	0	0	0	0	0	0	0	0	0	0	0	0	0	0	0	0	0	0
gi|118474057|ref|NC_008599.1|	966811	0	CFF8240_0965	fumC	class II fumarate hydratase	965944	967341		868		1	CGATATTTTT.AAACTCTCTA	A	G	40	PASS	NA	GT	5	14	0		1	1	1	1	1	0	0	0	0	0	0	0	0	0	0	0	0	0	0	0	0	0	0	0	0	0	0
gi|118474057|ref|NC_008599.1|	967683	0	CFF8240_0966	valS	valyl-tRNA synthetase	967516	970137		168		1	ATATAGGACA.CGCGCTTACA	C	T	40	PASS	NA	GT	5	14	0		1	1	1	1	1	0	0	0	0	0	0	0	0	0	0	0	0	0	0	0	0	0	0	0	0	0	0
gi|118474057|ref|NC_008599.1|	970528	1	CFF8240_0967	-	ABC transporter ATP-binding protein	970134	971102		395		1	AAAGCAAACA.GCTATCCAAA	G	A	40	PASS	NA	GT	5	14	0		1	1	1	1	1	0	0	0	0	0	0	0	0	0	0	0	0	0	0	0	0	0	0	0	0	0	0
gi|118474057|ref|NC_008599.1|	974132	0	CFF8240_0972	-	hypothetical protein	973959	975089		174		1	TCGATGGATT.TACTTTAATA	T	C	40	PASS	NA	GT	5	14	0		1	1	1	1	1	0	0	0	0	0	0	0	0	0	0	0	0	0	0	0	0	0	0	0	0	0	0
gi|118474057|ref|NC_008599.1|	974855	0	CFF8240_0972	-	hypothetical protein	973959	975089		897		1	TAAAAGTTCC.CGATCTATCT	C	T	40	PASS	NA	GT	5	14	0		1	1	1	1	1	0	0	0	0	0	0	0	0	0	0	0	0	0	0	0	0	0	0	0	0	0	0
gi|118474057|ref|NC_008599.1|	975562	1	CFF8240_0973	argJ	bifunctional ornithine acetyltransferase/N-acetylglutamate synthase	975082	976269		481		1	AGCTTTTAGA.GTTGAACTTG	G	A	40	PASS	NA	GT	5	14	0		1	1	1	1	1	0	0	0	0	0	0	0	0	0	0	0	0	0	0	0	0	0	0	0	0	0	0
gi|118474057|ref|NC_008599.1|	976905	0	CFF8240_0975	-	methyl-accepting chemotaxis protein	976756	977853		150		1	CGCAAGATTG.CGATACTATA	C	T	40	PASS	NA	GT	5	14	0		1	1	1	1	1	0	0	0	0	0	0	0	0	0	0	0	0	0	0	0	0	0	0	0	0	0	0
gi|118474057|ref|NC_008599.1|	977755	1	CFF8240_0975	-	methyl-accepting chemotaxis protein	976756	977853		1000		1	TCCTATGGAT.GTTATAGAAA	G	A	40	PASS	NA	GT	5	14	0		1	1	1	1	1	0	0	0	0	0	0	0	0	0	0	0	0	0	0	0	0	0	0	0	0	0	0
gi|118474057|ref|NC_008599.1|	977821	1	CFF8240_0975	-	methyl-accepting chemotaxis protein	976756	977853		1066		1	TAATAATATG.ATTGCTGCTA	A	G	40	PASS	NA	GT	5	14	0		1	1	1	1	1	0	0	0	0	0	0	0	0	0	0	0	0	0	0	0	0	0	0	0	0	0	0
gi|118474057|ref|NC_008599.1|	977824	1	CFF8240_0975	-	methyl-accepting chemotaxis protein	976756	977853		1069		1	TAATATGATT.GCTGCTAAAG	G	A	40	PASS	NA	GT	5	14	0		1	1	1	1	1	0	0	0	0	0	0	0	0	0	0	0	0	0	0	0	0	0	0	0	0	0	0
gi|118474057|ref|NC_008599.1|	978880	1	CFF8240_0976	trmA	tRNA (uracil-5-)-methyltransferase	977879	978982		1002		1	TCTTTAAAAT.GCTCTTTTAT	G	A	40	PASS	NA	GT	5	14	0		1	1	1	1	1	0	0	0	0	0	0	0	0	0	0	0	0	0	0	0	0	0	0	0	0	0	0
gi|118474057|ref|NC_008599.1|	979671	1	CFF8240_0977	-	NADP-dependent l-serine/l-allo-threonine dehydrogenase ydfg	978985	979731		687		1	CTTGCCAAAA.TTCTAGCGAC	T	C	40	PASS	NA	GT	5	14	0		1	1	1	1	1	0	0	0	0	0	0	0	0	0	0	0	0	0	0	0	0	0	0	0	0	0	0
gi|118474057|ref|NC_008599.1|	980394	0	CFF8240_0978	-	ankyrin repeat-containing protein	979728	980837		667		1	GCTTGTACGC.TTTTTCATAA	T	C	40	PASS	NA	GT	5	14	0		1	1	1	1	1	0	0	0	0	0	0	0	0	0	0	0	0	0	0	0	0	0	0	0	0	0	0
gi|118474057|ref|NC_008599.1|	985237	0	CFF8240_0982	dnaB	replicative DNA helicase	984217	985617		1021		1	CTACCATATC.GCGACTTGCT	G	A	40	PASS	NA	GT	5	14	0		1	1	1	1	1	0	0	0	0	0	0	0	0	0	0	0	0	0	0	0	0	0	0	0	0	0	0
gi|118474057|ref|NC_008599.1|	985871	0	CFF8240_0983	ispG	4-hydroxy-3-methylbut-2-en-1-yl diphosphate synthase	985610	986680		262		1	TCACAAGATC.GCTTTGTAGT	G	A	40	PASS	NA	GT	5	14	0		1	1	1	1	1	0	0	0	0	0	0	0	0	0	0	0	0	0	0	0	0	0	0	0	0	0	0
gi|118474057|ref|NC_008599.1|	986465	1	CFF8240_0983	ispG	4-hydroxy-3-methylbut-2-en-1-yl diphosphate synthase	985610	986680		856		1	GCAACGGACT.CTCTTTTTTT	C	A	40	PASS	NA	GT	5	14	0		1	1	1	1	1	0	0	0	0	0	0	0	0	0	0	0	0	0	0	0	0	0	0	0	0	0	0
gi|118474057|ref|NC_008599.1|	986828	#N/A	CFF8240_0984	-	zinc metalloprotease	986812	987477		17		1	ATTCGATTGC.TCTAAAATCT	T	C	40	PASS	NA	GT	5	14	0		1	1	1	1	1	0	0	0	0	0	0	0	0	0	0	0	0	0	0	0	0	0	0	0	0	0	0
gi|118474057|ref|NC_008599.1|	987355	0	CFF8240_0984	-	zinc metalloprotease	986812	987477		544		1	TTTTTTTGAT.GATATACTCC	G	A	40	PASS	NA	GT	5	14	0		1	1	1	1	1	0	0	0	0	0	0	0	0	0	0	0	0	0	0	0	0	0	0	0	0	0	0
gi|118474057|ref|NC_008599.1|	987515	1	CFF8240_0985	-	type I site-specific deoxyribonuclease HsdR	987470	990541		46		1	TTTGATAAAT.CATTTCTTTA	C	T	40	PASS	NA	GT	5	14	0		1	1	1	1	1	0	0	0	0	0	0	0	0	0	0	0	0	0	0	0	0	0	0	0	0	0	0
gi|118474057|ref|NC_008599.1|	987527	0	CFF8240_0985	-	type I site-specific deoxyribonuclease HsdR	987470	990541		58		1	TTTCTTTATT.CTCGATAGAG	C	T	40	PASS	NA	GT	5	14	0		1	1	1	1	1	0	0	0	0	0	0	0	0	0	0	0	0	0	0	0	0	0	0	0	0	0	0
gi|118474057|ref|NC_008599.1|	987593	0	CFF8240_0985	-	type I site-specific deoxyribonuclease HsdR	987470	990541		124		1	TAGTAATGTC.ATTTTCGACA	A	G	40	PASS	NA	GT	5	14	0		1	1	1	1	1	0	0	0	0	0	0	0	0	0	0	0	0	0	0	0	0	0	0	0	0	0	0
gi|118474057|ref|NC_008599.1|	987677	0	CFF8240_0985	-	type I site-specific deoxyribonuclease HsdR	987470	990541		208		1	TCAAATTTTT.GATTATGAGC	G	A	40	PASS	NA	GT	5	14	0		1	1	1	1	1	0	0	0	0	0	0	0	0	0	0	0	0	0	0	0	0	0	0	0	0	0	0
gi|118474057|ref|NC_008599.1|	987737	0	CFF8240_0985	-	type I site-specific deoxyribonuclease HsdR	987470	990541		268		1	GATTATCATA.GATCGCAAAT	G	A	40	PASS	NA	GT	5	14	0		1	1	1	1	1	0	0	0	0	0	0	0	0	0	0	0	0	0	0	0	0	0	0	0	0	0	0
gi|118474057|ref|NC_008599.1|	987816	1	CFF8240_0985	-	type I site-specific deoxyribonuclease HsdR	987470	990541		347		1	GGTTATGAGA.CCTTTTAGCT	C	T	40	PASS	NA	GT	5	14	0		1	1	1	1	1	0	0	0	0	0	0	0	0	0	0	0	0	0	0	0	0	0	0	0	0	0	0
gi|118474057|ref|NC_008599.1|	987887	0	CFF8240_0985	-	type I site-specific deoxyribonuclease HsdR	987470	990541		418		1	TGCTGATCAC.ATCTTCGATC	A	G	40	PASS	NA	GT	5	14	0		1	1	1	1	1	0	0	0	0	0	0	0	0	0	0	0	0	0	0	0	0	0	0	0	0	0	0
gi|118474057|ref|NC_008599.1|	988256	0	CFF8240_0985	-	type I site-specific deoxyribonuclease HsdR	987470	990541		787		1	AAAGTGCCAG.CTTAAAGGCT	C	T	40	PASS	NA	GT	5	14	0		1	1	1	1	1	0	0	0	0	0	0	0	0	0	0	0	0	0	0	0	0	0	0	0	0	0	0
gi|118474057|ref|NC_008599.1|	998448	0	CFF8240_0992	-	hypothetical protein	995635	999192		2814		1	TCGGTGGTGG.CTTAGTAGGT	C	A	40	PASS	NA	GT	5	14	0		1	1	1	1	1	0	0	0	0	0	0	0	0	0	0	0	0	0	0	0	0	0	0	0	0	0	0
gi|118474057|ref|NC_008599.1|	1000402	#N/A							1000403			GTCTAAATTT.AGATTTAAAA	A	G	40	PASS	NA	GT	5	14	0		1	1	1	1	1	0	0	0	0	0	0	0	0	0	0	0	0	0	0	0	0	0	0	0	0	0	0
gi|118474057|ref|NC_008599.1|	1000774	#N/A							1000775			AATGAAAATA.CAGAATTTTT	C	T	40	PASS	NA	GT	5	14	0		1	1	1	1	1	0	0	0	0	0	0	0	0	0	0	0	0	0	0	0	0	0	0	0	0	0	0
gi|118474057|ref|NC_008599.1|	1002805	0	CFF8240_0997	acnB	bifunctional aconitate hydratase 2/2-methylisocitrate dehydratase	1001644	1004202		1162		1	GGATAACACC.ATCACCAGGT	A	G	40	PASS	NA	GT	5	14	0		1	1	1	1	1	0	0	0	0	0	0	0	0	0	0	0	0	0	0	0	0	0	0	0	0	0	0
gi|118474057|ref|NC_008599.1|	1003045	1	CFF8240_0997	acnB	bifunctional aconitate hydratase 2/2-methylisocitrate dehydratase	1001644	1004202		1402		1	CTCTCACGCC.CTGCACTCCA	C	A	40	PASS	NA	GT	5	14	0		1	1	1	1	1	0	0	0	0	0	0	0	0	0	0	0	0	0	0	0	0	0	0	0	0	0	0
gi|118474057|ref|NC_008599.1|	1003477	0	CFF8240_0997	acnB	bifunctional aconitate hydratase 2/2-methylisocitrate dehydratase	1001644	1004202		1834		1	ACTGGATAGA.GTTTATACCG	G	A	40	PASS	NA	GT	5	14	0		1	1	1	1	1	0	0	0	0	0	0	0	0	0	0	0	0	0	0	0	0	0	0	0	0	0	0
gi|118474057|ref|NC_008599.1|	1006050	#N/A							1006051			CTTTAAATTT.AAAATAAGGA	A	T	40	PASS	NA	GT	5	14	0		1	1	1	1	1	0	0	0	0	0	0	0	0	0	0	0	0	0	0	0	0	0	0	0	0	0	0
gi|118474057|ref|NC_008599.1|	1006261	0	CFF8240_1000	rplI	50S ribosomal protein L9	1006067	1006510		195		1	TCAACCAAAA.CGAAAAGCTC	C	T	40	PASS	NA	GT	5	14	0		1	1	1	1	1	0	0	0	0	0	0	0	0	0	0	0	0	0	0	0	0	0	0	0	0	0	0
gi|118474057|ref|NC_008599.1|	1009884	1	CFF8240_1004	-	hypothetical protein	1009305	1010792		580		1	GCTGACCGGA.GATAAAGTGG	G	A	40	PASS	NA	GT	5	14	0		1	1	1	1	1	0	0	0	0	0	0	0	0	0	0	0	0	0	0	0	0	0	0	0	0	0	0
gi|118474057|ref|NC_008599.1|	1009955	0	CFF8240_1004	-	hypothetical protein	1009305	1010792		651		1	AAAAAGATGG.TCTAAATCAG	T	C	40	PASS	NA	GT	5	14	0		1	1	1	1	1	0	0	0	0	0	0	0	0	0	0	0	0	0	0	0	0	0	0	0	0	0	0
gi|118474057|ref|NC_008599.1|	1010174	0	CFF8240_1004	-	hypothetical protein	1009305	1010792		870		1	CCTCCTGCTT.GCATGTATTG	G	A	40	PASS	NA	GT	5	14	0		1	1	1	1	1	0	0	0	0	0	0	0	0	0	0	0	0	0	0	0	0	0	0	0	0	0	0
gi|118474057|ref|NC_008599.1|	1010215	1	CFF8240_1004	-	hypothetical protein	1009305	1010792		911		1	TATATATCCT.CCAAAACAAA	C	A	40	PASS	NA	GT	5	14	0		1	1	1	1	1	0	0	0	0	0	0	0	0	0	0	0	0	0	0	0	0	0	0	0	0	0	0
gi|118474057|ref|NC_008599.1|	1010878	1	CFF8240_1005	-	hypothetical protein	1010792	1011421		87		1	TTGTCGCTAT.GTTTTTGATT	G	A	40	PASS	NA	GT	5	14	0		1	1	1	1	1	0	0	0	0	0	0	0	0	0	0	0	0	0	0	0	0	0	0	0	0	0	0
gi|118474057|ref|NC_008599.1|	1011627	0	CFF8240_1006	-	hypothetical protein	1011418	1011816		210		1	CTCAAGATCC.GTATGTATTA	G	T	40	PASS	NA	GT	5	14	0		1	1	1	1	1	0	0	0	0	0	0	0	0	0	0	0	0	0	0	0	0	0	0	0	0	0	0
gi|118474057|ref|NC_008599.1|	1013497	0	CFF8240_1008	-	hypothetical protein	1013329	1014144		169		1	AAAGACATTT.TTACTGCATA	T	C	40	PASS	NA	GT	5	14	0		1	1	1	1	1	0	0	0	0	0	0	0	0	0	0	0	0	0	0	0	0	0	0	0	0	0	0
gi|118474057|ref|NC_008599.1|	1013541	0	CFF8240_1008	-	hypothetical protein	1013329	1014144		213		1	AAGATAAAGT.GATATTTTTC	G	A	40	PASS	NA	GT	5	14	0		1	1	1	1	1	0	0	0	0	0	0	0	0	0	0	0	0	0	0	0	0	0	0	0	0	0	0
gi|118474057|ref|NC_008599.1|	1013596	1	CFF8240_1008	-	hypothetical protein	1013329	1014144		268		1	TGCTCTTAGT.CTAGAGATTT	C	A	40	PASS	NA	GT	5	14	0		1	1	1	1	1	0	0	0	0	0	0	0	0	0	0	0	0	0	0	0	0	0	0	0	0	0	0
gi|118474057|ref|NC_008599.1|	1013652	0	CFF8240_1008	-	hypothetical protein	1013329	1014144		324		1	TTATAGCAAA.TTATAAAAAT	T	C	40	PASS	NA	GT	5	14	0		1	1	1	1	1	0	0	0	0	0	0	0	0	0	0	0	0	0	0	0	0	0	0	0	0	0	0
gi|118474057|ref|NC_008599.1|	1015426	0	CFF8240_1010	-	type II secretion system protein E	1015079	1016875		348		1	TAGAAAACAT.CAAACTCAAT	C	T	40	PASS	NA	GT	5	14	0		1	1	1	1	1	0	0	0	0	0	0	0	0	0	0	0	0	0	0	0	0	0	0	0	0	0	0
gi|118474057|ref|NC_008599.1|	1018841	#N/A							1018842			TAGCAGTATG.TATAAACAAT	T	C	40	PASS	NA	GT	5	14	0		1	1	1	1	1	0	0	0	0	0	0	0	0	0	0	0	0	0	0	0	0	0	0	0	0	0	0
gi|118474057|ref|NC_008599.1|	1019156	#N/A							1019157			AAACAACGGC.AACATTGGCG	A	T	40	PASS	NA	GT	5	14	0		1	1	1	1	1	0	0	0	0	0	0	0	0	0	0	0	0	0	0	0	0	0	0	0	0	0	0
gi|118474057|ref|NC_008599.1|	1020026	0	CFF8240_1015	rsc	GatB/Yqey family protein	1019903	1020349		124		1	AATTATTTTT.GCTTATTAAA	G	A	40	PASS	NA	GT	5	14	0		1	1	1	1	1	0	0	0	0	0	0	0	0	0	0	0	0	0	0	0	0	0	0	0	0	0	0
gi|118474057|ref|NC_008599.1|	1020394	0	CFF8240_1016	-	Ppx/GppA family phosphatase	1020352	1021230		43		1	TGGCTACTGC.GATTCCTTCT	G	T	40	PASS	NA	GT	5	14	0		1	1	1	1	1	0	0	0	0	0	0	0	0	0	0	0	0	0	0	0	0	0	0	0	0	0	0
gi|118474057|ref|NC_008599.1|	1020757	0	CFF8240_1016	-	Ppx/GppA family phosphatase	1020352	1021230		406		1	CATCGCTACA.GCACTCCTCG	G	A	40	PASS	NA	GT	5	14	0		1	1	1	1	1	0	0	0	0	0	0	0	0	0	0	0	0	0	0	0	0	0	0	0	0	0	0
gi|118474057|ref|NC_008599.1|	1021827	0	CFF8240_1017	-	polyA polymerase family protein	1021227	1022333		601		1	TTGCAGCAAA.CTGCACTGCT	C	T	40	PASS	NA	GT	5	14	0		1	1	1	1	1	0	0	0	0	0	0	0	0	0	0	0	0	0	0	0	0	0	0	0	0	0	0
gi|118474057|ref|NC_008599.1|	1022392	0	CFF8240_1018	-	hypothetical protein	1022293	1022640		100		1	TGCTATTATC.GGAACTATTT	G	A	40	PASS	NA	GT	5	14	0		1	1	1	1	1	0	0	0	0	0	0	0	0	0	0	0	0	0	0	0	0	0	0	0	0	0	0
gi|118474057|ref|NC_008599.1|	1026116	1	CFF8240_1024	-	hypothetical protein	1025834	1026310		283		1	AAAACCGCCG.CTTAAAGACG	C	T	40	PASS	NA	GT	5	14	0		1	1	1	1	1	0	0	0	0	0	0	0	0	0	0	0	0	0	0	0	0	0	0	0	0	0	0
gi|118474057|ref|NC_008599.1|	1027403	#N/A							1027404			TTATCTCCTT.CGATTTTAAT	C	T	40	PASS	NA	GT	5	14	0		1	1	1	1	1	0	0	0	0	0	0	0	0	0	0	0	0	0	0	0	0	0	0	0	0	0	0
gi|118474057|ref|NC_008599.1|	1027519	1	CFF8240_1026	-	RmuC family protein	1027500	1028807		20		1	ATTATTTTCA.GCTGATTCGT	G	A	40	PASS	NA	GT	5	14	0		1	1	1	1	1	0	0	0	0	0	0	0	0	0	0	0	0	0	0	0	0	0	0	0	0	0	0
gi|118474057|ref|NC_008599.1|	1028646	0	CFF8240_1026	-	RmuC family protein	1027500	1028807		1147		1	TTTCTAAATT.TAGTAGTTCA	T	G	40	PASS	NA	GT	5	14	0		1	1	1	1	1	0	0	0	0	0	0	0	0	0	0	0	0	0	0	0	0	0	0	0	0	0	0
gi|118474057|ref|NC_008599.1|	1029309	0	CFF8240_1027	-	putative permease	1028926	1029846		384		1	CAGCCATAAT.CATAGCGTTT	C	T	40	PASS	NA	GT	5	14	0		1	1	1	1	1	0	0	0	0	0	0	0	0	0	0	0	0	0	0	0	0	0	0	0	0	0	0
gi|118474057|ref|NC_008599.1|	1029714	0	CFF8240_1027	-	putative permease	1028926	1029846		789		1	CGATGCCTAC.GGCTCCGACG	G	A	40	PASS	NA	GT	5	14	0		1	1	1	1	1	0	0	0	0	0	0	0	0	0	0	0	0	0	0	0	0	0	0	0	0	0	0
gi|118474057|ref|NC_008599.1|	1029789	0	CFF8240_1027	-	putative permease	1028926	1029846		864		1	CAACTTTTGA.GATTTTACTC	G	A	40	PASS	NA	GT	5	14	0		1	1	1	1	1	0	0	0	0	0	0	0	0	0	0	0	0	0	0	0	0	0	0	0	0	0	0
gi|118474057|ref|NC_008599.1|	1030007	0	CFF8240_1028	-	hypothetical protein	1029878	1030186		130		1	TAGTGGCGCT.AGCACCTTTT	A	G	40	PASS	NA	GT	5	14	0		1	1	1	1	1	0	0	0	0	0	0	0	0	0	0	0	0	0	0	0	0	0	0	0	0	0	0
gi|118474057|ref|NC_008599.1|	1030198	#N/A							1030199			TAAATATACT.TAAATATAAA	T	C	40	PASS	NA	GT	5	14	0		1	1	1	1	1	0	0	0	0	0	0	0	0	0	0	0	0	0	0	0	0	0	0	0	0	0	0
gi|118474057|ref|NC_008599.1|	1032436	1	CFF8240_1029	alaS	alanyl-tRNA synthetase	1030305	1032842		2132		1	TTAAAAGGTG.CAGATCCGTT	C	T	40	PASS	NA	GT	5	14	0		1	1	1	1	1	0	0	0	0	0	0	0	0	0	0	0	0	0	0	0	0	0	0	0	0	0	0
gi|118474057|ref|NC_008599.1|	1036719	1	CFF8240_1035	trmD	tRNA (guanine-N(1)-)-methyltransferase	1036613	1037311		107		1	AGCGTTGATT.TTACCATGAT	T	C	40	PASS	NA	GT	5	14	0		1	1	1	1	1	0	0	0	0	0	0	0	0	0	0	0	0	0	0	0	0	0	0	0	0	0	0
gi|118474057|ref|NC_008599.1|	1039775	#N/A							1039776			ATTATAGCTT.CTATTTACTT	C	T	40	PASS	NA	GT	5	14	0		1	1	1	1	1	0	0	0	0	0	0	0	0	0	0	0	0	0	0	0	0	0	0	0	0	0	0
gi|118474057|ref|NC_008599.1|	1040778	1	CFF8240_1040	-	nadc family protein	1040049	1041452		730		1	TAATATAGGA.GATCATACTT	G	A	40	PASS	NA	GT	5	14	0		1	1	1	1	1	0	0	0	0	0	0	0	0	0	0	0	0	0	0	0	0	0	0	0	0	0	0
gi|118474057|ref|NC_008599.1|	1042390	1	CFF8240_1041	-	methyl-accepting chemotaxis protein	1041532	1043727		859		1	CTCTAATATA.ATATTAAAAA	A	C	40	PASS	NA	GT	5	14	0		1	1	1	1	1	0	0	0	0	0	0	0	0	0	0	0	0	0	0	0	0	0	0	0	0	0	0
gi|118474057|ref|NC_008599.1|	1042435	1	CFF8240_1041	-	methyl-accepting chemotaxis protein	1041532	1043727		904		1	TAAAGCATTG.GCAGATGCAG	G	A	40	PASS	NA	GT	5	14	0		1	1	1	1	1	0	0	0	0	0	0	0	0	0	0	0	0	0	0	0	0	0	0	0	0	0	0
gi|118474057|ref|NC_008599.1|	1042558	1	CFF8240_1041	-	methyl-accepting chemotaxis protein	1041532	1043727		1027		1	CTGGGCAATT.GTAACCAAAG	G	A	40	PASS	NA	GT	5	14	0		1	1	1	1	1	0	0	0	0	0	0	0	0	0	0	0	0	0	0	0	0	0	0	0	0	0	0
gi|118474057|ref|NC_008599.1|	1042752	0	CFF8240_1041	-	methyl-accepting chemotaxis protein	1041532	1043727		1221		1	ATCATGAAAG.CAAAGAAGTA	C	T	40	PASS	NA	GT	5	14	0		1	1	1	1	1	0	0	0	0	0	0	0	0	0	0	0	0	0	0	0	0	0	0	0	0	0	0
gi|118474057|ref|NC_008599.1|	1044805	0	CFF8240_1043	-	3-deoxy-D-manno-octulosonic-acid transferase	1044559	1045734		247		1	TACCACAAAG.CACTACTATA	C	A	40	PASS	NA	GT	5	14	0		1	1	1	1	1	0	0	0	0	0	0	0	0	0	0	0	0	0	0	0	0	0	0	0	0	0	0
gi|118474057|ref|NC_008599.1|	1045342	0	CFF8240_1043	-	3-deoxy-D-manno-octulosonic-acid transferase	1044559	1045734		784		1	TTAGCCAGAG.TTCAGCCTCA	T	C	40	PASS	NA	GT	5	14	0		1	1	1	1	1	0	0	0	0	0	0	0	0	0	0	0	0	0	0	0	0	0	0	0	0	0	0
gi|118474057|ref|NC_008599.1|	1046642	0	CFF8240_1046	-	hypothetical protein	1046417	1047139		226		1	CTCCGCTTCC.TGTACAAAAT	T	C	40	PASS	NA	GT	5	14	0		1	1	1	1	1	0	0	0	0	0	0	0	0	0	0	0	0	0	0	0	0	0	0	0	0	0	0
gi|118474057|ref|NC_008599.1|	1047367	0	CFF8240_1047	glyQ	glycyl-tRNA synthetase subunit alpha	1047136	1047993		232		1	GTATAGCAGT.GTCGGCGATC	G	A	40	PASS	NA	GT	5	14	0		1	1	1	1	1	0	0	0	0	0	0	0	0	0	0	0	0	0	0	0	0	0	0	0	0	0	0
gi|118474057|ref|NC_008599.1|	1050854	0	CFF8240_1051	-	hypothetical protein	1050413	1051147		442		1	TAGTTTCTAG.TTTATCAAAC	T	C	40	PASS	NA	GT	5	14	0		1	1	1	1	1	0	0	0	0	0	0	0	0	0	0	0	0	0	0	0	0	0	0	0	0	0	0
gi|118474057|ref|NC_008599.1|	1052126	#N/A							1052127			ATAACTTAGG.AGAAAGAAAA	A	G	40	PASS	NA	GT	5	14	0		1	1	1	1	1	0	0	0	0	0	0	0	0	0	0	0	0	0	0	0	0	0	0	0	0	0	0
gi|118474057|ref|NC_008599.1|	1052346	1	CFF8240_1053	-	histidinol phosphate phosphatase HisJ	1052135	1052914		212		1	AAATTTGATA.GCAAAATGGA	G	A	40	PASS	NA	GT	5	14	0		1	1	1	1	1	0	0	0	0	0	0	0	0	0	0	0	0	0	0	0	0	0	0	0	0	0	0
gi|118474057|ref|NC_008599.1|	1054886	0	CFF8240_1055	-	hypothetical protein	1054493	1054930		394		1	TACTTTTATA.GGCTGAGCCG	G	A	40	PASS	NA	GT	5	14	0		1	1	1	1	1	0	0	0	0	0	0	0	0	0	0	0	0	0	0	0	0	0	0	0	0	0	0
gi|118474057|ref|NC_008599.1|	1055444	0	CFF8240_1056	-	ankyrin repeat-containing protein	1055075	1055593		370		1	TCAAACTATC.GCCTTTATGA	G	A	40	PASS	NA	GT	5	14	0		1	1	1	1	1	0	0	0	0	0	0	0	0	0	0	0	0	0	0	0	0	0	0	0	0	0	0
gi|118474057|ref|NC_008599.1|	1056092	0	CFF8240_1057	-	catalase	1055705	1057147		388		1	TCGGTTTATT.TACGTCTAGT	T	C	40	PASS	NA	GT	5	14	0		1	1	1	1	1	0	0	0	0	0	0	0	0	0	0	0	0	0	0	0	0	0	0	0	0	0	0
gi|118474057|ref|NC_008599.1|	1057130	0	CFF8240_1057	-	catalase	1055705	1057147		1426		1	CGCTAGCTGT.GTTTAATAAC	G	A	40	PASS	NA	GT	5	14	0		1	1	1	1	1	0	0	0	0	0	0	0	0	0	0	0	0	0	0	0	0	0	0	0	0	0	0
gi|118474057|ref|NC_008599.1|	1057413	#N/A							1057414			ATTAAAAATG.CGCTTTAAAT	C	T	40	PASS	NA	GT	5	14	0		1	1	1	1	1	0	0	0	0	0	0	0	0	0	0	0	0	0	0	0	0	0	0	0	0	0	0
gi|118474057|ref|NC_008599.1|	1062593	0	CFF8240_1061	-	hypothetical protein	1062062	1062709		532		1	CTTCGATAAT.CTGAGAATAC	C	T	40	PASS	NA	GT	5	14	0		1	1	1	1	1	0	0	0	0	0	0	0	0	0	0	0	0	0	0	0	0	0	0	0	0	0	0
gi|118474057|ref|NC_008599.1|	1068899	0	CFF8240_1067	-	hypothetical protein	1068285	1069388		615		1	TTCTTAACTT.TGTAACCGGA	T	C	40	PASS	NA	GT	5	14	0		1	1	1	1	1	0	0	0	0	0	0	0	0	0	0	0	0	0	0	0	0	0	0	0	0	0	0
gi|118474057|ref|NC_008599.1|	1070475	0	CFF8240_1069	-	prepilin-type N-terminal cleavage/methylation domain-containing protein	1069912	1070586		564		1	AGATAGAAAC.GACAGCAACT	G	A	40	PASS	NA	GT	5	14	0		1	1	1	1	1	0	0	0	0	0	0	0	0	0	0	0	0	0	0	0	0	0	0	0	0	0	0
gi|118474057|ref|NC_008599.1|	1071684	1	CFF8240_1071	-	hypothetical protein	1071512	1071991		173		1	GCTATACTAA.GAATTCAAGA	G	A	40	PASS	NA	GT	5	14	0		1	1	1	1	1	0	0	0	0	0	0	0	0	0	0	0	0	0	0	0	0	0	0	0	0	0	0
gi|118474057|ref|NC_008599.1|	1071708	1	CFF8240_1071	-	hypothetical protein	1071512	1071991		197		1	GACTTTAAAG.AAGGCTGTAA	A	C	40	PASS	NA	GT	5	14	0		1	1	1	1	1	0	0	0	0	0	0	0	0	0	0	0	0	0	0	0	0	0	0	0	0	0	0
gi|118474057|ref|NC_008599.1|	1071711	1	CFF8240_1071	-	hypothetical protein	1071512	1071991		200		1	TTTAAAGAAG.GCTGTAACAA	G	A	40	PASS	NA	GT	5	14	0		1	1	1	1	1	0	0	0	0	0	0	0	0	0	0	0	0	0	0	0	0	0	0	0	0	0	0
gi|118474057|ref|NC_008599.1|	1071712	0	CFF8240_1071	-	hypothetical protein	1071512	1071991		201		1	TTAAAGAAGG.CTGTAACAAT	C	T	40	PASS	NA	GT	5	14	0		1	1	1	1	1	0	0	0	0	0	0	0	0	0	0	0	0	0	0	0	0	0	0	0	0	0	0
gi|118474057|ref|NC_008599.1|	1071715	0	CFF8240_1071	-	hypothetical protein	1071512	1071991		204		1	AAGAAGGCTG.TAACAATAAT	T	C	40	PASS	NA	GT	5	14	0		1	1	1	1	1	0	0	0	0	0	0	0	0	0	0	0	0	0	0	0	0	0	0	0	0	0	0
gi|118474057|ref|NC_008599.1|	1071716	1	CFF8240_1071	-	hypothetical protein	1071512	1071991		205		1	AGAAGGCTGT.AACAATAATT	A	G	40	PASS	NA	GT	5	14	0		1	1	1	1	1	0	0	0	0	0	0	0	0	0	0	0	0	0	0	0	0	0	0	0	0	0	0
gi|118474057|ref|NC_008599.1|	1071747	1	CFF8240_1071	-	hypothetical protein	1071512	1071991		236		1	TATCCAACAA.AAGACAAACC	A	C	40	PASS	NA	GT	5	14	0		1	1	1	1	1	0	0	0	0	0	0	0	0	0	0	0	0	0	0	0	0	0	0	0	0	0	0
gi|118474057|ref|NC_008599.1|	1071940	#N/A	CFF8240_1071	-	hypothetical protein	1071512	1071991		429		1	CAGACGCAAG.TATTACTCAA	T	G	40	PASS	NA	GT	5	14	0		1	1	1	1	1	0	0	0	0	0	0	0	0	0	0	0	0	0	0	0	0	0	0	0	0	0	0
gi|118474057|ref|NC_008599.1|	1073196	0	CFF8240_1073	-	aminoacyl-histidine dipeptidase	1072620	1073894		577		1	TTAAATCATC.ACAAATCACA	A	G	40	PASS	NA	GT	5	14	0		1	1	1	1	1	0	0	0	0	0	0	0	0	0	0	0	0	0	0	0	0	0	0	0	0	0	0
gi|118474057|ref|NC_008599.1|	1074916	1	CFF8240_1075	-	hypothetical protein	1074124	1074972		793		1	AAACGATCCT.AAATTAACTA	A	G	40	PASS	NA	GT	5	14	0		1	1	1	1	1	0	0	0	0	0	0	0	0	0	0	0	0	0	0	0	0	0	0	0	0	0	0
gi|118474057|ref|NC_008599.1|	1076343	0	CFF8240_1078	nadE	NAD+ synthetase	1076167	1076913		177		1	CTACAAATAG.CTCAAATAAT	C	T	40	PASS	NA	GT	5	14	0		1	1	1	1	1	0	0	0	0	0	0	0	0	0	0	0	0	0	0	0	0	0	0	0	0	0	0
gi|118474057|ref|NC_008599.1|	1077331	0	CFF8240_1079	-	wbgx protein	1076927	1078060		405		1	GACAAAGTGC.GGATATGGAT	G	A	40	PASS	NA	GT	5	14	0		1	1	1	1	1	0	0	0	0	0	0	0	0	0	0	0	0	0	0	0	0	0	0	0	0	0	0
gi|118474057|ref|NC_008599.1|	1078003	0	CFF8240_1079	-	wbgx protein	1076927	1078060		1077		1	CTATGAGTAA.CGATGAAGTA	C	T	40	PASS	NA	GT	5	14	0		1	1	1	1	1	0	0	0	0	0	0	0	0	0	0	0	0	0	0	0	0	0	0	0	0	0	0
gi|118474057|ref|NC_008599.1|	1078029	1	CFF8240_1079	-	wbgx protein	1076927	1078060		1103		1	GTTTGTGATA.CAATAAAATC	C	T	40	PASS	NA	GT	5	14	0		1	1	1	1	1	0	0	0	0	0	0	0	0	0	0	0	0	0	0	0	0	0	0	0	0	0	0
gi|118474057|ref|NC_008599.1|	1078076	0	CFF8240_1080	lpxK	tetraacyldisaccharide 4'-kinase	1078053	1078997		24		1	AACTGCATAG.CTGGATAAAT	C	T	40	PASS	NA	GT	5	14	0		1	1	1	1	1	0	0	0	0	0	0	0	0	0	0	0	0	0	0	0	0	0	0	0	0	0	0
gi|118474057|ref|NC_008599.1|	1080020	1	CFF8240_1082	-	threonine synthase	1079862	1081604		159		1	AAGTTCTTAT.GATGATAAAA	G	T	40	PASS	NA	GT	5	14	0		1	1	1	1	1	0	0	0	0	0	0	0	0	0	0	0	0	0	0	0	0	0	0	0	0	0	0
gi|118474057|ref|NC_008599.1|	1080220	1	CFF8240_1082	-	threonine synthase	1079862	1081604		359		1	GTTAGTTTAA.GCGAAGCTTT	G	A	40	PASS	NA	GT	5	14	0		1	1	1	1	1	0	0	0	0	0	0	0	0	0	0	0	0	0	0	0	0	0	0	0	0	0	0
gi|118474057|ref|NC_008599.1|	1081139	0	CFF8240_1082	-	threonine synthase	1079862	1081604		1278		1	ATGTCGAAAG.ACTTTTGTTT	A	G	40	PASS	NA	GT	5	14	0		1	1	1	1	1	0	0	0	0	0	0	0	0	0	0	0	0	0	0	0	0	0	0	0	0	0	0
gi|118474057|ref|NC_008599.1|	1081559	0	CFF8240_1082	-	threonine synthase	1079862	1081604		1698		1	ACGTTATAGA.ACAAGATAAG	A	G	40	PASS	NA	GT	5	14	0		1	1	1	1	1	0	0	0	0	0	0	0	0	0	0	0	0	0	0	0	0	0	0	0	0	0	0
gi|118474057|ref|NC_008599.1|	1084470	1	CFF8240_1086	-	diguanylate cyclase	1083885	1084850		586		1	AAGCAGCATG.GTAATCTCTA	G	A	40	PASS	NA	GT	5	14	0		1	1	1	1	1	0	0	0	0	0	0	0	0	0	0	0	0	0	0	0	0	0	0	0	0	0	0
gi|118474057|ref|NC_008599.1|	1084517	0	CFF8240_1086	-	diguanylate cyclase	1083885	1084850		633		1	TAAATGACCA.GTTTGGACAC	G	A	40	PASS	NA	GT	5	14	0		1	1	1	1	1	0	0	0	0	0	0	0	0	0	0	0	0	0	0	0	0	0	0	0	0	0	0
gi|118474057|ref|NC_008599.1|	1084883	#N/A							1084884			AAGCCGCTTA.AATTTAAATA	A	T	40	PASS	NA	GT	5	14	0		1	1	1	1	1	0	0	0	0	0	0	0	0	0	0	0	0	0	0	0	0	0	0	0	0	0	0
gi|118474057|ref|NC_008599.1|	1084884	#N/A							1084885			AGCCGCTTAA.ATTTAAATAT	A	T	40	PASS	NA	GT	5	14	0		1	1	1	1	1	0	0	0	0	0	0	0	0	0	0	0	0	0	0	0	0	0	0	0	0	0	0
gi|118474057|ref|NC_008599.1|	1085368	1	CFF8240_1087	-	thiol:disulfide interchange protein DsbD	1084886	1086634		483		1	AAAAACTTCG.CAGCACCGTC	C	T	40	PASS	NA	GT	5	14	0		1	1	1	1	1	0	0	0	0	0	0	0	0	0	0	0	0	0	0	0	0	0	0	0	0	0	0
gi|118474057|ref|NC_008599.1|	1086198	#N/A	CFF8240_1087	-	thiol:disulfide interchange protein DsbD	1084886	1086634		1313		1	TGAAGATATA.ATTTTTGAAG	A	G	40	PASS	NA	GT	5	14	0		1	1	1	1	1	0	0	0	0	0	0	0	0	0	0	0	0	0	0	0	0	0	0	0	0	0	0
gi|118474057|ref|NC_008599.1|	1086207	#N/A	CFF8240_1087	-	thiol:disulfide interchange protein DsbD	1084886	1086634		1322		1	AATTTTTGAA.GCAGATACCT	G	A	40	PASS	NA	GT	5	14	0		1	1	1	1	1	0	0	0	0	0	0	0	0	0	0	0	0	0	0	0	0	0	0	0	0	0	0
gi|118474057|ref|NC_008599.1|	1086604	1	CFF8240_1087	-	thiol:disulfide interchange protein DsbD	1084886	1086634		1719		1	GTACTAAAAA.GCAAGATAAA	G	A	40	PASS	NA	GT	5	14	0		1	1	1	1	1	0	0	0	0	0	0	0	0	0	0	0	0	0	0	0	0	0	0	0	0	0	0
gi|118474057|ref|NC_008599.1|	1087617	#N/A							1087618			TAATAGTCTT.GCGAATTTGA	G	A	40	PASS	NA	GT	5	14	0		1	1	1	1	1	0	0	0	0	0	0	0	0	0	0	0	0	0	0	0	0	0	0	0	0	0	0
gi|118474057|ref|NC_008599.1|	1087678	#N/A							1087679			AAAACTATAA.CTGAATTTAT	C	A	40	PASS	NA	GT	5	14	0		1	1	1	1	1	0	0	0	0	0	0	0	0	0	0	0	0	0	0	0	0	0	0	0	0	0	0
gi|118474057|ref|NC_008599.1|	1087714	#N/A							1087715			AGTTACGAAT.TTAATCGCAA	T	C	40	PASS	NA	GT	5	14	0		1	1	1	1	1	0	0	0	0	0	0	0	0	0	0	0	0	0	0	0	0	0	0	0	0	0	0
gi|118474057|ref|NC_008599.1|	1087715	#N/A							1087716			GTTACGAATT.TAATCGCAAC	T	A	40	PASS	NA	GT	5	14	0		1	1	1	1	1	0	0	0	0	0	0	0	0	0	0	0	0	0	0	0	0	0	0	0	0	0	0
gi|118474057|ref|NC_008599.1|	1088939	0	CFF8240_1089	dnaK	molecular chaperone DnaK	1087751	1089631		1189		1	CTAAAAAGTC.GATAAGTCTA	G	A	40	PASS	NA	GT	5	14	0		1	1	1	1	1	0	0	0	0	0	0	0	0	0	0	0	0	0	0	0	0	0	0	0	0	0	0
gi|118474057|ref|NC_008599.1|	1090072	0	CFF8240_1090	grpE	co-chaperone GrpE	1089670	1090191		403		1	TCATCAAGCT.CTCTTTTGCT	C	T	40	PASS	NA	GT	5	14	0		1	1	1	1	1	0	0	0	0	0	0	0	0	0	0	0	0	0	0	0	0	0	0	0	0	0	0
gi|118474057|ref|NC_008599.1|	1092703	1	CFF8240_1094	-	hypothetical protein	1091891	1092907		813		1	TCGTAATATG.CACATTGCTG	C	A	40	PASS	NA	GT	5	14	0		1	1	1	1	1	0	0	0	0	0	0	0	0	0	0	0	0	0	0	0	0	0	0	0	0	0	0
gi|118474057|ref|NC_008599.1|	1095268	#N/A	CFF8240_1096	-	BadM/Rrf2 family transcriptional regulator	1095091	1095495		178		1	TTTCTAAAAT.CTTTTTTATA	C	A	40	PASS	NA	GT	5	14	0		1	1	1	1	1	0	0	0	0	0	0	0	0	0	0	0	0	0	0	0	0	0	0	0	0	0	0
gi|118474057|ref|NC_008599.1|	1095903	0	CFF8240_1097	rpsO	30S ribosomal protein S15	1095667	1095939		237		1	AATCTTATAC.AAAACTTATC	A	G	40	PASS	NA	GT	5	14	0		1	1	1	1	1	0	0	0	0	0	0	0	0	0	0	0	0	0	0	0	0	0	0	0	0	0	0
gi|118474057|ref|NC_008599.1|	1096082	0	CFF8240_1098	-	para-aminobenzoate synthase component I	1095966	1096883		117		1	AACTAGGAAT.CAAATTTAAA	C	T	40	PASS	NA	GT	5	14	0		1	1	1	1	1	0	0	0	0	0	0	0	0	0	0	0	0	0	0	0	0	0	0	0	0	0	0
gi|118474057|ref|NC_008599.1|	1096456	1	CFF8240_1098	-	para-aminobenzoate synthase component I	1095966	1096883		491		1	AGCGAACAAG.CTATGATGAC	C	T	40	PASS	NA	GT	5	14	0		1	1	1	1	1	0	0	0	0	0	0	0	0	0	0	0	0	0	0	0	0	0	0	0	0	0	0
gi|118474057|ref|NC_008599.1|	1097149	1	CFF8240_1099	-	hypothetical protein	1096849	1097436		301		1	CGATAGAAGC.AAGATAGAAG	A	G	40	PASS	NA	GT	5	14	0		1	1	1	1	1	0	0	0	0	0	0	0	0	0	0	0	0	0	0	0	0	0	0	0	0	0	0
gi|118474057|ref|NC_008599.1|	1098916	0	CFF8240_1101	-	ABC transporter ATP-binding protein	1098103	1099104		814		1	TATCTTTATC.ATCTAAAATT	A	G	40	PASS	NA	GT	5	14	0		1	1	1	1	1	0	0	0	0	0	0	0	0	0	0	0	0	0	0	0	0	0	0	0	0	0	0
gi|118474057|ref|NC_008599.1|	1098991	0	CFF8240_1101	-	ABC transporter ATP-binding protein	1098103	1099104		889		1	TACCGCATCC.AGACGGACCT	A	G	40	PASS	NA	GT	5	14	0		1	1	1	1	1	0	0	0	0	0	0	0	0	0	0	0	0	0	0	0	0	0	0	0	0	0	0
gi|118474057|ref|NC_008599.1|	1099087	0	CFF8240_1101	-	ABC transporter ATP-binding protein	1098103	1099104		985		1	TTAAATTTTT.GACTTGCAAG	G	A	40	PASS	NA	GT	5	14	0		1	1	1	1	1	0	0	0	0	0	0	0	0	0	0	0	0	0	0	0	0	0	0	0	0	0	0
gi|118474057|ref|NC_008599.1|	1100419	0	CFF8240_1103	-	ABC transporter permease	1099882	1100724		538		1	TGCTAGTCAT.CGTATTTAAA	C	A	40	PASS	NA	GT	5	14	0		1	1	1	1	1	0	0	0	0	0	0	0	0	0	0	0	0	0	0	0	0	0	0	0	0	0	0
gi|118474057|ref|NC_008599.1|	1101298	1	CFF8240_1104	-	hypothetical protein	1100721	1101524		578		1	AAATATACTT.TTATTGCTGC	T	C	40	PASS	NA	GT	5	14	0		1	1	1	1	1	0	0	0	0	0	0	0	0	0	0	0	0	0	0	0	0	0	0	0	0	0	0
gi|118474057|ref|NC_008599.1|	1101318	0	CFF8240_1104	-	hypothetical protein	1100721	1101524		598		1	TAAAAGGTTT.ACAATAATTA	A	G	40	PASS	NA	GT	5	14	0		1	1	1	1	1	0	0	0	0	0	0	0	0	0	0	0	0	0	0	0	0	0	0	0	0	0	0
gi|118474057|ref|NC_008599.1|	1104053	0	CFF8240_1109	-	methyltransferase	1103543	1104247		511		1	CAAGTAAAGT.CGTAGCAGTA	C	T	40	PASS	NA	GT	5	14	0		1	1	1	1	1	0	0	0	0	0	0	0	0	0	0	0	0	0	0	0	0	0	0	0	0	0	0
gi|118474057|ref|NC_008599.1|	1104388	0	CFF8240_1110	ribF	bifunctional riboflavin kinase/FMN adenylyltransferase	1104244	1105125		145		1	CCCTAATTCT.CTCTATAAAA	C	T	40	PASS	NA	GT	5	14	0		1	1	1	1	1	0	0	0	0	0	0	0	0	0	0	0	0	0	0	0	0	0	0	0	0	0	0
gi|118474057|ref|NC_008599.1|	1105772	0	CFF8240_1111	rrmJ	ribosomal RNA large subunit methyltransferase J	1105094	1105795		679		1	CAAGAGTTGC.GGATACGAAA	G	A	40	PASS	NA	GT	5	14	0		1	1	1	1	1	0	0	0	0	0	0	0	0	0	0	0	0	0	0	0	0	0	0	0	0	0	0
gi|118474057|ref|NC_008599.1|	1105834	0	CFF8240_1112	ligA	NAD-dependent DNA ligase LigA	1105792	1107729		43		1	TTGCTCTTAC.GCCTAATTCA	G	A	40	PASS	NA	GT	5	14	0		1	1	1	1	1	0	0	0	0	0	0	0	0	0	0	0	0	0	0	0	0	0	0	0	0	0	0
gi|118474057|ref|NC_008599.1|	1108260	1	CFF8240_1113	-	dihydropteroate synthase	1107730	1108872		531		1	AGACACTTTT.TATCAAAACT	T	C	40	PASS	NA	GT	5	14	0		1	1	1	1	1	0	0	0	0	0	0	0	0	0	0	0	0	0	0	0	0	0	0	0	0	0	0
gi|118474057|ref|NC_008599.1|	1108914	0	CFF8240_1114	-	DNA polymerase III subunit delta'	1108869	1109486		46		1	GCGTTAAAAC.CTGAATCGAT	C	T	40	PASS	NA	GT	5	14	0		1	1	1	1	1	0	0	0	0	0	0	0	0	0	0	0	0	0	0	0	0	0	0	0	0	0	0
gi|118474057|ref|NC_008599.1|	1109483	#N/A	CFF8240_1114	-	DNA polymerase III subunit delta'	1108869	1109486		615		1	ATTTTACTAT.ACAAAACTTC	A	G	40	PASS	NA	GT	5	14	0		1	1	1	1	1	0	0	0	0	0	0	0	0	0	0	0	0	0	0	0	0	0	0	0	0	0	0
gi|118474057|ref|NC_008599.1|	1110646	0	CFF8240_1116	-	aspartate kinase	1110037	1111251		610		1	TACTGGCAAG.TTCTAGCATC	T	C	40	PASS	NA	GT	5	14	0		1	1	1	1	1	0	0	0	0	0	0	0	0	0	0	0	0	0	0	0	0	0	0	0	0	0	0
gi|118474057|ref|NC_008599.1|	1111211	1	CFF8240_1116	-	aspartate kinase	1110037	1111251		1175		1	CCTCTCAAGC.GTACCAACAC	G	A	40	PASS	NA	GT	5	14	0		1	1	1	1	1	0	0	0	0	0	0	0	0	0	0	0	0	0	0	0	0	0	0	0	0	0	0
gi|118474057|ref|NC_008599.1|	1111212	1	CFF8240_1116	-	aspartate kinase	1110037	1111251		1176		1	CTCTCAAGCG.TACCAACACT	T	C	40	PASS	NA	GT	5	14	0		1	1	1	1	1	0	0	0	0	0	0	0	0	0	0	0	0	0	0	0	0	0	0	0	0	0	0
gi|118474057|ref|NC_008599.1|	1111979	0	CFF8240_1118	-	coproporphyrinogen III oxidase	1111836	1112876		144		1	TAAATTTAAA.CAAAAAAATA	C	T	40	PASS	NA	GT	5	14	0		1	1	1	1	1	0	0	0	0	0	0	0	0	0	0	0	0	0	0	0	0	0	0	0	0	0	0
gi|118474057|ref|NC_008599.1|	1113548	0	CFF8240_1120	tatC	twin arginine-targeting protein translocase TatC	1113387	1114142		162		1	ATGGAAGCAA.CATAATCTTT	C	T	40	PASS	NA	GT	5	14	0		1	1	1	1	1	0	0	0	0	0	0	0	0	0	0	0	0	0	0	0	0	0	0	0	0	0	0
gi|118474057|ref|NC_008599.1|	1113557	0	CFF8240_1120	tatC	twin arginine-targeting protein translocase TatC	1113387	1114142		171		1	ACATAATCTT.TACTCAAGTT	T	C	40	PASS	NA	GT	5	14	0		1	1	1	1	1	0	0	0	0	0	0	0	0	0	0	0	0	0	0	0	0	0	0	0	0	0	0
gi|118474057|ref|NC_008599.1|	1115521	0	CFF8240_1123	-	hypothetical protein	1115168	1116412		354		1	TCGTAGAGAG.GCTTGAGCTA	G	A	40	PASS	NA	GT	5	14	0		1	1	1	1	1	0	0	0	0	0	0	0	0	0	0	0	0	0	0	0	0	0	0	0	0	0	0
gi|118474057|ref|NC_008599.1|	1121659	0	CFF8240_1129	-	ribonuclease R	1121533	1123461		127		1	CAAATATTAC.CTAAACGATG	C	T	40	PASS	NA	GT	5	14	0		1	1	1	1	1	0	0	0	0	0	0	0	0	0	0	0	0	0	0	0	0	0	0	0	0	0	0
gi|118474057|ref|NC_008599.1|	1122171	0	CFF8240_1129	-	ribonuclease R	1121533	1123461		639		1	GTATGTATCC.CAATAGAGTA	C	A	40	PASS	NA	GT	5	14	0		1	1	1	1	1	0	0	0	0	0	0	0	0	0	0	0	0	0	0	0	0	0	0	0	0	0	0
gi|118474057|ref|NC_008599.1|	1122198	0	CFF8240_1129	-	ribonuclease R	1121533	1123461		666		1	CAAATTTACC.GTTTTGCACG	G	A	40	PASS	NA	GT	5	14	0		1	1	1	1	1	0	0	0	0	0	0	0	0	0	0	0	0	0	0	0	0	0	0	0	0	0	0
gi|118474057|ref|NC_008599.1|	1122279	0	CFF8240_1129	-	ribonuclease R	1121533	1123461		747		1	CCGTATATGT.AGCTATAGCC	A	G	40	PASS	NA	GT	5	14	0		1	1	1	1	1	0	0	0	0	0	0	0	0	0	0	0	0	0	0	0	0	0	0	0	0	0	0
gi|118474057|ref|NC_008599.1|	1122439	0	CFF8240_1129	-	ribonuclease R	1121533	1123461		907		1	TTGCGATAGG.TTGGCTTTTG	T	C	40	PASS	NA	GT	5	14	0		1	1	1	1	1	0	0	0	0	0	0	0	0	0	0	0	0	0	0	0	0	0	0	0	0	0	0
gi|118474057|ref|NC_008599.1|	1122513	0	CFF8240_1129	-	ribonuclease R	1121533	1123461		981		1	AAGCTGTTAT.TCACTCTAGA	T	C	40	PASS	NA	GT	5	14	0		1	1	1	1	1	0	0	0	0	0	0	0	0	0	0	0	0	0	0	0	0	0	0	0	0	0	0
gi|118474057|ref|NC_008599.1|	1123302	0	CFF8240_1129	-	ribonuclease R	1121533	1123461		1770		1	AAGTTGGCAA.CCAAACAATA	C	T	40	PASS	NA	GT	5	14	0		1	1	1	1	1	0	0	0	0	0	0	0	0	0	0	0	0	0	0	0	0	0	0	0	0	0	0
gi|118474057|ref|NC_008599.1|	1123774	0	CFF8240_1130	-	DNA polymerase III subunit delta	1123454	1124467		321		1	ATGAGCTGCA.TGAAGGTGAT	T	C	40	PASS	NA	GT	5	14	0		1	1	1	1	1	0	0	0	0	0	0	0	0	0	0	0	0	0	0	0	0	0	0	0	0	0	0
gi|118474057|ref|NC_008599.1|	1123964	1	CFF8240_1130	-	DNA polymerase III subunit delta	1123454	1124467		511		1	TTTATATCTT.GCTAGCAGTG	G	T	40	PASS	NA	GT	5	14	0		1	1	1	1	1	0	0	0	0	0	0	0	0	0	0	0	0	0	0	0	0	0	0	0	0	0	0
gi|118474057|ref|NC_008599.1|	1124457	#N/A	CFF8240_1130	-	DNA polymerase III subunit delta	1123454	1124467		1004		1	AGCAAGACTT.TGGTATTATA	T	C	40	PASS	NA	GT	5	14	0		1	1	1	1	1	0	0	0	0	0	0	0	0	0	0	0	0	0	0	0	0	0	0	0	0	0	0
gi|118474057|ref|NC_008599.1|	1125402	1	CFF8240_1132	-	single-stranded DNA-binding protein	1124948	1125577		455		1	GGTTATAGAG.GGCAAGAGTC	G	A	40	PASS	NA	GT	5	14	0		1	1	1	1	1	0	0	0	0	0	0	0	0	0	0	0	0	0	0	0	0	0	0	0	0	0	0
gi|118474057|ref|NC_008599.1|	1125588	#N/A							1125589			AAGGACAATA.TAATGGCAGA	T	C	40	PASS	NA	GT	5	14	0		1	1	1	1	1	0	0	0	0	0	0	0	0	0	0	0	0	0	0	0	0	0	0	0	0	0	0
gi|118474057|ref|NC_008599.1|	1126521	0	CFF8240_1134	dnaJ	chaperone protein DnaJ	1125882	1126970		640		1	TTGATTTTTT.ACCATCTTTA	A	G	40	PASS	NA	GT	5	14	0		1	1	1	1	1	0	0	0	0	0	0	0	0	0	0	0	0	0	0	0	0	0	0	0	0	0	0
gi|118474057|ref|NC_008599.1|	1127791	0	CFF8240_1135	-	transcriptional regulatory protein BaeR	1127165	1127836		627		1	AATCTCCTAA.ACATATATTC	A	G	40	PASS	NA	GT	5	14	0		1	1	1	1	1	0	0	0	0	0	0	0	0	0	0	0	0	0	0	0	0	0	0	0	0	0	0
gi|118474057|ref|NC_008599.1|	1129294	0	CFF8240_1137	recR	recombination protein RecR	1129073	1129642		222		1	GTGATATATG.TAGCGATATA	T	C	40	PASS	NA	GT	5	14	0		1	1	1	1	1	0	0	0	0	0	0	0	0	0	0	0	0	0	0	0	0	0	0	0	0	0	0
gi|118474057|ref|NC_008599.1|	1129468	0	CFF8240_1137	recR	recombination protein RecR	1129073	1129642		396		1	AGCTACTTTT.TGCTTTAACT	T	C	40	PASS	NA	GT	5	14	0		1	1	1	1	1	0	0	0	0	0	0	0	0	0	0	0	0	0	0	0	0	0	0	0	0	0	0
gi|118474057|ref|NC_008599.1|	1129483	0	CFF8240_1137	recR	recombination protein RecR	1129073	1129642		411		1	TAACTCCTAG.TATAAATAGC	T	C	40	PASS	NA	GT	5	14	0		1	1	1	1	1	0	0	0	0	0	0	0	0	0	0	0	0	0	0	0	0	0	0	0	0	0	0
gi|118474057|ref|NC_008599.1|	1131015	1	CFF8240_1139	-	hypothetical protein	1130443	1131210		573		1	TCCGGTTCTG.CTGGAAGAGC	C	A	40	PASS	NA	GT	5	14	0		1	1	1	1	1	0	0	0	0	0	0	0	0	0	0	0	0	0	0	0	0	0	0	0	0	0	0
gi|118474057|ref|NC_008599.1|	1131498	1	CFF8240_1140	-	hypothetical protein	1131221	1131763		278		1	AAGTTGTGCC.TTATGCCAAA	T	C	40	PASS	NA	GT	5	14	0		1	1	1	1	1	0	0	0	0	0	0	0	0	0	0	0	0	0	0	0	0	0	0	0	0	0	0
gi|118474057|ref|NC_008599.1|	1132183	1	CFF8240_1141	glyA	serine hydroxymethyltransferase	1131763	1133007		421		1	CTTTCCACTC.GTCACTAAGA	G	C	40	PASS	NA	GT	5	14	0		1	1	1	1	1	0	0	0	0	0	0	0	0	0	0	0	0	0	0	0	0	0	0	0	0	0	0
gi|118474057|ref|NC_008599.1|	1132345	0	CFF8240_1141	glyA	serine hydroxymethyltransferase	1131763	1133007		583		1	TTTTATGAGT.AGTTGAACTT	A	G	40	PASS	NA	GT	5	14	0		1	1	1	1	1	0	0	0	0	0	0	0	0	0	0	0	0	0	0	0	0	0	0	0	0	0	0
gi|118474057|ref|NC_008599.1|	1132651	0	CFF8240_1141	glyA	serine hydroxymethyltransferase	1131763	1133007		889		1	TAAGGTGTCC.ACCATGGCTT	A	G	40	PASS	NA	GT	5	14	0		1	1	1	1	1	0	0	0	0	0	0	0	0	0	0	0	0	0	0	0	0	0	0	0	0	0	0
gi|118474057|ref|NC_008599.1|	1132842	1	CFF8240_1141	glyA	serine hydroxymethyltransferase	1131763	1133007		1080		1	TATCTTTTGC.TAGGGTATCC	T	C	40	PASS	NA	GT	5	14	0		1	1	1	1	1	0	0	0	0	0	0	0	0	0	0	0	0	0	0	0	0	0	0	0	0	0	0
gi|118474057|ref|NC_008599.1|	1133547	0	CFF8240_1142	lysS	lysyl-tRNA synthetase	1133004	1134518		544		1	TTTCAACTAT.GGCGTCTATG	G	A	40	PASS	NA	GT	5	14	0		1	1	1	1	1	0	0	0	0	0	0	0	0	0	0	0	0	0	0	0	0	0	0	0	0	0	0
gi|118474057|ref|NC_008599.1|	1135282	0	CFF8240_1144	cvpA	CvpA family protein	1134997	1135572		286		1	ACCCAAGTCC.GCTTAGAGAC	G	A	40	PASS	NA	GT	5	14	0		1	1	1	1	1	0	0	0	0	0	0	0	0	0	0	0	0	0	0	0	0	0	0	0	0	0	0
gi|118474057|ref|NC_008599.1|	1135646	1	CFF8240_1145	pilT	twitching motility protein PilT	1135572	1136633		75		1	TTTGTTATAA.TACCCATTTG	T	A	40	PASS	NA	GT	5	14	0		1	1	1	1	1	0	0	0	0	0	0	0	0	0	0	0	0	0	0	0	0	0	0	0	0	0	0
gi|118474057|ref|NC_008599.1|	1136358	0	CFF8240_1145	pilT	twitching motility protein PilT	1135572	1136633		787		1	CAGCCGCTAA.GCTTCCGTTC	G	A	40	PASS	NA	GT	5	14	0		1	1	1	1	1	0	0	0	0	0	0	0	0	0	0	0	0	0	0	0	0	0	0	0	0	0	0
gi|118474057|ref|NC_008599.1|	1137599	0	CFF8240_1147	-	hypothetical protein	1137146	1137706		454		1	ATATGAGCTG.TTAGCAGAAA	T	C	40	PASS	NA	GT	5	14	0		1	1	1	1	1	0	0	0	0	0	0	0	0	0	0	0	0	0	0	0	0	0	0	0	0	0	0
gi|118474057|ref|NC_008599.1|	1137975	0	CFF8240_1148	-	hypothetical protein	1137709	1138716		267		1	TGATAGTTGC.AAATTTAGAC	A	G	40	PASS	NA	GT	5	14	0		1	1	1	1	1	0	0	0	0	0	0	0	0	0	0	0	0	0	0	0	0	0	0	0	0	0	0
gi|118474057|ref|NC_008599.1|	1141239	1	CFF8240_1152	brnQ	branched-chain amino acid transport system II carrier protein	1140276	1141580		964		1	CTGGAGTTTT.GCTAGTTTTT	G	A	40	PASS	NA	GT	5	14	0		1	1	1	1	1	0	0	0	0	0	0	0	0	0	0	0	0	0	0	0	0	0	0	0	0	0	0
gi|118474057|ref|NC_008599.1|	1142059	0	CFF8240_1153	-	cytoplasmic membrane protein	1141577	1142686		483		1	GTCAATTTTT.GCAAAAAGAT	G	A	40	PASS	NA	GT	5	14	0		1	1	1	1	1	0	0	0	0	0	0	0	0	0	0	0	0	0	0	0	0	0	0	0	0	0	0
gi|118474057|ref|NC_008599.1|	1142387	1	CFF8240_1153	-	cytoplasmic membrane protein	1141577	1142686		811		1	GAATTTTGAT.AAAGCGCTTT	A	G	40	PASS	NA	GT	5	14	0		1	1	1	1	1	0	0	0	0	0	0	0	0	0	0	0	0	0	0	0	0	0	0	0	0	0	0
gi|118474057|ref|NC_008599.1|	1143618	0	CFF8240_1155	-	NapD protein	1143513	1143848		106		1	CTATGTCTTC.GTCTAAATTT	G	A	40	PASS	NA	GT	5	14	0		1	1	1	1	1	0	0	0	0	0	0	0	0	0	0	0	0	0	0	0	0	0	0	0	0	0	0
gi|118474057|ref|NC_008599.1|	1143809	1	CFF8240_1155	-	NapD protein	1143513	1143848		297		1	CTCACAAAGC.CAGGATCTAT	C	T	40	PASS	NA	GT	5	14	0		1	1	1	1	1	0	0	0	0	0	0	0	0	0	0	0	0	0	0	0	0	0	0	0	0	0	0
gi|118474057|ref|NC_008599.1|	1144837	0	CFF8240_1157	-	4Fe-4S ferredoxin	1144741	1145211		97		1	TAACAGGGCG.TAACATACCA	T	C	40	PASS	NA	GT	5	14	0		1	1	1	1	1	0	0	0	0	0	0	0	0	0	0	0	0	0	0	0	0	0	0	0	0	0	0
gi|118474057|ref|NC_008599.1|	1145961	1	CFF8240_1159	napH	quinol dehydrogenase membrane component	1145744	1146529		218		1	AAATTTACTG.GTAATCGCAT	G	A	40	PASS	NA	GT	5	14	0		1	1	1	1	1	0	0	0	0	0	0	0	0	0	0	0	0	0	0	0	0	0	0	0	0	0	0
gi|118474057|ref|NC_008599.1|	1146062	0	CFF8240_1159	napH	quinol dehydrogenase membrane component	1145744	1146529		319		1	CGCTGATCAC.ACTATAACTT	A	G	40	PASS	NA	GT	5	14	0		1	1	1	1	1	0	0	0	0	0	0	0	0	0	0	0	0	0	0	0	0	0	0	0	0	0	0
gi|118474057|ref|NC_008599.1|	1153557	#N/A							1153558			CTCCTTAATA.TATGGTTAAA	T	G	40	PASS	NA	GT	5	14	0		1	1	1	1	1	0	0	0	0	0	0	0	0	0	0	0	0	0	0	0	0	0	0	0	0	0	0
gi|118474057|ref|NC_008599.1|	1154791	0	CFF8240_1167	-	leucyl aminopeptidase	1154665	1156137		127		1	CGGGTCCGGC.AATATCAAGA	A	G	40	PASS	NA	GT	5	14	0		1	1	1	1	1	0	0	0	0	0	0	0	0	0	0	0	0	0	0	0	0	0	0	0	0	0	0
gi|118474057|ref|NC_008599.1|	1155476	1	CFF8240_1167	-	leucyl aminopeptidase	1154665	1156137		812		1	AGGAGGATGC.ATACTAGCTC	A	G	40	PASS	NA	GT	5	14	0		1	1	1	1	1	0	0	0	0	0	0	0	0	0	0	0	0	0	0	0	0	0	0	0	0	0	0
gi|118474057|ref|NC_008599.1|	1155477	1	CFF8240_1167	-	leucyl aminopeptidase	1154665	1156137		813		1	GGAGGATGCA.TACTAGCTCT	T	C	40	PASS	NA	GT	5	14	0		1	1	1	1	1	0	0	0	0	0	0	0	0	0	0	0	0	0	0	0	0	0	0	0	0	0	0
gi|118474057|ref|NC_008599.1|	1157215	0	CFF8240_1169	apt	adenine phosphoribosyltransferase	1156732	1157280		484		1	CCGGTTTTGG.GAAATTTTTT	G	A	40	PASS	NA	GT	5	14	0		1	1	1	1	1	0	0	0	0	0	0	0	0	0	0	0	0	0	0	0	0	0	0	0	0	0	0
gi|118474057|ref|NC_008599.1|	1159699	0	CFF8240_1174	-	bifunctional 5,10-methylene-tetrahydrofolate dehydrogenase/ 5,10-methylene-tetrahydrofolate cyclohydrolase	1159612	1160463		88		1	CGCCTGGAAC.CGGCGTGATG	C	A	40	PASS	NA	GT	5	14	0		1	1	1	1	1	0	0	0	0	0	0	0	0	0	0	0	0	0	0	0	0	0	0	0	0	0	0
gi|118474057|ref|NC_008599.1|	1163718	0	CFF8240_1179	-	transmembrane transport protein	1162885	1164108		834		1	CACTTATCTC.TTCACTTTTA	T	G	40	PASS	NA	GT	5	14	0		1	1	1	1	1	0	0	0	0	0	0	0	0	0	0	0	0	0	0	0	0	0	0	0	0	0	0
gi|118474057|ref|NC_008599.1|	1165062	#N/A	CFF8240_1180	-	hypothetical protein	1164089	1165936		974		1	AATAGAGATC.TAAAACAAAT	T	C	40	PASS	NA	GT	5	14	0		1	1	1	1	1	0	0	0	0	0	0	0	0	0	0	0	0	0	0	0	0	0	0	0	0	0	0
gi|118474057|ref|NC_008599.1|	1165138	0	CFF8240_1180	-	hypothetical protein	1164089	1165936		1050		1	AAGCAGCACC.GAATACTCAA	G	A	40	PASS	NA	GT	5	14	0		1	1	1	1	1	0	0	0	0	0	0	0	0	0	0	0	0	0	0	0	0	0	0	0	0	0	0
gi|118474057|ref|NC_008599.1|	1165183	0	CFF8240_1180	-	hypothetical protein	1164089	1165936		1095		1	CATTAAGCAG.CGAAACATCA	C	T	40	PASS	NA	GT	5	14	0		1	1	1	1	1	0	0	0	0	0	0	0	0	0	0	0	0	0	0	0	0	0	0	0	0	0	0
gi|118474057|ref|NC_008599.1|	1166275	0	CFF8240_1182	-	penicillin-binding protein 2	1166203	1168011		73		1	AAATTTTAGC.GACAATAGGT	G	T	40	PASS	NA	GT	5	14	0		1	1	1	1	1	0	0	0	0	0	0	0	0	0	0	0	0	0	0	0	0	0	0	0	0	0	0
gi|118474057|ref|NC_008599.1|	1167673	0	CFF8240_1182	-	penicillin-binding protein 2	1166203	1168011		1471		1	AGTCTTGATT.ATATGGAGAG	A	G	40	PASS	NA	GT	5	14	0		1	1	1	1	1	0	0	0	0	0	0	0	0	0	0	0	0	0	0	0	0	0	0	0	0	0	0
gi|118474057|ref|NC_008599.1|	1168679	0	CFF8240_1184	-	acetyltransferase	1168463	1168921		217		1	CGCCTCCTAT.ACCTTGACCT	A	G	40	PASS	NA	GT	5	14	0		1	1	1	1	1	0	0	0	0	0	0	0	0	0	0	0	0	0	0	0	0	0	0	0	0	0	0
gi|118474057|ref|NC_008599.1|	1171337	0	CFF8240_1189	hisB	imidazoleglycerol-phosphate dehydratase	1170974	1171546		364		1	ATCCTAATAC.GATACCGCAA	G	A	40	PASS	NA	GT	5	14	0		1	1	1	1	1	0	0	0	0	0	0	0	0	0	0	0	0	0	0	0	0	0	0	0	0	0	0
gi|118474057|ref|NC_008599.1|	1171343	0	CFF8240_1189	hisB	imidazoleglycerol-phosphate dehydratase	1170974	1171546		370		1	ATACGATACC.GCAATCCTCA	G	A	40	PASS	NA	GT	5	14	0		1	1	1	1	1	0	0	0	0	0	0	0	0	0	0	0	0	0	0	0	0	0	0	0	0	0	0
gi|118474057|ref|NC_008599.1|	1172340	0	CFF8240_1191	-	regulatory protein dnir	1172313	1173527		28		1	GGCTATCTCC.TGCTGCTACT	T	C	40	PASS	NA	GT	5	14	0		1	1	1	1	1	0	0	0	0	0	0	0	0	0	0	0	0	0	0	0	0	0	0	0	0	0	0
gi|118474057|ref|NC_008599.1|	1172784	0	CFF8240_1191	-	regulatory protein dnir	1172313	1173527		472		1	CTACCATGGC.GAGGCTAGTT	G	A	40	PASS	NA	GT	5	14	0		1	1	1	1	1	0	0	0	0	0	0	0	0	0	0	0	0	0	0	0	0	0	0	0	0	0	0
gi|118474057|ref|NC_008599.1|	1172967	0	CFF8240_1191	-	regulatory protein dnir	1172313	1173527		655		1	CTATAAGTAC.ACTAAGCTCA	A	G	40	PASS	NA	GT	5	14	0		1	1	1	1	1	0	0	0	0	0	0	0	0	0	0	0	0	0	0	0	0	0	0	0	0	0	0
gi|118474057|ref|NC_008599.1|	1173848	0	CFF8240_1192	-	protein YabD	1173536	1174300		313		1	GTAAAACTCC.GCCTACAAGA	G	A	40	PASS	NA	GT	5	14	0		1	1	1	1	1	0	0	0	0	0	0	0	0	0	0	0	0	0	0	0	0	0	0	0	0	0	0
gi|118474057|ref|NC_008599.1|	1175928	0	CFF8240_1194	-	DNA repair protein RecN	1175610	1177133		319		1	TTTTAGCTTC.ACTTGCTATA	A	G	40	PASS	NA	GT	5	14	0		1	1	1	1	1	0	0	0	0	0	0	0	0	0	0	0	0	0	0	0	0	0	0	0	0	0	0
gi|118474057|ref|NC_008599.1|	1177891	0	CFF8240_1195	pnk	inorganic polyphosphate/ATP-NAD kinase	1177123	1177986		769		1	CATATTTTTC.CAGTATTTTT	C	A	40	PASS	NA	GT	5	14	0		1	1	1	1	1	0	0	0	0	0	0	0	0	0	0	0	0	0	0	0	0	0	0	0	0	0	0
gi|118474057|ref|NC_008599.1|	1177909	0	CFF8240_1195	pnk	inorganic polyphosphate/ATP-NAD kinase	1177123	1177986		787		1	TTTTTAACGT.GTTTATAGCG	G	A	40	PASS	NA	GT	5	14	0		1	1	1	1	1	0	0	0	0	0	0	0	0	0	0	0	0	0	0	0	0	0	0	0	0	0	0
gi|118474057|ref|NC_008599.1|	1178404	0	CFF8240_1196	aspS	aspartyl-tRNA synthetase	1178165	1179919		240		1	GAGCAAGAGG.AGAGGGATTA	A	G	40	PASS	NA	GT	5	14	0		1	1	1	1	1	0	0	0	0	0	0	0	0	0	0	0	0	0	0	0	0	0	0	0	0	0	0
gi|118474057|ref|NC_008599.1|	1178407	0	CFF8240_1196	aspS	aspartyl-tRNA synthetase	1178165	1179919		243		1	CAAGAGGAGA.GGGATTAATA	G	A	40	PASS	NA	GT	5	14	0		1	1	1	1	1	0	0	0	0	0	0	0	0	0	0	0	0	0	0	0	0	0	0	0	0	0	0
gi|118474057|ref|NC_008599.1|	1178536	0	CFF8240_1196	aspS	aspartyl-tRNA synthetase	1178165	1179919		372		1	ATATTCGCTT.GAAATACCGC	G	A	40	PASS	NA	GT	5	14	0		1	1	1	1	1	0	0	0	0	0	0	0	0	0	0	0	0	0	0	0	0	0	0	0	0	0	0
gi|118474057|ref|NC_008599.1|	1178701	0	CFF8240_1196	aspS	aspartyl-tRNA synthetase	1178165	1179919		537		1	GAGATTATCT.TGTGCCTAGC	T	C	40	PASS	NA	GT	5	14	0		1	1	1	1	1	0	0	0	0	0	0	0	0	0	0	0	0	0	0	0	0	0	0	0	0	0	0
gi|118474057|ref|NC_008599.1|	1179111	1	CFF8240_1196	aspS	aspartyl-tRNA synthetase	1178165	1179919		947		1	GCACAAAATA.TAAAGAAAAA	T	C	40	PASS	NA	GT	5	14	0		1	1	1	1	1	0	0	0	0	0	0	0	0	0	0	0	0	0	0	0	0	0	0	0	0	0	0
gi|118474057|ref|NC_008599.1|	1179290	1	CFF8240_1196	aspS	aspartyl-tRNA synthetase	1178165	1179919		1126		1	ACAAGAGCAA.ATAGATGAAC	A	G	40	PASS	NA	GT	5	14	0		1	1	1	1	1	0	0	0	0	0	0	0	0	0	0	0	0	0	0	0	0	0	0	0	0	0	0
gi|118474057|ref|NC_008599.1|	1179367	0	CFF8240_1196	aspS	aspartyl-tRNA synthetase	1178165	1179919		1203		1	AAAAAACCGT.GCTTGATTAT	G	T	40	PASS	NA	GT	5	14	0		1	1	1	1	1	0	0	0	0	0	0	0	0	0	0	0	0	0	0	0	0	0	0	0	0	0	0
gi|118474057|ref|NC_008599.1|	1179724	0	CFF8240_1196	aspS	aspartyl-tRNA synthetase	1178165	1179919		1560		1	GTTTTGGTGC.GCCTCCACAC	G	A	40	PASS	NA	GT	5	14	0		1	1	1	1	1	0	0	0	0	0	0	0	0	0	0	0	0	0	0	0	0	0	0	0	0	0	0
gi|118474057|ref|NC_008599.1|	1180068	0	CFF8240_1197	adk	adenylate kinase	1179916	1180491		153		1	TAGGAAAGCT.CATAGACAGC	C	A	40	PASS	NA	GT	5	14	0		1	1	1	1	1	0	0	0	0	0	0	0	0	0	0	0	0	0	0	0	0	0	0	0	0	0	0
gi|118474057|ref|NC_008599.1|	1180789	0	CFF8240_1198	ppa	inorganic pyrophosphatase	1180496	1181014		294		1	AAGATGAAGC.TGGAATGGAC	T	C	40	PASS	NA	GT	5	14	0		1	1	1	1	1	0	0	0	0	0	0	0	0	0	0	0	0	0	0	0	0	0	0	0	0	0	0
gi|118474057|ref|NC_008599.1|	1182319	1	CFF8240_1201	-	iron chelate ABC transporter ATP-binding protein	1182189	1182962		131		1	AGCACCATTA.GCACCATTTA	G	A	40	PASS	NA	GT	5	14	0		1	1	1	1	1	0	0	0	0	0	0	0	0	0	0	0	0	0	0	0	0	0	0	0	0	0	0
gi|118474057|ref|NC_008599.1|	1182735	0	CFF8240_1201	-	iron chelate ABC transporter ATP-binding protein	1182189	1182962		547		1	AGCCTAGAAA.TCTTGCTCTA	T	C	40	PASS	NA	GT	5	14	0		1	1	1	1	1	0	0	0	0	0	0	0	0	0	0	0	0	0	0	0	0	0	0	0	0	0	0
gi|118474057|ref|NC_008599.1|	1184129	1	CFF8240_1203	-	putative periplasmic iron siderophore binding protein of ABC transporter	1183914	1184957		216		1	CATCTCTCGC.CACCGAAGGG	C	T	40	PASS	NA	GT	5	14	0		1	1	1	1	1	0	0	0	0	0	0	0	0	0	0	0	0	0	0	0	0	0	0	0	0	0	0
gi|118474057|ref|NC_008599.1|	1185309	1	CFF8240_1204	-	hypothetical protein	1184954	1185574		356		1	TAATTTCACG.TCATGCAGCC	T	C	40	PASS	NA	GT	5	14	0		1	1	1	1	1	0	0	0	0	0	0	0	0	0	0	0	0	0	0	0	0	0	0	0	0	0	0
gi|118474057|ref|NC_008599.1|	1186105	1	CFF8240_1205	-	hypothetical protein	1185567	1186166		539		1	TTTAAACTCA.TCTAAACTCT	T	C	40	PASS	NA	GT	5	14	0		1	1	1	1	1	0	0	0	0	0	0	0	0	0	0	0	0	0	0	0	0	0	0	0	0	0	0
gi|118474057|ref|NC_008599.1|	1187831	0	CFF8240_1206	-	putative TonB-dependent receptor	1186175	1188241		1657		1	CGCCTCCAAA.AGAATCCGTA	A	G	40	PASS	NA	GT	5	14	0		1	1	1	1	1	0	0	0	0	0	0	0	0	0	0	0	0	0	0	0	0	0	0	0	0	0	0
gi|118474057|ref|NC_008599.1|	1188098	0	CFF8240_1206	-	putative TonB-dependent receptor	1186175	1188241		1924		1	TCGTATCGCC.GTCTATAACA	G	A	40	PASS	NA	GT	5	14	0		1	1	1	1	1	0	0	0	0	0	0	0	0	0	0	0	0	0	0	0	0	0	0	0	0	0	0
gi|118474057|ref|NC_008599.1|	1188103	1	CFF8240_1206	-	putative TonB-dependent receptor	1186175	1188241		1929		1	TCGCCGTCTA.TAACAGATAC	T	C	40	PASS	NA	GT	5	14	0		1	1	1	1	1	0	0	0	0	0	0	0	0	0	0	0	0	0	0	0	0	0	0	0	0	0	0
gi|118474057|ref|NC_008599.1|	1188330	#N/A							1188331			AAATTTTACC.AAAGGAGTAT	A	G	40	PASS	NA	GT	5	14	0		1	1	1	1	1	0	0	0	0	0	0	0	0	0	0	0	0	0	0	0	0	0	0	0	0	0	0
gi|118474057|ref|NC_008599.1|	1190495	0	CFF8240_1208	mnmC	5-methylaminomethyl-2-thiouridine methyltransferase	1189313	1191151		1183		1	TTGGGCTTGA.ATGTTCCAAA	A	G	40	PASS	NA	GT	5	14	0		1	1	1	1	1	0	0	0	0	0	0	0	0	0	0	0	0	0	0	0	0	0	0	0	0	0	0
gi|118474057|ref|NC_008599.1|	1190618	0	CFF8240_1208	mnmC	5-methylaminomethyl-2-thiouridine methyltransferase	1189313	1191151		1306		1	TACGTACTTT.TGCTCTATTT	T	A	40	PASS	NA	GT	5	14	0		1	1	1	1	1	0	0	0	0	0	0	0	0	0	0	0	0	0	0	0	0	0	0	0	0	0	0
gi|118474057|ref|NC_008599.1|	1190918	0	CFF8240_1208	mnmC	5-methylaminomethyl-2-thiouridine methyltransferase	1189313	1191151		1606		1	AAGGATATTT.CTCCACGGCT	C	T	40	PASS	NA	GT	5	14	0		1	1	1	1	1	0	0	0	0	0	0	0	0	0	0	0	0	0	0	0	0	0	0	0	0	0	0
gi|118474057|ref|NC_008599.1|	1191074	0	CFF8240_1208	mnmC	5-methylaminomethyl-2-thiouridine methyltransferase	1189313	1191151		1762		1	GTTCACATTC.GATCAAAGGC	G	A	40	PASS	NA	GT	5	14	0		1	1	1	1	1	0	0	0	0	0	0	0	0	0	0	0	0	0	0	0	0	0	0	0	0	0	0
gi|118474057|ref|NC_008599.1|	1191772	0	CFF8240_1209	-	N-acetylmuramoyl-L-alanine amidase	1191148	1192557		625		1	TTCTTGAACC.AACCGCTCCG	A	G	40	PASS	NA	GT	5	14	0		1	1	1	1	1	0	0	0	0	0	0	0	0	0	0	0	0	0	0	0	0	0	0	0	0	0	0
gi|118474057|ref|NC_008599.1|	1192003	0	CFF8240_1209	-	N-acetylmuramoyl-L-alanine amidase	1191148	1192557		856		1	TAGATACTCC.GTCTTTTATG	G	A	40	PASS	NA	GT	5	14	0		1	1	1	1	1	0	0	0	0	0	0	0	0	0	0	0	0	0	0	0	0	0	0	0	0	0	0
gi|118474057|ref|NC_008599.1|	1192466	1	CFF8240_1209	-	N-acetylmuramoyl-L-alanine amidase	1191148	1192557		1319		1	TTTAGTTTGA.TCGTAGCTTA	T	G	40	PASS	NA	GT	5	14	0		1	1	1	1	1	0	0	0	0	0	0	0	0	0	0	0	0	0	0	0	0	0	0	0	0	0	0
gi|118474057|ref|NC_008599.1|	1195241	0	CFF8240_1212	-	GTP pyrophosphokinase	1195073	1197271		169		1	TTAAAGTAAT.GGTTACTAGA	G	A	40	PASS	NA	GT	5	14	0		1	1	1	1	1	0	0	0	0	0	0	0	0	0	0	0	0	0	0	0	0	0	0	0	0	0	0
gi|118474057|ref|NC_008599.1|	1196435	0	CFF8240_1212	-	GTP pyrophosphokinase	1195073	1197271		1363		1	CCATACTGAT.GCCTTTTCTT	G	A	40	PASS	NA	GT	5	14	0		1	1	1	1	1	0	0	0	0	0	0	0	0	0	0	0	0	0	0	0	0	0	0	0	0	0	0
gi|118474057|ref|NC_008599.1|	1197489	#N/A	CFF8240_1214	pyrH	uridylate kinase	1197489	1198205		1		1	TCTCTCCTTG.CTAATTTTTA	C	T	40	PASS	NA	GT	5	14	0		1	1	1	1	1	0	0	0	0	0	0	0	0	0	0	0	0	0	0	0	0	0	0	0	0	0	0
gi|118474057|ref|NC_008599.1|	1198702	0	CFF8240_1215	-	M24/M37 family peptidase	1198261	1199427		442		1	TTATATCTCC.CGTGTTCGCA	C	A	40	PASS	NA	GT	5	14	0		1	1	1	1	1	0	0	0	0	0	0	0	0	0	0	0	0	0	0	0	0	0	0	0	0	0	0
gi|118474057|ref|NC_008599.1|	1200467	1	CFF8240_1217	-	lipoprotein releasing system ATP-binding protein LolD	1200262	1200933		206		1	AGGATTATGC.GCTAAAGCCC	G	A	40	PASS	NA	GT	5	14	0		1	1	1	1	1	0	0	0	0	0	0	0	0	0	0	0	0	0	0	0	0	0	0	0	0	0	0
gi|118474057|ref|NC_008599.1|	1200649	0	CFF8240_1217	-	lipoprotein releasing system ATP-binding protein LolD	1200262	1200933		388		1	CATTCCACTC.GTTTATAAGT	G	A	40	PASS	NA	GT	5	14	0		1	1	1	1	1	0	0	0	0	0	0	0	0	0	0	0	0	0	0	0	0	0	0	0	0	0	0
gi|118474057|ref|NC_008599.1|	1201590	0	CFF8240_1218	trmB	tRNA (guanine-N(7)-)-methyltransferase	1200918	1202105		673		1	TCAAAAGAAT.AACATTTTTT	A	G	40	PASS	NA	GT	5	14	0		1	1	1	1	1	0	0	0	0	0	0	0	0	0	0	0	0	0	0	0	0	0	0	0	0	0	0
gi|118474057|ref|NC_008599.1|	1202732	0	CFF8240_1219	-	fibronectin type III domain-containing protein	1202105	1203271		628		1	GTATTCTATA.TCTATAATGA	T	C	40	PASS	NA	GT	5	14	0		1	1	1	1	1	0	0	0	0	0	0	0	0	0	0	0	0	0	0	0	0	0	0	0	0	0	0
gi|118474057|ref|NC_008599.1|	1205078	0	CFF8240_1222	-	cell cycle protein	1204275	1205381		804		1	GTTTTATAGG.AGGCATGGTG	A	G	40	PASS	NA	GT	5	14	0		1	1	1	1	1	0	0	0	0	0	0	0	0	0	0	0	0	0	0	0	0	0	0	0	0	0	0
gi|118474057|ref|NC_008599.1|	1206958	0	CFF8240_1223	-	methyl-accepting chemotaxis protein	1206098	1207243		861		1	CGCTATCATC.GACTATGGAA	G	A	40	PASS	NA	GT	5	14	0		1	1	1	1	1	0	0	0	0	0	0	0	0	0	0	0	0	0	0	0	0	0	0	0	0	0	0
gi|118474057|ref|NC_008599.1|	1207126	1	CFF8240_1223	-	methyl-accepting chemotaxis protein	1206098	1207243		1029		1	AAGTAGGCAA.CATCGGAATT	C	A	40	PASS	NA	GT	5	14	0		1	1	1	1	1	0	0	0	0	0	0	0	0	0	0	0	0	0	0	0	0	0	0	0	0	0	0
gi|118474057|ref|NC_008599.1|	1207613	0	CFF8240_1224	-	transcriptional regulator	1207373	1207705		241		1	GTTTTTTACC.GCCCATTAAG	G	A	40	PASS	NA	GT	5	14	0		1	1	1	1	1	0	0	0	0	0	0	0	0	0	0	0	0	0	0	0	0	0	0	0	0	0	0
gi|118474057|ref|NC_008599.1|	1208162	1	CFF8240_1225	-	hypothetical protein	1207945	1208580		218		1	GGAGAGTGGG.GAGATTTAAA	G	A	40	PASS	NA	GT	5	14	0		1	1	1	1	1	0	0	0	0	0	0	0	0	0	0	0	0	0	0	0	0	0	0	0	0	0	0
gi|118474057|ref|NC_008599.1|	1208222	1	CFF8240_1225	-	hypothetical protein	1207945	1208580		278		1	CATAATAATA.GGGCAAAGCT	G	A	40	PASS	NA	GT	5	14	0		1	1	1	1	1	0	0	0	0	0	0	0	0	0	0	0	0	0	0	0	0	0	0	0	0	0	0
gi|118474057|ref|NC_008599.1|	1208816	0	CFF8240_1226	-	cation diffusion facilitator family transporter	1208684	1209667		133		1	TGCTGCTAGT.GCTTAAAATA	G	A	40	PASS	NA	GT	5	14	0		1	1	1	1	1	0	0	0	0	0	0	0	0	0	0	0	0	0	0	0	0	0	0	0	0	0	0
gi|118474057|ref|NC_008599.1|	1208995	1	CFF8240_1226	-	cation diffusion facilitator family transporter	1208684	1209667		312		1	TTTAGCGGCG.TCACAGAAAG	T	C	40	PASS	NA	GT	5	14	0		1	1	1	1	1	0	0	0	0	0	0	0	0	0	0	0	0	0	0	0	0	0	0	0	0	0	0
gi|118474057|ref|NC_008599.1|	1213509	1	CFF8240_1229	putP	sodium/proline symporter	1212076	1213590		1434		1	TTTAAATTTG.ATCTTTTATT	A	T	40	PASS	NA	GT	5	14	0		1	1	1	1	1	0	0	0	0	0	0	0	0	0	0	0	0	0	0	0	0	0	0	0	0	0	0
gi|118474057|ref|NC_008599.1|	1214463	1	CFF8240_1231	-	amino acid ABC transporter, ATP-binding protein	1214411	1215139		53		1	AAAGTTTTAA.ACAGTATAAG	A	G	40	PASS	NA	GT	5	14	0		1	1	1	1	1	0	0	0	0	0	0	0	0	0	0	0	0	0	0	0	0	0	0	0	0	0	0
gi|118474057|ref|NC_008599.1|	1214983	0	CFF8240_1231	-	amino acid ABC transporter, ATP-binding protein	1214411	1215139		573		1	CGATGCTTGT.AGTAACTCAC	A	G	40	PASS	NA	GT	5	14	0		1	1	1	1	1	0	0	0	0	0	0	0	0	0	0	0	0	0	0	0	0	0	0	0	0	0	0
gi|118474057|ref|NC_008599.1|	1216180	0	CFF8240_1233	-	CjaC	1215911	1216636		270		1	GTATGAGTGC.TACAACTGAG	T	C	40	PASS	NA	GT	5	14	0		1	1	1	1	1	0	0	0	0	0	0	0	0	0	0	0	0	0	0	0	0	0	0	0	0	0	0
gi|118474057|ref|NC_008599.1|	1216258	0	CFF8240_1233	-	CjaC	1215911	1216636		348		1	AAATGGCGAC.CGACAAAGAG	C	A	40	PASS	NA	GT	5	14	0		1	1	1	1	1	0	0	0	0	0	0	0	0	0	0	0	0	0	0	0	0	0	0	0	0	0	0
gi|118474057|ref|NC_008599.1|	1216898	0	CFF8240_1234	-	thiamine-phosphate pyrophosphorylase	1216674	1217282		225		1	CTTGCGGTGC.GCACGGTGTT	G	A	40	PASS	NA	GT	5	14	0		1	1	1	1	1	0	0	0	0	0	0	0	0	0	0	0	0	0	0	0	0	0	0	0	0	0	0
gi|118474057|ref|NC_008599.1|	1216961	0	CFF8240_1234	-	thiamine-phosphate pyrophosphorylase	1216674	1217282		288		1	TACTAGGTAA.AAACTCCATT	A	G	40	PASS	NA	GT	5	14	0		1	1	1	1	1	0	0	0	0	0	0	0	0	0	0	0	0	0	0	0	0	0	0	0	0	0	0
gi|118474057|ref|NC_008599.1|	1218337	0	CFF8240_1236	-	putative aminotransferase	1218139	1219419		199		1	CAAATTTAGC.ACTTAAAGTA	A	G	40	PASS	NA	GT	5	14	0		1	1	1	1	1	0	0	0	0	0	0	0	0	0	0	0	0	0	0	0	0	0	0	0	0	0	0
gi|118474057|ref|NC_008599.1|	1221416	0	CFF8240_1238	dnaE	DNA polymerase III subunit alpha	1221356	1225351		61		1	CATCACTAAC.GATAAATTCA	G	A	40	PASS	NA	GT	5	14	0		1	1	1	1	1	0	0	0	0	0	0	0	0	0	0	0	0	0	0	0	0	0	0	0	0	0	0
gi|118474057|ref|NC_008599.1|	1221926	0	CFF8240_1238	dnaE	DNA polymerase III subunit alpha	1221356	1225351		571		1	CACTTTCTTT.GGTTAAATTT	G	A	40	PASS	NA	GT	5	14	0		1	1	1	1	1	0	0	0	0	0	0	0	0	0	0	0	0	0	0	0	0	0	0	0	0	0	0
gi|118474057|ref|NC_008599.1|	1224686	0	CFF8240_1238	dnaE	DNA polymerase III subunit alpha	1221356	1225351		3331		1	TCTTTTGAGC.TACTGCACTA	T	C	40	PASS	NA	GT	5	14	0		1	1	1	1	1	0	0	0	0	0	0	0	0	0	0	0	0	0	0	0	0	0	0	0	0	0	0
gi|118474057|ref|NC_008599.1|	1227650	1	CFF8240_1241	-	proline/pyrroline-5-carboxylate dehydrogenase	1226089	1229589		1562		1	TTCGATAAAC.CTCTTAACAG	C	T	40	PASS	NA	GT	5	14	0		1	1	1	1	1	0	0	0	0	0	0	0	0	0	0	0	0	0	0	0	0	0	0	0	0	0	0
gi|118474057|ref|NC_008599.1|	1228725	0	CFF8240_1241	-	proline/pyrroline-5-carboxylate dehydrogenase	1226089	1229589		2637		1	ATGCCCTGCA.TTTAGCAAAT	T	C	40	PASS	NA	GT	5	14	0		1	1	1	1	1	0	0	0	0	0	0	0	0	0	0	0	0	0	0	0	0	0	0	0	0	0	0
gi|118474057|ref|NC_008599.1|	1229295	0	CFF8240_1241	-	proline/pyrroline-5-carboxylate dehydrogenase	1226089	1229589		3207		1	ATATACAAAT.CGTATTAAAA	C	A	40	PASS	NA	GT	5	14	0		1	1	1	1	1	0	0	0	0	0	0	0	0	0	0	0	0	0	0	0	0	0	0	0	0	0	0
gi|118474057|ref|NC_008599.1|	1229350	1	CFF8240_1241	-	proline/pyrroline-5-carboxylate dehydrogenase	1226089	1229589		3262		1	ACAAGAAGAT.CTTGTAGATT	C	A	40	PASS	NA	GT	5	14	0		1	1	1	1	1	0	0	0	0	0	0	0	0	0	0	0	0	0	0	0	0	0	0	0	0	0	0
gi|118474057|ref|NC_008599.1|	1229590	#N/A							1229591			GAAAGGATAA.AACATGGAAT	A	G	40	PASS	NA	GT	5	14	0		1	1	1	1	1	0	0	0	0	0	0	0	0	0	0	0	0	0	0	0	0	0	0	0	0	0	0
gi|118474057|ref|NC_008599.1|	1229721	0	CFF8240_1242	putP	sodium/proline symporter	1229593	1231068		129		1	TAGGTGGAAG.GAGCATGGGG	G	A	40	PASS	NA	GT	5	14	0		1	1	1	1	1	0	0	0	0	0	0	0	0	0	0	0	0	0	0	0	0	0	0	0	0	0	0
gi|118474057|ref|NC_008599.1|	1230858	0	CFF8240_1242	putP	sodium/proline symporter	1229593	1231068		1266		1	TGTTTTGGAG.CAATATGACT	C	T	40	PASS	NA	GT	5	14	0		1	1	1	1	1	0	0	0	0	0	0	0	0	0	0	0	0	0	0	0	0	0	0	0	0	0	0
gi|118474057|ref|NC_008599.1|	1232943	0	CFF8240_1244	nrfA	nitrite reductase	1231834	1233657		1110		1	ACGAGCTATA.CAGCGGCGGC	C	T	40	PASS	NA	GT	5	14	0		1	1	1	1	1	0	0	0	0	0	0	0	0	0	0	0	0	0	0	0	0	0	0	0	0	0	0
gi|118474057|ref|NC_008599.1|	1232961	0	CFF8240_1244	nrfA	nitrite reductase	1231834	1233657		1128		1	GCGTACATGC.TGCAAACGGC	T	C	40	PASS	NA	GT	5	14	0		1	1	1	1	1	0	0	0	0	0	0	0	0	0	0	0	0	0	0	0	0	0	0	0	0	0	0
gi|118474057|ref|NC_008599.1|	1233111	0	CFF8240_1244	nrfA	nitrite reductase	1231834	1233657		1278		1	ATCTAAAATC.GCAGATAAAA	G	A	40	PASS	NA	GT	5	14	0		1	1	1	1	1	0	0	0	0	0	0	0	0	0	0	0	0	0	0	0	0	0	0	0	0	0	0
gi|118474057|ref|NC_008599.1|	1233946	0	CFF8240_1245	thiJ	4-methyl-5(beta-hydroxyethyl)-thiazole monophosphate synthesis protein	1233769	1234308		178		1	TTTCAAAACC.AGGATAGCAA	A	G	40	PASS	NA	GT	5	14	0		1	1	1	1	1	0	0	0	0	0	0	0	0	0	0	0	0	0	0	0	0	0	0	0	0	0	0
gi|118474057|ref|NC_008599.1|	1234853	#N/A							1234854			TATTTTACTG.CAACTCTTGA	C	T	40	PASS	NA	GT	5	14	0		1	1	1	1	1	0	0	0	0	0	0	0	0	0	0	0	0	0	0	0	0	0	0	0	0	0	0
gi|118474057|ref|NC_008599.1|	1235575	0	CFF8240_1247	efp	elongation factor P	1235101	1235670		475		1	CGCCTTTTCC.CGGCTTTACA	C	A	40	PASS	NA	GT	5	14	0		1	1	1	1	1	0	0	0	0	0	0	0	0	0	0	0	0	0	0	0	0	0	0	0	0	0	0
gi|118474057|ref|NC_008599.1|	1237634	1	CFF8240_1249	-	hypothetical protein	1237266	1237739		369		1	TGTACAGCGG.TCGTATGAGG	T	C	40	PASS	NA	GT	5	14	0		1	1	1	1	1	0	0	0	0	0	0	0	0	0	0	0	0	0	0	0	0	0	0	0	0	0	0
gi|118474057|ref|NC_008599.1|	1237731	#N/A	CFF8240_1249	-	hypothetical protein	1237266	1237739		466		1	AGAGACTATT.CAATCTCATA	C	T	40	PASS	NA	GT	5	14	0		1	1	1	1	1	0	0	0	0	0	0	0	0	0	0	0	0	0	0	0	0	0	0	0	0	0	0
gi|118474057|ref|NC_008599.1|	1237849	0	CFF8240_1250	rpsA	30S ribosomal protein S1	1237747	1239420		103		1	GTCTTTTTAC.ACTCAATCTA	A	G	40	PASS	NA	GT	5	14	0		1	1	1	1	1	0	0	0	0	0	0	0	0	0	0	0	0	0	0	0	0	0	0	0	0	0	0
gi|118474057|ref|NC_008599.1|	1239022	0	CFF8240_1250	rpsA	30S ribosomal protein S1	1237747	1239420		1276		1	TAGCTACGAA.GCCGCCTTTG	G	A	40	PASS	NA	GT	5	14	0		1	1	1	1	1	0	0	0	0	0	0	0	0	0	0	0	0	0	0	0	0	0	0	0	0	0	0
gi|118474057|ref|NC_008599.1|	1239803	0	CFF8240_1251	ispH	4-hydroxy-3-methylbut-2-enyl diphosphate reductase	1239521	1240360		283		1	ATGTAGCATT.GCAAATAGTA	G	A	40	PASS	NA	GT	5	14	0		1	1	1	1	1	0	0	0	0	0	0	0	0	0	0	0	0	0	0	0	0	0	0	0	0	0	0
gi|118474057|ref|NC_008599.1|	1240111	1	CFF8240_1251	ispH	4-hydroxy-3-methylbut-2-enyl diphosphate reductase	1239521	1240360		591		1	ATCTCTACGT.CGCGCGATTT	C	T	40	PASS	NA	GT	5	14	0		1	1	1	1	1	0	0	0	0	0	0	0	0	0	0	0	0	0	0	0	0	0	0	0	0	0	0
gi|118474057|ref|NC_008599.1|	1240404	0	CFF8240_1252	aroA	3-phosphoshikimate 1-carboxyvinyltransferase	1240350	1241627		55		1	ATTTAGGAAA.AGACGTTGCT	A	G	40	PASS	NA	GT	5	14	0		1	1	1	1	1	0	0	0	0	0	0	0	0	0	0	0	0	0	0	0	0	0	0	0	0	0	0
gi|118474057|ref|NC_008599.1|	1240798	1	CFF8240_1252	aroA	3-phosphoshikimate 1-carboxyvinyltransferase	1240350	1241627		449		1	AGTTTTTGTA.TATGTTATTT	T	C	40	PASS	NA	GT	5	14	0		1	1	1	1	1	0	0	0	0	0	0	0	0	0	0	0	0	0	0	0	0	0	0	0	0	0	0
gi|118474057|ref|NC_008599.1|	1241370	0	CFF8240_1252	aroA	3-phosphoshikimate 1-carboxyvinyltransferase	1240350	1241627		1021		1	AGTTGCCGCA.CTCCAAAATA	C	T	40	PASS	NA	GT	5	14	0		1	1	1	1	1	0	0	0	0	0	0	0	0	0	0	0	0	0	0	0	0	0	0	0	0	0	0
gi|118474057|ref|NC_008599.1|	1242731	0	CFF8240_1253	pheT	phenylalanyl-tRNA synthetase subunit beta	1241624	1243960		1108		1	AAATTTCACT.GCCTATCATA	G	A	40	PASS	NA	GT	5	14	0		1	1	1	1	1	0	0	0	0	0	0	0	0	0	0	0	0	0	0	0	0	0	0	0	0	0	0
gi|118474057|ref|NC_008599.1|	1245752	1	CFF8240_1256	-	hypothetical protein	1245462	1246310		291		1	GAATTTTTTA.GTAAAAACAT	G	C	40	PASS	NA	GT	5	14	0		1	1	1	1	1	0	0	0	0	0	0	0	0	0	0	0	0	0	0	0	0	0	0	0	0	0	0
gi|118474057|ref|NC_008599.1|	1250283	1	CFF8240_1259	-	hypothetical protein	1249205	1251361		1079		1	TGATGTGAAA.CTGTGATACT	C	T	40	PASS	NA	GT	5	14	0		1	1	1	1	1	0	0	0	0	0	0	0	0	0	0	0	0	0	0	0	0	0	0	0	0	0	0
gi|118474057|ref|NC_008599.1|	1250589	1	CFF8240_1259	-	hypothetical protein	1249205	1251361		1385		1	CGTATGATTT.GTATTTTTTA	G	C	40	PASS	NA	GT	5	14	0		1	1	1	1	1	0	0	0	0	0	0	0	0	0	0	0	0	0	0	0	0	0	0	0	0	0	0
gi|118474057|ref|NC_008599.1|	1250633	0	CFF8240_1259	-	hypothetical protein	1249205	1251361		1429		1	TTTTTTCATT.GAATATACCG	G	A	40	PASS	NA	GT	5	14	0		1	1	1	1	1	0	0	0	0	0	0	0	0	0	0	0	0	0	0	0	0	0	0	0	0	0	0
gi|118474057|ref|NC_008599.1|	1250642	0	CFF8240_1259	-	hypothetical protein	1249205	1251361		1438		1	TGAATATACC.GCTTCTGATA	G	A	40	PASS	NA	GT	5	14	0		1	1	1	1	1	0	0	0	0	0	0	0	0	0	0	0	0	0	0	0	0	0	0	0	0	0	0
gi|118474057|ref|NC_008599.1|	1252590	1	CFF8240_1261	purD	phosphoribosylamine--glycine ligase	1251833	1253080		758		1	CATATCTAGT.ACGGCTTTTT	A	G	40	PASS	NA	GT	5	14	0		1	1	1	1	1	0	0	0	0	0	0	0	0	0	0	0	0	0	0	0	0	0	0	0	0	0	0
gi|118474057|ref|NC_008599.1|	1252832	0	CFF8240_1261	purD	phosphoribosylamine--glycine ligase	1251833	1253080		1000		1	TATTTAAACC.GTTTTGTTTA	G	A	40	PASS	NA	GT	5	14	0		1	1	1	1	1	0	0	0	0	0	0	0	0	0	0	0	0	0	0	0	0	0	0	0	0	0	0
gi|118474057|ref|NC_008599.1|	1253481	0	CFF8240_1262	hemD	uroporphyrinogen-III synthase	1253337	1253972		145		1	AGCTAAAATT.ACTCAAAAAT	A	G	40	PASS	NA	GT	5	14	0		1	1	1	1	1	0	0	0	0	0	0	0	0	0	0	0	0	0	0	0	0	0	0	0	0	0	0
gi|118474057|ref|NC_008599.1|	1253906	1	CFF8240_1262	hemD	uroporphyrinogen-III synthase	1253337	1253972		570		1	TAAAATACTA.CCTCGCATAC	C	T	40	PASS	NA	GT	5	14	0		1	1	1	1	1	0	0	0	0	0	0	0	0	0	0	0	0	0	0	0	0	0	0	0	0	0	0
gi|118474057|ref|NC_008599.1|	1254997	#N/A	CFF8240_1264	guaA	GMP synthase	1254465	1255997		533		1	ACTAGATCCT.ACAACACTGC	A	G	40	PASS	NA	GT	5	14	0		1	1	1	1	1	0	0	0	0	0	0	0	0	0	0	0	0	0	0	0	0	0	0	0	0	0	0
gi|118474057|ref|NC_008599.1|	1255251	0	CFF8240_1264	guaA	GMP synthase	1254465	1255997		787		1	TAAGAAGACC.GTTATCTACA	G	A	40	PASS	NA	GT	5	14	0		1	1	1	1	1	0	0	0	0	0	0	0	0	0	0	0	0	0	0	0	0	0	0	0	0	0	0
gi|118474057|ref|NC_008599.1|	1256380	0	CFF8240_1265	-	hypothetical protein	1256194	1256634		187		1	TTTACAAGAA.TTAAAAAATG	T	C	40	PASS	NA	GT	5	14	0		1	1	1	1	1	0	0	0	0	0	0	0	0	0	0	0	0	0	0	0	0	0	0	0	0	0	0
gi|118474057|ref|NC_008599.1|	1257731	1	CFF8240_1266	uvrC	excinuclease ABC subunit C	1256621	1258429		1111		1	ACATTTAAAA.GCACATAGTT	G	A	40	PASS	NA	GT	5	14	0		1	1	1	1	1	0	0	0	0	0	0	0	0	0	0	0	0	0	0	0	0	0	0	0	0	0	0
gi|118474057|ref|NC_008599.1|	1258012	0	CFF8240_1266	uvrC	excinuclease ABC subunit C	1256621	1258429		1392		1	GCGGAGACGC.GCTTTTAAAA	G	A	40	PASS	NA	GT	5	14	0		1	1	1	1	1	0	0	0	0	0	0	0	0	0	0	0	0	0	0	0	0	0	0	0	0	0	0
gi|118474057|ref|NC_008599.1|	1258548	#N/A							1258549			AGACGCTTAA.CATGTTTGGA	C	T	40	PASS	NA	GT	5	14	0		1	1	1	1	1	0	0	0	0	0	0	0	0	0	0	0	0	0	0	0	0	0	0	0	0	0	0
gi|118474057|ref|NC_008599.1|	1260473	0	CFF8240_1268	-	sensor histidine kinase/response regulator	1259241	1262291		1233		1	TTACGGATCT.GCTTAAAAAC	G	A	40	PASS	NA	GT	5	14	0		1	1	1	1	1	0	0	0	0	0	0	0	0	0	0	0	0	0	0	0	0	0	0	0	0	0	0
gi|118474057|ref|NC_008599.1|	1260704	0	CFF8240_1268	-	sensor histidine kinase/response regulator	1259241	1262291		1464		1	TATGTTATAT.TGATCCATCG	T	C	40	PASS	NA	GT	5	14	0		1	1	1	1	1	0	0	0	0	0	0	0	0	0	0	0	0	0	0	0	0	0	0	0	0	0	0
gi|118474057|ref|NC_008599.1|	1262690	#N/A	CFF8240_1270	-	protein YhbP	1262685	1263095		6		1	TTATTTTAAT.CTCTTTGCCA	C	A	40	PASS	NA	GT	5	14	0		1	1	1	1	1	0	0	0	0	0	0	0	0	0	0	0	0	0	0	0	0	0	0	0	0	0	0
gi|118474057|ref|NC_008599.1|	1263530	0	CFF8240_1271	-	putative ATP/GTP-binding protein	1263186	1263713		345		1	TTAAAAAAGA.CCTTCCGAAT	C	T	40	PASS	NA	GT	5	14	0		1	1	1	1	1	0	0	0	0	0	0	0	0	0	0	0	0	0	0	0	0	0	0	0	0	0	0
gi|118474057|ref|NC_008599.1|	1263572	0	CFF8240_1271	-	putative ATP/GTP-binding protein	1263186	1263713		387		1	ATGCGGTATC.TAGCAGTCTT	T	C	40	PASS	NA	GT	5	14	0		1	1	1	1	1	0	0	0	0	0	0	0	0	0	0	0	0	0	0	0	0	0	0	0	0	0	0
gi|118474057|ref|NC_008599.1|	1265330	0	CFF8240_1274	-	Na+/Pi-cotransporter	1265187	1266953		144		1	CTATGTTTAC.TGCTATAGAG	T	C	40	PASS	NA	GT	5	14	0		1	1	1	1	1	0	0	0	0	0	0	0	0	0	0	0	0	0	0	0	0	0	0	0	0	0	0
gi|118474057|ref|NC_008599.1|	1266506	0	CFF8240_1274	-	Na+/Pi-cotransporter	1265187	1266953		1320		1	AAAAAGAAGA.CGTAAGTAAA	C	T	40	PASS	NA	GT	5	14	0		1	1	1	1	1	0	0	0	0	0	0	0	0	0	0	0	0	0	0	0	0	0	0	0	0	0	0
gi|118474057|ref|NC_008599.1|	1266590	0	CFF8240_1274	-	Na+/Pi-cotransporter	1265187	1266953		1404		1	AGCCGAATAT.CTATAAATTT	C	A	40	PASS	NA	GT	5	14	0		1	1	1	1	1	0	0	0	0	0	0	0	0	0	0	0	0	0	0	0	0	0	0	0	0	0	0
gi|118474057|ref|NC_008599.1|	1266764	0	CFF8240_1274	-	Na+/Pi-cotransporter	1265187	1266953		1578		1	ATGAAAAAGA.CGAGATAAAC	C	T	40	PASS	NA	GT	5	14	0		1	1	1	1	1	0	0	0	0	0	0	0	0	0	0	0	0	0	0	0	0	0	0	0	0	0	0
gi|118474057|ref|NC_008599.1|	1268101	1	CFF8240_1277	actP	acetate permease	1267837	1269450		265		1	AGGTATCTCG.GCACTTGTTT	G	A	40	PASS	NA	GT	5	14	0		1	1	1	1	1	0	0	0	0	0	0	0	0	0	0	0	0	0	0	0	0	0	0	0	0	0	0
gi|118474057|ref|NC_008599.1|	1273645	#N/A							1273646			GGTGGCTTGC.GCTCGGAGTT	G	A	40	PASS	NA	GT	5	14	0		1	1	1	1	1	0	0	0	0	0	0	0	0	0	0	0	0	0	0	0	0	0	0	0	0	0	0
gi|118474057|ref|NC_008599.1|	1274030	1	CFF8240_1283	-	hypothetical protein	1273894	1274193		137		1	AAAATACTCT.CTTTGACTAT	C	A	40	PASS	NA	GT	5	14	0		1	1	1	1	1	0	0	0	0	0	0	0	0	0	0	0	0	0	0	0	0	0	0	0	0	0	0
gi|118474057|ref|NC_008599.1|	1274146	0	CFF8240_1283	-	hypothetical protein	1273894	1274193		253		1	CCACACCTTG.TCTCTCACTC	T	C	40	PASS	NA	GT	5	14	0		1	1	1	1	1	0	0	0	0	0	0	0	0	0	0	0	0	0	0	0	0	0	0	0	0	0	0
gi|118474057|ref|NC_008599.1|	1275340	0	CFF8240_1285	-	NADH-dependent butanol dehydrogenase a	1275320	1276465		21		1	TTTCATATTG.TAACCCGACA	T	C	40	PASS	NA	GT	5	14	0		1	1	1	1	1	0	0	0	0	0	0	0	0	0	0	0	0	0	0	0	0	0	0	0	0	0	0
gi|118474057|ref|NC_008599.1|	1275385	0	CFF8240_1285	-	NADH-dependent butanol dehydrogenase a	1275320	1276465		66		1	AAAATAGTAT.CGGCGAGTAT	C	T	40	PASS	NA	GT	5	14	0		1	1	1	1	1	0	0	0	0	0	0	0	0	0	0	0	0	0	0	0	0	0	0	0	0	0	0
gi|118474057|ref|NC_008599.1|	1275474	1	CFF8240_1285	-	NADH-dependent butanol dehydrogenase a	1275320	1276465		155		1	TTCGATAAAG.CAACCGCTAG	C	T	40	PASS	NA	GT	5	14	0		1	1	1	1	1	0	0	0	0	0	0	0	0	0	0	0	0	0	0	0	0	0	0	0	0	0	0
gi|118474057|ref|NC_008599.1|	1276189	0	CFF8240_1285	-	NADH-dependent butanol dehydrogenase a	1275320	1276465		870		1	TTTCAGTCGT.GATGCCTGCT	G	T	40	PASS	NA	GT	5	14	0		1	1	1	1	1	0	0	0	0	0	0	0	0	0	0	0	0	0	0	0	0	0	0	0	0	0	0
gi|118474057|ref|NC_008599.1|	1277124	#N/A							1277125			CAGTTGCACA.GCATTGATAG	G	A	40	PASS	NA	GT	5	14	0		1	1	1	1	1	0	0	0	0	0	0	0	0	0	0	0	0	0	0	0	0	0	0	0	0	0	0
gi|118474057|ref|NC_008599.1|	1277216	0	CFF8240_1289	-	putative periplasmic ATP/GTP-binding protein	1277142	1277363		75		1	TCTATGACGG.CAATATTTTT	C	T	40	PASS	NA	GT	5	14	0		1	1	1	1	1	0	0	0	0	0	0	0	0	0	0	0	0	0	0	0	0	0	0	0	0	0	0
gi|118474057|ref|NC_008599.1|	1277230	1	CFF8240_1289	-	putative periplasmic ATP/GTP-binding protein	1277142	1277363		89		1	ATTTTTGTCC.TAAACGTAGG	T	C	40	PASS	NA	GT	5	14	0		1	1	1	1	1	0	0	0	0	0	0	0	0	0	0	0	0	0	0	0	0	0	0	0	0	0	0
gi|118474057|ref|NC_008599.1|	1277308	1	CFF8240_1289	-	putative periplasmic ATP/GTP-binding protein	1277142	1277363		167		1	GATGGAAATA.CATTGCAAAA	C	T	40	PASS	NA	GT	5	14	0		1	1	1	1	1	0	0	0	0	0	0	0	0	0	0	0	0	0	0	0	0	0	0	0	0	0	0
gi|118474057|ref|NC_008599.1|	1279065	1	CFF8240_1291	-	hypothetical protein	1278980	1279594		86		1	GAAATTCCGC.AAGACTACTA	A	G	40	PASS	NA	GT	5	14	0		1	1	1	1	1	0	0	0	0	0	0	0	0	0	0	0	0	0	0	0	0	0	0	0	0	0	0
gi|118474057|ref|NC_008599.1|	1279077	1	CFF8240_1291	-	hypothetical protein	1278980	1279594		98		1	GACTACTACC.TAAACTCCTA	T	C	40	PASS	NA	GT	5	14	0		1	1	1	1	1	0	0	0	0	0	0	0	0	0	0	0	0	0	0	0	0	0	0	0	0	0	0
gi|118474057|ref|NC_008599.1|	1280917	1	CFF8240_1292	-	sodium- and chloride-dependent transporter	1279827	1281203		1091		1	TATTATGGAG.ATACATCTGC	A	C	40	PASS	NA	GT	5	14	0		1	1	1	1	1	0	0	0	0	0	0	0	0	0	0	0	0	0	0	0	0	0	0	0	0	0	0
gi|118474057|ref|NC_008599.1|	1282853	0	CFF8240_1293	-	biotin/lipoyl attachment	1281231	1283072		1623		1	AAATATCCAG.CGGCAATGGA	C	T	40	PASS	NA	GT	5	14	0		1	1	1	1	1	0	0	0	0	0	0	0	0	0	0	0	0	0	0	0	0	0	0	0	0	0	0
gi|118474057|ref|NC_008599.1|	1283459	0	CFF8240_1294	pckA	phosphoenolpyruvate carboxykinase	1283229	1284806		231		1	AAGTAAATAA.ACCTATCAGC	A	G	40	PASS	NA	GT	5	14	0		1	1	1	1	1	0	0	0	0	0	0	0	0	0	0	0	0	0	0	0	0	0	0	0	0	0	0
gi|118474057|ref|NC_008599.1|	1283708	0	CFF8240_1294	pckA	phosphoenolpyruvate carboxykinase	1283229	1284806		480		1	GTGTTGATGA.CAATTATAAA	C	T	40	PASS	NA	GT	5	14	0		1	1	1	1	1	0	0	0	0	0	0	0	0	0	0	0	0	0	0	0	0	0	0	0	0	0	0
gi|118474057|ref|NC_008599.1|	1284476	0	CFF8240_1294	pckA	phosphoenolpyruvate carboxykinase	1283229	1284806		1248		1	ATCAAGTAAA.CGTATATTTA	C	T	40	PASS	NA	GT	5	14	0		1	1	1	1	1	0	0	0	0	0	0	0	0	0	0	0	0	0	0	0	0	0	0	0	0	0	0
gi|118474057|ref|NC_008599.1|	1285716	0	CFF8240_1295	argH	argininosuccinate lyase	1284970	1286484		747		1	CTCCTCATCC.CATAAATCGA	C	A	40	PASS	NA	GT	5	14	0		1	1	1	1	1	0	0	0	0	0	0	0	0	0	0	0	0	0	0	0	0	0	0	0	0	0	0
gi|118474057|ref|NC_008599.1|	1291032	#N/A							1291033			AGCCGTGCAA.GACTATCGCA	G	A	40	PASS	NA	GT	5	14	0		1	1	1	1	1	0	0	0	0	0	0	0	0	0	0	0	0	0	0	0	0	0	0	0	0	0	0
gi|118474057|ref|NC_008599.1|	1291087	#N/A							1291088			CAAAAATATA.TGCGGTATAT	T	C	40	PASS	NA	GT	5	14	0		1	1	1	1	1	0	0	0	0	0	0	0	0	0	0	0	0	0	0	0	0	0	0	0	0	0	0
gi|118474057|ref|NC_008599.1|	1291279	#N/A							1291280			ATCAAATTTG.ATAACAATTC	A	G	40	PASS	NA	GT	5	14	0		1	1	1	1	1	0	0	0	0	0	0	0	0	0	0	0	0	0	0	0	0	0	0	0	0	0	0
gi|118474057|ref|NC_008599.1|	1291734	1	CFF8240_1304	-	multicopper oxidase family protein	1291300	1292868		435		1	ATAATTATTT.TTTTAAAGCT	T	C	40	PASS	NA	GT	5	14	0		1	1	1	1	1	0	0	0	0	0	0	0	0	0	0	0	0	0	0	0	0	0	0	0	0	0	0
gi|118474057|ref|NC_008599.1|	1292084	1	CFF8240_1304	-	multicopper oxidase family protein	1291300	1292868		785		1	TTCATTTGTG.GCTAAGCGTA	G	A	40	PASS	NA	GT	5	14	0		1	1	1	1	1	0	0	0	0	0	0	0	0	0	0	0	0	0	0	0	0	0	0	0	0	0	0
gi|118474057|ref|NC_008599.1|	1292240	1	CFF8240_1304	-	multicopper oxidase family protein	1291300	1292868		941		1	ATCGCTTAAG.GCATCTTGCT	G	A	40	PASS	NA	GT	5	14	0		1	1	1	1	1	0	0	0	0	0	0	0	0	0	0	0	0	0	0	0	0	0	0	0	0	0	0
gi|118474057|ref|NC_008599.1|	1292467	0	CFF8240_1304	-	multicopper oxidase family protein	1291300	1292868		1168		1	GCTCACTTAA.TCTATTTTTA	T	C	40	PASS	NA	GT	5	14	0		1	1	1	1	1	0	0	0	0	0	0	0	0	0	0	0	0	0	0	0	0	0	0	0	0	0	0
gi|118474057|ref|NC_008599.1|	1293126	#N/A	CFF8240_1305	-	methyl-accepting chemotaxis protein	1293090	1295048		37		1	AGTATCGATT.GGAGTATCCA	G	A	40	PASS	NA	GT	5	14	0		1	1	1	1	1	0	0	0	0	0	0	0	0	0	0	0	0	0	0	0	0	0	0	0	0	0	0
gi|118474057|ref|NC_008599.1|	1298009	#N/A							1298010			AGCGAATAAA.ACTCCAAGCT	A	C	40	PASS	NA	GT	5	14	0		1	1	1	1	1	0	0	0	0	0	0	0	0	0	0	0	0	0	0	0	0	0	0	0	0	0	0
gi|118474057|ref|NC_008599.1|	1298155	1	CFF8240_1308	-	hypothetical protein	1298066	1298197		90		1	AATATCCAAG.ACTCACTAGG	A	G	40	PASS	NA	GT	5	14	0		1	1	1	1	1	0	0	0	0	0	0	0	0	0	0	0	0	0	0	0	0	0	0	0	0	0	0
gi|118474057|ref|NC_008599.1|	1298608	#N/A							1298609			GAGACAGGTT.AGCCCAAATA	A	T	40	PASS	NA	GT	5	14	0		1	1	1	1	1	0	0	0	0	0	0	0	0	0	0	0	0	0	0	0	0	0	0	0	0	0	0
gi|118474057|ref|NC_008599.1|	1298707	#N/A							1298708			AATAAAGTCC.TAATAATAAA	T	C	40	PASS	NA	GT	5	14	0		1	1	1	1	1	0	0	0	0	0	0	0	0	0	0	0	0	0	0	0	0	0	0	0	0	0	0
gi|118474057|ref|NC_008599.1|	1299321	0	CFF8240_1311	fusA	elongation factor G	1298859	1300934		463		1	TTTCGACTGC.TGGTATATAC	T	C	40	PASS	NA	GT	5	14	0		1	1	1	1	1	0	0	0	0	0	0	0	0	0	0	0	0	0	0	0	0	0	0	0	0	0	0
gi|118474057|ref|NC_008599.1|	1299726	0	CFF8240_1311	fusA	elongation factor G	1298859	1300934		868		1	TAACCGGATC.TGGGAAATCC	T	C	40	PASS	NA	GT	5	14	0		1	1	1	1	1	0	0	0	0	0	0	0	0	0	0	0	0	0	0	0	0	0	0	0	0	0	0
gi|118474057|ref|NC_008599.1|	1299957	0	CFF8240_1311	fusA	elongation factor G	1298859	1300934		1099		1	AAACTCTAAC.GAAAGTTAGC	G	A	40	PASS	NA	GT	5	14	0		1	1	1	1	1	0	0	0	0	0	0	0	0	0	0	0	0	0	0	0	0	0	0	0	0	0	0
gi|118474057|ref|NC_008599.1|	1301205	0	CFF8240_1312	rpsG	30S ribosomal protein S7	1300947	1301417		259		1	CTTCCATGAT.CGGTTTTACG	C	T	40	PASS	NA	GT	5	14	0		1	1	1	1	1	0	0	0	0	0	0	0	0	0	0	0	0	0	0	0	0	0	0	0	0	0	0
gi|118474057|ref|NC_008599.1|	1302444	0	CFF8240_1314	rpoC	DNA-directed RNA polymerase subunit beta'	1302048	1306574		397		1	TTATAGCAAC.GCCTTGTGAG	G	A	40	PASS	NA	GT	5	14	0		1	1	1	1	1	0	0	0	0	0	0	0	0	0	0	0	0	0	0	0	0	0	0	0	0	0	0
gi|118474057|ref|NC_008599.1|	1303425	0	CFF8240_1314	rpoC	DNA-directed RNA polymerase subunit beta'	1302048	1306574		1378		1	TTATAACCTC.GACTATACTC	G	T	40	PASS	NA	GT	5	14	0		1	1	1	1	1	0	0	0	0	0	0	0	0	0	0	0	0	0	0	0	0	0	0	0	0	0	0
gi|118474057|ref|NC_008599.1|	1303569	0	CFF8240_1314	rpoC	DNA-directed RNA polymerase subunit beta'	1302048	1306574		1522		1	CATCGCTTTT.GCCTTTTATA	G	A	40	PASS	NA	GT	5	14	0		1	1	1	1	1	0	0	0	0	0	0	0	0	0	0	0	0	0	0	0	0	0	0	0	0	0	0
gi|118474057|ref|NC_008599.1|	1303681	1	CFF8240_1314	rpoC	DNA-directed RNA polymerase subunit beta'	1302048	1306574		1634		1	ACGACGATTT.GTTACTATAA	G	A	40	PASS	NA	GT	5	14	0		1	1	1	1	1	0	0	0	0	0	0	0	0	0	0	0	0	0	0	0	0	0	0	0	0	0	0
gi|118474057|ref|NC_008599.1|	1303740	0	CFF8240_1314	rpoC	DNA-directed RNA polymerase subunit beta'	1302048	1306574		1693		1	TAATAAATCC.CTCTTTTTGA	C	T	40	PASS	NA	GT	5	14	0		1	1	1	1	1	0	0	0	0	0	0	0	0	0	0	0	0	0	0	0	0	0	0	0	0	0	0
gi|118474057|ref|NC_008599.1|	1303785	0	CFF8240_1314	rpoC	DNA-directed RNA polymerase subunit beta'	1302048	1306574		1738		1	CCGTTGAAGC.AGTACCGCCA	A	G	40	PASS	NA	GT	5	14	0		1	1	1	1	1	0	0	0	0	0	0	0	0	0	0	0	0	0	0	0	0	0	0	0	0	0	0
gi|118474057|ref|NC_008599.1|	1309030	0	CFF8240_1316	rpoB	DNA-directed RNA polymerase subunit beta	1306567	1310706		2464		1	CTTCAAATCC.GGCACGCTCT	G	C	40	PASS	NA	GT	5	14	0		1	1	1	1	1	0	0	0	0	0	0	0	0	0	0	0	0	0	0	0	0	0	0	0	0	0	0
gi|118474057|ref|NC_008599.1|	1310392	0	CFF8240_1316	rpoB	DNA-directed RNA polymerase subunit beta	1306567	1310706		3826		1	CTCTGTCATG.TACAATCAGT	T	C	40	PASS	NA	GT	5	14	0		1	1	1	1	1	0	0	0	0	0	0	0	0	0	0	0	0	0	0	0	0	0	0	0	0	0	0
gi|118474057|ref|NC_008599.1|	1312132	0	CFF8240_1319	rplA	50S ribosomal protein L1	1311805	1312509		328		1	GACCTATTTT.ACCTACTAAT	A	G	40	PASS	NA	GT	5	14	0		1	1	1	1	1	0	0	0	0	0	0	0	0	0	0	0	0	0	0	0	0	0	0	0	0	0	0
gi|118474057|ref|NC_008599.1|	1312408	0	CFF8240_1319	rplA	50S ribosomal protein L1	1311805	1312509		604		1	TAGCAGAAGC.TAAAGTTTTA	T	C	40	PASS	NA	GT	5	14	0		1	1	1	1	1	0	0	0	0	0	0	0	0	0	0	0	0	0	0	0	0	0	0	0	0	0	0
gi|118474057|ref|NC_008599.1|	1314587	0	CFF8240_1325	tuf	elongation factor Tu	1314062	1315261		526		1	GGCCAGAAAT.CGAGAATACG	C	T	40	PASS	NA	GT	5	14	0		1	1	1	1	1	0	0	0	0	0	0	0	0	0	0	0	0	0	0	0	0	0	0	0	0	0	0
gi|118474057|ref|NC_008599.1|	1315995	#N/A							1315996			TAAATATAAA.ATTAAATTTT	A	T	40	PASS	NA	GT	5	14	0		1	1	1	1	1	0	0	0	0	0	0	0	0	0	0	0	0	0	0	0	0	0	0	0	0	0	0
gi|118474057|ref|NC_008599.1|	1316056	0	CFF8240_1330	sodC	copper/zinc superoxide dismutase	1316041	1316601		16		1	TTATAACTCC.GCAAACAAGT	G	A	40	PASS	NA	GT	5	14	0		1	1	1	1	1	0	0	0	0	0	0	0	0	0	0	0	0	0	0	0	0	0	0	0	0	0	0
gi|118474057|ref|NC_008599.1|	1317532	1	CFF8240_1332	pyrF	orotidine 5'-phosphate decarboxylase	1316877	1317560		656		1	ATCAGAGTTC.GCAAGATCTA	G	A	40	PASS	NA	GT	5	14	0		1	1	1	1	1	0	0	0	0	0	0	0	0	0	0	0	0	0	0	0	0	0	0	0	0	0	0
gi|118474057|ref|NC_008599.1|	1318185	0	CFF8240_1334	ribH	6,7-dimethyl-8-ribityllumazine synthase	1317957	1318427		229		1	CTCTGATAAC.AGCTCCAACG	A	G	40	PASS	NA	GT	5	14	0		1	1	1	1	1	0	0	0	0	0	0	0	0	0	0	0	0	0	0	0	0	0	0	0	0	0	0
gi|118474057|ref|NC_008599.1|	1318188	0	CFF8240_1334	ribH	6,7-dimethyl-8-ribityllumazine synthase	1317957	1318427		232		1	TGATAACAGC.TCCAACGCAG	T	C	40	PASS	NA	GT	5	14	0		1	1	1	1	1	0	0	0	0	0	0	0	0	0	0	0	0	0	0	0	0	0	0	0	0	0	0
gi|118474057|ref|NC_008599.1|	1318218	0	CFF8240_1334	ribH	6,7-dimethyl-8-ribityllumazine synthase	1317957	1318427		262		1	CCCATTTCCC.GCTACTTAAA	G	A	40	PASS	NA	GT	5	14	0		1	1	1	1	1	0	0	0	0	0	0	0	0	0	0	0	0	0	0	0	0	0	0	0	0	0	0
gi|118474057|ref|NC_008599.1|	1318951	0	CFF8240_1336	-	chaperonin	1318801	1319127		151		1	TAAAAAGAGT.GTAAGCCACA	G	A	40	PASS	NA	GT	5	14	0		1	1	1	1	1	0	0	0	0	0	0	0	0	0	0	0	0	0	0	0	0	0	0	0	0	0	0
gi|118474057|ref|NC_008599.1|	1320013	#N/A	CFF8240_1338	-	integral membrane protein	1319984	1320874		30		1	AAAACTCCGC.TTAAAACGAT	T	C	40	PASS	NA	GT	5	14	0		1	1	1	1	1	0	0	0	0	0	0	0	0	0	0	0	0	0	0	0	0	0	0	0	0	0	0
gi|118474057|ref|NC_008599.1|	1321457	0	CFF8240_1339	engA	GTP-binding protein EngA	1321002	1322393		456		1	CCGACGAACT.GCGTGATTGG	G	A	40	PASS	NA	GT	5	14	0		1	1	1	1	1	0	0	0	0	0	0	0	0	0	0	0	0	0	0	0	0	0	0	0	0	0	0
gi|118474057|ref|NC_008599.1|	1321548	1	CFF8240_1339	engA	GTP-binding protein EngA	1321002	1322393		547		1	TGTTAATGAA.CATGGAGAGA	C	A	40	PASS	NA	GT	5	14	0		1	1	1	1	1	0	0	0	0	0	0	0	0	0	0	0	0	0	0	0	0	0	0	0	0	0	0
gi|118474057|ref|NC_008599.1|	1321550	0	CFF8240_1339	engA	GTP-binding protein EngA	1321002	1322393		549		1	TTAATGAACA.TGGAGAGATG	T	C	40	PASS	NA	GT	5	14	0		1	1	1	1	1	0	0	0	0	0	0	0	0	0	0	0	0	0	0	0	0	0	0	0	0	0	0
gi|118474057|ref|NC_008599.1|	1321556	0	CFF8240_1339	engA	GTP-binding protein EngA	1321002	1322393		555		1	AACATGGAGA.GATGGGATTG	G	A	40	PASS	NA	GT	5	14	0		1	1	1	1	1	0	0	0	0	0	0	0	0	0	0	0	0	0	0	0	0	0	0	0	0	0	0
gi|118474057|ref|NC_008599.1|	1321628	0	CFF8240_1339	engA	GTP-binding protein EngA	1321002	1322393		627		1	TAAATGTAGG.CAAATCAAGC	C	A	40	PASS	NA	GT	5	14	0		1	1	1	1	1	0	0	0	0	0	0	0	0	0	0	0	0	0	0	0	0	0	0	0	0	0	0
gi|118474057|ref|NC_008599.1|	1322541	1	CFF8240_1340	aroK	shikimate kinase	1322383	1322916		159		1	TTTTCGAAGA.AGACGGTGAA	A	C	40	PASS	NA	GT	5	14	0		1	1	1	1	1	0	0	0	0	0	0	0	0	0	0	0	0	0	0	0	0	0	0	0	0	0	0
gi|118474057|ref|NC_008599.1|	1323959	1	CFF8240_1342	serS	seryl-tRNA synthetase	1323901	1325145		59		1	AAATTAAAAG.CGAAAAAAGT	C	T	40	PASS	NA	GT	5	14	0		1	1	1	1	1	0	0	0	0	0	0	0	0	0	0	0	0	0	0	0	0	0	0	0	0	0	0
gi|118474057|ref|NC_008599.1|	1324152	0	CFF8240_1342	serS	seryl-tRNA synthetase	1323901	1325145		252		1	AACTTATGCA.GACCGCTTCA	G	A	40	PASS	NA	GT	5	14	0		1	1	1	1	1	0	0	0	0	0	0	0	0	0	0	0	0	0	0	0	0	0	0	0	0	0	0
gi|118474057|ref|NC_008599.1|	1325337	0	CFF8240_1343	-	hypothetical protein	1325155	1327485		183		1	CAATAGCTTT.GATTTTGTTG	G	A	40	PASS	NA	GT	5	14	0		1	1	1	1	1	0	0	0	0	0	0	0	0	0	0	0	0	0	0	0	0	0	0	0	0	0	0
gi|118474057|ref|NC_008599.1|	1325619	0	CFF8240_1343	-	hypothetical protein	1325155	1327485		465		1	ACGCGATCAG.CTCATTTAAA	C	T	40	PASS	NA	GT	5	14	0		1	1	1	1	1	0	0	0	0	0	0	0	0	0	0	0	0	0	0	0	0	0	0	0	0	0	0
gi|118474057|ref|NC_008599.1|	1328872	1	CFF8240_1344	leuA	2-isopropylmalate synthase	1327499	1329019		1374		1	GGGCTTGCCG.CGGCAAATCC	C	T	40	PASS	NA	GT	5	14	0		1	1	1	1	1	0	0	0	0	0	0	0	0	0	0	0	0	0	0	0	0	0	0	0	0	0	0
gi|118474057|ref|NC_008599.1|	1330193	0	CFF8240_1346	psd	phosphatidylserine decarboxylase	1329921	1330538		273		1	GTTGTCGCTA.AATTTAGACC	A	G	40	PASS	NA	GT	5	14	0		1	1	1	1	1	0	0	0	0	0	0	0	0	0	0	0	0	0	0	0	0	0	0	0	0	0	0
gi|118474057|ref|NC_008599.1|	1332698	1	CFF8240_1348	prmA	50S ribosomal protein L11 methyltransferase	1332462	1333289		237		1	CTGCCATTAG.CGTCTGTGAT	C	A	40	PASS	NA	GT	5	14	0		1	1	1	1	1	0	0	0	0	0	0	0	0	0	0	0	0	0	0	0	0	0	0	0	0	0	0
gi|118474057|ref|NC_008599.1|	1336104	1	CFF8240_1354	-	putative epimerase/dehydratase WbiI	1335931	1337718		174		1	GCCGCGTCAT.TCGGATCTAT	T	C	40	PASS	NA	GT	5	14	0		1	1	1	1	1	0	0	0	0	0	0	0	0	0	0	0	0	0	0	0	0	0	0	0	0	0	0
gi|118474057|ref|NC_008599.1|	1339992	1	CFF8240_1358	murD	UDP-N-acetylmuramoyl-L-alanyl-D-glutamate synthetase	1339889	1341085		104		1	TATTTCATCT.ATTTTCATAA	A	G	40	PASS	NA	GT	5	14	0		1	1	1	1	1	0	0	0	0	0	0	0	0	0	0	0	0	0	0	0	0	0	0	0	0	0	0
gi|118474057|ref|NC_008599.1|	1341038	0	CFF8240_1358	murD	UDP-N-acetylmuramoyl-L-alanyl-D-glutamate synthetase	1339889	1341085		1150		1	CGCCGCTTTT.GGATATCGCT	G	A	40	PASS	NA	GT	5	14	0		1	1	1	1	1	0	0	0	0	0	0	0	0	0	0	0	0	0	0	0	0	0	0	0	0	0	0
gi|118474057|ref|NC_008599.1|	1341350	0	CFF8240_1359	mraY	phospho-N-acetylmuramoyl-pentapeptide-transferase	1341089	1342153		262		1	CTATAAACGC.ACCTACGCTA	A	G	40	PASS	NA	GT	5	14	0		1	1	1	1	1	0	0	0	0	0	0	0	0	0	0	0	0	0	0	0	0	0	0	0	0	0	0
gi|118474057|ref|NC_008599.1|	1341365	0	CFF8240_1359	mraY	phospho-N-acetylmuramoyl-pentapeptide-transferase	1341089	1342153		277		1	CGCTAAGACT.ACCGCTATCG	A	G	40	PASS	NA	GT	5	14	0		1	1	1	1	1	0	0	0	0	0	0	0	0	0	0	0	0	0	0	0	0	0	0	0	0	0	0
gi|118474057|ref|NC_008599.1|	1341815	0	CFF8240_1359	mraY	phospho-N-acetylmuramoyl-pentapeptide-transferase	1341089	1342153		727		1	CCAAAATTTT.GCCTCTATCA	G	A	40	PASS	NA	GT	5	14	0		1	1	1	1	1	0	0	0	0	0	0	0	0	0	0	0	0	0	0	0	0	0	0	0	0	0	0
gi|118474057|ref|NC_008599.1|	1341860	0	CFF8240_1359	mraY	phospho-N-acetylmuramoyl-pentapeptide-transferase	1341089	1342153		772		1	TAGCAAGTAC.AAGAATTCCT	A	G	40	PASS	NA	GT	5	14	0		1	1	1	1	1	0	0	0	0	0	0	0	0	0	0	0	0	0	0	0	0	0	0	0	0	0	0
gi|118474057|ref|NC_008599.1|	1342045	1	CFF8240_1359	mraY	phospho-N-acetylmuramoyl-pentapeptide-transferase	1341089	1342153		957		1	ATAAATTTAG.GCATAAAATA	G	A	40	PASS	NA	GT	5	14	0		1	1	1	1	1	0	0	0	0	0	0	0	0	0	0	0	0	0	0	0	0	0	0	0	0	0	0
gi|118474057|ref|NC_008599.1|	1342461	0	CFF8240_1360	gpmI	phosphoglyceromutase	1342252	1343715		210		1	CGATAGGAAG.CGGAAGAATA	C	T	40	PASS	NA	GT	5	14	0		1	1	1	1	1	0	0	0	0	0	0	0	0	0	0	0	0	0	0	0	0	0	0	0	0	0	0
gi|118474057|ref|NC_008599.1|	1343867	1	CFF8240_1361	fabG	3-ketoacyl-ACP reductase	1343740	1344483		128		1	CCAGAACTTG.CGGACTCATT	C	T	40	PASS	NA	GT	5	14	0		1	1	1	1	1	0	0	0	0	0	0	0	0	0	0	0	0	0	0	0	0	0	0	0	0	0	0
gi|118474057|ref|NC_008599.1|	1343931	0	CFF8240_1361	fabG	3-ketoacyl-ACP reductase	1343740	1344483		192		1	AATTTGATGC.AGCAAATGAA	A	G	40	PASS	NA	GT	5	14	0		1	1	1	1	1	0	0	0	0	0	0	0	0	0	0	0	0	0	0	0	0	0	0	0	0	0	0
gi|118474057|ref|NC_008599.1|	1344105	0	CFF8240_1361	fabG	3-ketoacyl-ACP reductase	1343740	1344483		366		1	TTATAGGTAG.CAAAGAAGCC	C	T	40	PASS	NA	GT	5	14	0		1	1	1	1	1	0	0	0	0	0	0	0	0	0	0	0	0	0	0	0	0	0	0	0	0	0	0
gi|118474057|ref|NC_008599.1|	1352693	1	CFF8240_1373	-	tRNA(Ile)-lysidine synthase	1352486	1353496		208		1	TAAAAATATT.TATATAAAAA	T	C	40	PASS	NA	GT	5	14	0		1	1	1	1	1	0	0	0	0	0	0	0	0	0	0	0	0	0	0	0	0	0	0	0	0	0	0
gi|118474057|ref|NC_008599.1|	1355838	0	CFF8240_1376	-	lipoprotein	1355574	1356185		265		1	TGGCAACGTC.AGCTCCTTCT	A	G	40	PASS	NA	GT	5	14	0		1	1	1	1	1	0	0	0	0	0	0	0	0	0	0	0	0	0	0	0	0	0	0	0	0	0	0
gi|118474057|ref|NC_008599.1|	1357928	#N/A	CFF8240_1379	nusA	transcription elongation factor NusA	1357914	1359011		15		1	AAAAAATTTC.AGATATCATC	A	G	40	PASS	NA	GT	5	14	0		1	1	1	1	1	0	0	0	0	0	0	0	0	0	0	0	0	0	0	0	0	0	0	0	0	0	0
gi|118474057|ref|NC_008599.1|	1359830	0	CFF8240_1381	-	general glycosylation pathway protein	1359653	1360258		178		1	CGTTTCTACC.ATTTACTTGA	A	G	40	PASS	NA	GT	5	14	0		1	1	1	1	1	0	0	0	0	0	0	0	0	0	0	0	0	0	0	0	0	0	0	0	0	0	0
gi|118474057|ref|NC_008599.1|	1359947	0	CFF8240_1381	-	general glycosylation pathway protein	1359653	1360258		295		1	AACTCATATC.GCCTTTTAAA	G	A	40	PASS	NA	GT	5	14	0		1	1	1	1	1	0	0	0	0	0	0	0	0	0	0	0	0	0	0	0	0	0	0	0	0	0	0
gi|118474057|ref|NC_008599.1|	1360550	0	CFF8240_1382	-	galactosyltransferase	1360251	1361363		300		1	TAGCTAGGTA.GTACATAGAT	G	A	40	PASS	NA	GT	5	14	0		1	1	1	1	1	0	0	0	0	0	0	0	0	0	0	0	0	0	0	0	0	0	0	0	0	0	0
gi|118474057|ref|NC_008599.1|	1362082	0	CFF8240_1383	-	general glycosylation pathway protein	1361368	1363644		715		1	TCTTTGTATC.ACTATAATAG	A	G	40	PASS	NA	GT	5	14	0		1	1	1	1	1	0	0	0	0	0	0	0	0	0	0	0	0	0	0	0	0	0	0	0	0	0	0
gi|118474057|ref|NC_008599.1|	1362523	0	CFF8240_1383	-	general glycosylation pathway protein	1361368	1363644		1156		1	CAGCGTAAAT.GGTAAATCTA	G	A	40	PASS	NA	GT	5	14	0		1	1	1	1	1	0	0	0	0	0	0	0	0	0	0	0	0	0	0	0	0	0	0	0	0	0	0
gi|118474057|ref|NC_008599.1|	1364580	1	CFF8240_1384	-	glycoside hydrolase family protein	1363628	1364749		953		1	CGGTTCTGAG.TTTTCAAGAT	T	C	40	PASS	NA	GT	5	14	0		1	1	1	1	1	0	0	0	0	0	0	0	0	0	0	0	0	0	0	0	0	0	0	0	0	0	0
gi|118474057|ref|NC_008599.1|	1365132	1	CFF8240_1385	-	general glycosylation pathway protein	1364746	1365786		387		1	GCTAGATTTT.TAAGGCTATT	T	G	40	PASS	NA	GT	5	14	0		1	1	1	1	1	0	0	0	0	0	0	0	0	0	0	0	0	0	0	0	0	0	0	0	0	0	0
gi|118474057|ref|NC_008599.1|	1366067	0	CFF8240_1386	-	general glycosylation pathway protein	1365783	1366835		285		1	CTAGAACTTA.GAACTAAAAT	G	A	40	PASS	NA	GT	5	14	0		1	1	1	1	1	0	0	0	0	0	0	0	0	0	0	0	0	0	0	0	0	0	0	0	0	0	0
gi|118474057|ref|NC_008599.1|	1367115	1	CFF8240_1387	-	polysaccharide biosynthesis protein	1366852	1368366		264		1	CCGGCATTTG.GTATATCAAA	G	A	40	PASS	NA	GT	5	14	0		1	1	1	1	1	0	0	0	0	0	0	0	0	0	0	0	0	0	0	0	0	0	0	0	0	0	0
gi|118474057|ref|NC_008599.1|	1367152	0	CFF8240_1387	-	polysaccharide biosynthesis protein	1366852	1368366		301		1	AATATCCAGC.GCTTGCGCAA	G	A	40	PASS	NA	GT	5	14	0		1	1	1	1	1	0	0	0	0	0	0	0	0	0	0	0	0	0	0	0	0	0	0	0	0	0	0
gi|118474057|ref|NC_008599.1|	1367847	1	CFF8240_1387	-	polysaccharide biosynthesis protein	1366852	1368366		996		1	ATCATCGGTT.TAAAAATATA	T	G	40	PASS	NA	GT	5	14	0		1	1	1	1	1	0	0	0	0	0	0	0	0	0	0	0	0	0	0	0	0	0	0	0	0	0	0
gi|118474057|ref|NC_008599.1|	1368426	#N/A							1368427			AAAAGACTTC.GCACTTTCAA	G	A	40	PASS	NA	GT	5	14	0		1	1	1	1	1	0	0	0	0	0	0	0	0	0	0	0	0	0	0	0	0	0	0	0	0	0	0
gi|118474057|ref|NC_008599.1|	1369100	0	CFF8240_1388	-	UDP-glucose 6-dehydrogenase	1368521	1369849		580		1	TATACCCTAT.GCGAGAGTCG	G	A	40	PASS	NA	GT	5	14	0		1	1	1	1	1	0	0	0	0	0	0	0	0	0	0	0	0	0	0	0	0	0	0	0	0	0	0
gi|118474057|ref|NC_008599.1|	1369718	0	CFF8240_1388	-	UDP-glucose 6-dehydrogenase	1368521	1369849		1198		1	CGTAAATAGG.AATAATACCT	A	G	40	PASS	NA	GT	5	14	0		1	1	1	1	1	0	0	0	0	0	0	0	0	0	0	0	0	0	0	0	0	0	0	0	0	0	0
gi|118474057|ref|NC_008599.1|	1372939	0	CFF8240_1392	galE	UDP-glucose 4-epimerase	1372843	1373835		97		1	TAAGCTTGCT.AGCGTCTGAT	A	T	40	PASS	NA	GT	5	14	0		1	1	1	1	1	0	0	0	0	0	0	0	0	0	0	0	0	0	0	0	0	0	0	0	0	0	0
gi|118474057|ref|NC_008599.1|	1373217	1	CFF8240_1392	galE	UDP-glucose 4-epimerase	1372843	1373835		375		1	TCTCTTTTTC.TAGTAATCGT	T	C	40	PASS	NA	GT	5	14	0		1	1	1	1	1	0	0	0	0	0	0	0	0	0	0	0	0	0	0	0	0	0	0	0	0	0	0
gi|118474057|ref|NC_008599.1|	1377081	0	CFF8240_1393	-	restriction and modification enzyme CjeI	1373898	1377755		3184		1	GTGCGCTTTT.GCCAACTTCA	G	A	40	PASS	NA	GT	5	14	0		1	1	1	1	1	0	0	0	0	0	0	0	0	0	0	0	0	0	0	0	0	0	0	0	0	0	0
gi|118474057|ref|NC_008599.1|	1377636	1	CFF8240_1393	-	restriction and modification enzyme CjeI	1373898	1377755		3739		1	AGATTATTTT.TAAATTTTTA	T	A	40	PASS	NA	GT	5	14	0		1	1	1	1	1	0	0	0	0	0	0	0	0	0	0	0	0	0	0	0	0	0	0	0	0	0	0
gi|118474057|ref|NC_008599.1|	1377675	0	CFF8240_1393	-	restriction and modification enzyme CjeI	1373898	1377755		3778		1	CGTCGTTTGC.GTAAGTTTTG	G	A	40	PASS	NA	GT	5	14	0		1	1	1	1	1	0	0	0	0	0	0	0	0	0	0	0	0	0	0	0	0	0	0	0	0	0	0
gi|118474057|ref|NC_008599.1|	1377693	1	CFF8240_1393	-	restriction and modification enzyme CjeI	1373898	1377755		3796		1	TGCTAAAAAT.CTCGCCGTTT	C	A	40	PASS	NA	GT	5	14	0		1	1	1	1	1	0	0	0	0	0	0	0	0	0	0	0	0	0	0	0	0	0	0	0	0	0	0
gi|118474057|ref|NC_008599.1|	1378041	0	CFF8240_1394	-	hypothetical protein	1377834	1378076		208		1	CGGCGCTTAT.GACAAATACT	G	A	40	PASS	NA	GT	5	14	0		1	1	1	1	1	0	0	0	0	0	0	0	0	0	0	0	0	0	0	0	0	0	0	0	0	0	0
gi|118474057|ref|NC_008599.1|	1378206	1	CFF8240_1395	-	DNA ligase	1378087	1378905		120		1	GGCGGATTTG.ATCTTTGCTC	A	C	40	PASS	NA	GT	5	14	0		1	1	1	1	1	0	0	0	0	0	0	0	0	0	0	0	0	0	0	0	0	0	0	0	0	0	0
gi|118474057|ref|NC_008599.1|	1378432	1	CFF8240_1395	-	DNA ligase	1378087	1378905		346		1	CGCCACCACC.GCTAACGACC	G	T	40	PASS	NA	GT	5	14	0		1	1	1	1	1	0	0	0	0	0	0	0	0	0	0	0	0	0	0	0	0	0	0	0	0	0	0
gi|118474057|ref|NC_008599.1|	1379229	1	CFF8240_1396	-	WbnF	1378902	1379960		328		1	CCACGCATTT.CATTACGCCT	C	T	40	PASS	NA	GT	5	14	0		1	1	1	1	1	0	0	0	0	0	0	0	0	0	0	0	0	0	0	0	0	0	0	0	0	0	0
gi|118474057|ref|NC_008599.1|	1379520	0	CFF8240_1396	-	WbnF	1378902	1379960		619		1	TTTCATTTAG.TCCATAAACC	T	C	40	PASS	NA	GT	5	14	0		1	1	1	1	1	0	0	0	0	0	0	0	0	0	0	0	0	0	0	0	0	0	0	0	0	0	0
gi|118474057|ref|NC_008599.1|	1380537	0	CFF8240_1397	-	VI polysaccharide biosynthesis protein VipA/tviB	1379970	1381187		568		1	TTACAAAGGC.AATATTTATG	A	G	40	PASS	NA	GT	5	14	0		1	1	1	1	1	0	0	0	0	0	0	0	0	0	0	0	0	0	0	0	0	0	0	0	0	0	0
gi|118474057|ref|NC_008599.1|	1380828	0	CFF8240_1397	-	VI polysaccharide biosynthesis protein VipA/tviB	1379970	1381187		859		1	CCGGATAAAC.GGTACTTTCA	G	T	40	PASS	NA	GT	5	14	0		1	1	1	1	1	0	0	0	0	0	0	0	0	0	0	0	0	0	0	0	0	0	0	0	0	0	0
gi|118474057|ref|NC_008599.1|	1381011	0	CFF8240_1397	-	VI polysaccharide biosynthesis protein VipA/tviB	1379970	1381187		1042		1	CGTTTTTTAG.TACTTTAGCC	T	C	40	PASS	NA	GT	5	14	0		1	1	1	1	1	0	0	0	0	0	0	0	0	0	0	0	0	0	0	0	0	0	0	0	0	0	0
gi|118474057|ref|NC_008599.1|	1381251	1	CFF8240_1398	-	hypothetical protein	1381229	1382047		23		1	TTTAAGTCTA.CCTAATTCAT	C	T	40	PASS	NA	GT	5	14	0		1	1	1	1	1	0	0	0	0	0	0	0	0	0	0	0	0	0	0	0	0	0	0	0	0	0	0
gi|118474057|ref|NC_008599.1|	1381310	1	CFF8240_1398	-	hypothetical protein	1381229	1382047		82		1	CTGTTTTTTT.ATCTTTTAAA	A	C	40	PASS	NA	GT	5	14	0		1	1	1	1	1	0	0	0	0	0	0	0	0	0	0	0	0	0	0	0	0	0	0	0	0	0	0
gi|118474057|ref|NC_008599.1|	1384311	0	CFF8240_1401	-	glycosyltransferase	1383949	1384644		363		1	GAAAAATGGG.CCTTTATCCA	C	A	40	PASS	NA	GT	5	14	0		1	1	1	1	1	0	0	0	0	0	0	0	0	0	0	0	0	0	0	0	0	0	0	0	0	0	0
gi|118474057|ref|NC_008599.1|	1384374	1	CFF8240_1401	-	glycosyltransferase	1383949	1384644		426		1	ACGGTAGAAG.CGTGCATGAA	C	A	40	PASS	NA	GT	5	14	0		1	1	1	1	1	0	0	0	0	0	0	0	0	0	0	0	0	0	0	0	0	0	0	0	0	0	0
gi|118474057|ref|NC_008599.1|	1385714	0	CFF8240_1402	-	xylanase/chitin deacetylase	1385690	1386460		25		1	CCGAGTAAAA.GCTTCCTAAA	G	A	40	PASS	NA	GT	5	14	0		1	1	1	1	1	0	0	0	0	0	0	0	0	0	0	0	0	0	0	0	0	0	0	0	0	0	0
gi|118474057|ref|NC_008599.1|	1386840	#N/A							1386841			TTTTGATGCC.AAATAATCTA	A	G	40	PASS	NA	GT	5	14	0		1	1	1	1	1	0	0	0	0	0	0	0	0	0	0	0	0	0	0	0	0	0	0	0	0	0	0
gi|118474057|ref|NC_008599.1|	1386882	#N/A							1386883			CTTTTTCAAA.TCATATAATT	T	G	40	PASS	NA	GT	5	14	0		1	1	1	1	1	0	0	0	0	0	0	0	0	0	0	0	0	0	0	0	0	0	0	0	0	0	0
gi|118474057|ref|NC_008599.1|	1387059	#N/A							1387060			TTAAAAAAAT.GGTTCAAAAA	G	A	40	PASS	NA	GT	5	14	0		1	1	1	1	1	0	0	0	0	0	0	0	0	0	0	0	0	0	0	0	0	0	0	0	0	0	0
gi|118474057|ref|NC_008599.1|	1389896	#N/A							1389897			TTTTCAAAGC.CGTTTTTAGA	C	T	40	PASS	NA	GT	5	14	0		1	1	1	1	1	0	0	0	0	0	0	0	0	0	0	0	0	0	0	0	0	0	0	0	0	0	0
gi|118474057|ref|NC_008599.1|	1393216	0	CFF8240_1409	-	WabG	1393091	1394122		126		1	GTTTTAAAGG.GAATAAAAAG	G	A	40	PASS	NA	GT	5	14	0		1	1	1	1	1	0	0	0	0	0	0	0	0	0	0	0	0	0	0	0	0	0	0	0	0	0	0
gi|118474057|ref|NC_008599.1|	1394129	#N/A							1394130			TTGAACTGCC.GACATGGCTA	G	A	40	PASS	NA	GT	5	14	0		1	1	1	1	1	0	0	0	0	0	0	0	0	0	0	0	0	0	0	0	0	0	0	0	0	0	0
gi|118474057|ref|NC_008599.1|	1397331	0	CFF8240_1413	-	bifunctional protein HldE	1396281	1397657		1051		1	TATCTAGTCT.AAGTACTTGT	A	G	40	PASS	NA	GT	5	14	0		1	1	1	1	1	0	0	0	0	0	0	0	0	0	0	0	0	0	0	0	0	0	0	0	0	0	0
gi|118474057|ref|NC_008599.1|	1397589	0	CFF8240_1413	-	bifunctional protein HldE	1396281	1397657		1309		1	CTTCTGGGGA.AATTCTATCG	A	G	40	PASS	NA	GT	5	14	0		1	1	1	1	1	0	0	0	0	0	0	0	0	0	0	0	0	0	0	0	0	0	0	0	0	0	0
gi|118474057|ref|NC_008599.1|	1400779	1	CFF8240_1417	-	serine protease	1399628	1403155		1152		1	TCTGGTTTTA.CGGTAGGAGT	C	T	40	PASS	NA	GT	5	14	0		1	1	1	1	1	0	0	0	0	0	0	0	0	0	0	0	0	0	0	0	0	0	0	0	0	0	0
gi|118474057|ref|NC_008599.1|	1401140	0	CFF8240_1417	-	serine protease	1399628	1403155		1513		1	TAGCGTTATT.ACCGACAACC	A	G	40	PASS	NA	GT	5	14	0		1	1	1	1	1	0	0	0	0	0	0	0	0	0	0	0	0	0	0	0	0	0	0	0	0	0	0
gi|118474057|ref|NC_008599.1|	1402850	0	CFF8240_1417	-	serine protease	1399628	1403155		3223		1	CATCATAGGC.TACTCCGTAA	T	C	40	PASS	NA	GT	5	14	0		1	1	1	1	1	0	0	0	0	0	0	0	0	0	0	0	0	0	0	0	0	0	0	0	0	0	0
gi|118474057|ref|NC_008599.1|	1408901	1	CFF8240_1423	-	DNA polymerase III subunits gamma and tau	1408685	1410274		217		1	TCCGTGTGAA.GTATGTGCAA	G	A	40	PASS	NA	GT	5	14	0		1	1	1	1	1	0	0	0	0	0	0	0	0	0	0	0	0	0	0	0	0	0	0	0	0	0	0
gi|118474057|ref|NC_008599.1|	1409170	0	CFF8240_1423	-	DNA polymerase III subunits gamma and tau	1408685	1410274		486		1	AACTACCTGC.CACCATACTA	C	T	40	PASS	NA	GT	5	14	0		1	1	1	1	1	0	0	0	0	0	0	0	0	0	0	0	0	0	0	0	0	0	0	0	0	0	0
gi|118474057|ref|NC_008599.1|	1409627	0	CFF8240_1423	-	DNA polymerase III subunits gamma and tau	1408685	1410274		943		1	AAAAAGTATG.CTAGGATCTG	C	T	40	PASS	NA	GT	5	14	0		1	1	1	1	1	0	0	0	0	0	0	0	0	0	0	0	0	0	0	0	0	0	0	0	0	0	0
gi|118474057|ref|NC_008599.1|	1410157	1	CFF8240_1423	-	DNA polymerase III subunits gamma and tau	1408685	1410274		1473		1	CAGCAAAAGA.GCCAGCTAAA	G	T	40	PASS	NA	GT	5	14	0		1	1	1	1	1	0	0	0	0	0	0	0	0	0	0	0	0	0	0	0	0	0	0	0	0	0	0
gi|118474057|ref|NC_008599.1|	1410947	1	CFF8240_1422	-	hypothetical protein	1410271	1411053		677		1	TTTATAAAGA.AATTCATCGT	A	G	40	PASS	NA	GT	5	14	0		1	1	1	1	1	0	0	0	0	0	0	0	0	0	0	0	0	0	0	0	0	0	0	0	0	0	0
gi|118474057|ref|NC_008599.1|	1411102	1	CFF8240_1424	-	hypothetical protein	1411050	1411460		53		1	ACTCATATCA.TCAATTGATT	T	C	40	PASS	NA	GT	5	14	0		1	1	1	1	1	0	0	0	0	0	0	0	0	0	0	0	0	0	0	0	0	0	0	0	0	0	0
gi|118474057|ref|NC_008599.1|	1412268	0	CFF8240_1426	-	enoyl-(acyl carrier protein) reductase	1411881	1412705		388		1	ATTTAGCCCC.GCCAAGATAA	G	A	40	PASS	NA	GT	5	14	0		1	1	1	1	1	0	0	0	0	0	0	0	0	0	0	0	0	0	0	0	0	0	0	0	0	0	0
gi|118474057|ref|NC_008599.1|	1412319	0	CFF8240_1426	-	enoyl-(acyl carrier protein) reductase	1411881	1412705		439		1	GCACAGGCAG.GACAGCCTTA	G	A	40	PASS	NA	GT	5	14	0		1	1	1	1	1	0	0	0	0	0	0	0	0	0	0	0	0	0	0	0	0	0	0	0	0	0	0
gi|118474057|ref|NC_008599.1|	1412789	0	CFF8240_1427	tpiA	triosephosphate isomerase	1412723	1413391		67		1	AAACTCCGTT.ACAGTTTTTT	A	G	40	PASS	NA	GT	5	14	0		1	1	1	1	1	0	0	0	0	0	0	0	0	0	0	0	0	0	0	0	0	0	0	0	0	0	0
gi|118474057|ref|NC_008599.1|	1413062	0	CFF8240_1427	tpiA	triosephosphate isomerase	1412723	1413391		340		1	AGTAGATAAC.ATCCCATCCT	A	G	40	PASS	NA	GT	5	14	0		1	1	1	1	1	0	0	0	0	0	0	0	0	0	0	0	0	0	0	0	0	0	0	0	0	0	0
gi|118474057|ref|NC_008599.1|	1413275	0	CFF8240_1427	tpiA	triosephosphate isomerase	1412723	1413391		553		1	CTAAAAATGC.GCTTGAAGGC	G	A	40	PASS	NA	GT	5	14	0		1	1	1	1	1	0	0	0	0	0	0	0	0	0	0	0	0	0	0	0	0	0	0	0	0	0	0
gi|118474057|ref|NC_008599.1|	1413314	1	CFF8240_1427	tpiA	triosephosphate isomerase	1412723	1413391		592		1	CACCGCTCAT.ATTATTATCA	A	C	40	PASS	NA	GT	5	14	0		1	1	1	1	1	0	0	0	0	0	0	0	0	0	0	0	0	0	0	0	0	0	0	0	0	0	0
gi|118474057|ref|NC_008599.1|	1413647	0	CFF8240_1428	pgk	phosphoglycerate kinase	1413506	1414711		142		1	CAGTATCGCC.GCCGCCAACT	G	T	40	PASS	NA	GT	5	14	0		1	1	1	1	1	0	0	0	0	0	0	0	0	0	0	0	0	0	0	0	0	0	0	0	0	0	0
gi|118474057|ref|NC_008599.1|	1413734	0	CFF8240_1428	pgk	phosphoglycerate kinase	1413506	1414711		229		1	TCTCAAACAC.ACCCATAGGT	A	G	40	PASS	NA	GT	5	14	0		1	1	1	1	1	0	0	0	0	0	0	0	0	0	0	0	0	0	0	0	0	0	0	0	0	0	0
gi|118474057|ref|NC_008599.1|	1416079	0	CFF8240_1430	nadD	nicotinate (nicotinamide) nucleotide adenylyltransferase	1415765	1416310		315		1	TTATCGGTGC.GGATCAACTT	G	A	40	PASS	NA	GT	5	14	0		1	1	1	1	1	0	0	0	0	0	0	0	0	0	0	0	0	0	0	0	0	0	0	0	0	0	0
gi|118474057|ref|NC_008599.1|	1417107	1	CFF8240_1432	-	hypothetical protein	1416640	1417668		468		1	ACTTCGCTAA.GTCCGCTAAA	G	A	40	PASS	NA	GT	5	14	0		1	1	1	1	1	0	0	0	0	0	0	0	0	0	0	0	0	0	0	0	0	0	0	0	0	0	0
gi|118474057|ref|NC_008599.1|	1422247	0	CFF8240_1437	-	hypothetical protein	1421083	1422756		1165		1	TTTTATGATC.ATCTGTATGA	A	G	40	PASS	NA	GT	5	14	0		1	1	1	1	1	0	0	0	0	0	0	0	0	0	0	0	0	0	0	0	0	0	0	0	0	0	0
gi|118474057|ref|NC_008599.1|	1422295	0	CFF8240_1437	-	hypothetical protein	1421083	1422756		1213		1	AATTATTTGC.ATCAAGCAAT	A	G	40	PASS	NA	GT	5	14	0		1	1	1	1	1	0	0	0	0	0	0	0	0	0	0	0	0	0	0	0	0	0	0	0	0	0	0
gi|118474057|ref|NC_008599.1|	1424512	0	CFF8240_1439	-	TonB-dependent receptor protein	1423778	1425844		735		1	GAGTTCCAGA.TAGAGGACCG	T	C	40	PASS	NA	GT	5	14	0		1	1	1	1	1	0	0	0	0	0	0	0	0	0	0	0	0	0	0	0	0	0	0	0	0	0	0
gi|118474057|ref|NC_008599.1|	1424820	1	CFF8240_1439	-	TonB-dependent receptor protein	1423778	1425844		1043		1	GACACATTTG.GAAAAAGAAA	G	A	40	PASS	NA	GT	5	14	0		1	1	1	1	1	0	0	0	0	0	0	0	0	0	0	0	0	0	0	0	0	0	0	0	0	0	0
gi|118474057|ref|NC_008599.1|	1425886	#N/A	CFF8240_1440	-	ABC transporter ATP-binding protein	1425881	1426525		6		1	GTATTTCAAT.ATGAACAAAC	A	G	40	PASS	NA	GT	5	14	0		1	1	1	1	1	0	0	0	0	0	0	0	0	0	0	0	0	0	0	0	0	0	0	0	0	0	0
gi|118474057|ref|NC_008599.1|	1427470	0	CFF8240_1441	tsf	elongation factor Ts	1426528	1427592		943		1	GACCTTTTTC.TCTTAATATA	T	C	40	PASS	NA	GT	5	14	0		1	1	1	1	1	0	0	0	0	0	0	0	0	0	0	0	0	0	0	0	0	0	0	0	0	0	0
gi|118474057|ref|NC_008599.1|	1427763	0	CFF8240_1442	rpsB	30S ribosomal protein S2	1427592	1428368		172		1	TTATAGCATC.ATCATTTCCC	A	G	40	PASS	NA	GT	5	14	0		1	1	1	1	1	0	0	0	0	0	0	0	0	0	0	0	0	0	0	0	0	0	0	0	0	0	0
gi|118474057|ref|NC_008599.1|	1429975	1	CFF8240_1445	ribE	riboflavin synthase subunit alpha	1429412	1430035		564		1	GCTTTAAGAG.CTAATGTTTT	C	T	40	PASS	NA	GT	5	14	0		1	1	1	1	1	0	0	0	0	0	0	0	0	0	0	0	0	0	0	0	0	0	0	0	0	0	0
gi|118474057|ref|NC_008599.1|	1430524	0	CFF8240_1446	gidA	tRNA uridine 5-carboxymethylaminomethyl modification protein GidA	1430138	1432003		387		1	CAAAAGATAA.CAACATAATC	C	T	40	PASS	NA	GT	5	14	0		1	1	1	1	1	0	0	0	0	0	0	0	0	0	0	0	0	0	0	0	0	0	0	0	0	0	0
gi|118474057|ref|NC_008599.1|	1430581	0	CFF8240_1446	gidA	tRNA uridine 5-carboxymethylaminomethyl modification protein GidA	1430138	1432003		444		1	AAAAACTCAT.CATAACAACA	C	T	40	PASS	NA	GT	5	14	0		1	1	1	1	1	0	0	0	0	0	0	0	0	0	0	0	0	0	0	0	0	0	0	0	0	0	0
gi|118474057|ref|NC_008599.1|	1430680	0	CFF8240_1446	gidA	tRNA uridine 5-carboxymethylaminomethyl modification protein GidA	1430138	1432003		543		1	CTCTTTCCGC.ATCTCTAAAA	A	G	40	PASS	NA	GT	5	14	0		1	1	1	1	1	0	0	0	0	0	0	0	0	0	0	0	0	0	0	0	0	0	0	0	0	0	0
gi|118474057|ref|NC_008599.1|	1431646	0	CFF8240_1446	gidA	tRNA uridine 5-carboxymethylaminomethyl modification protein GidA	1430138	1432003		1509		1	AAAAAGTTCC.ACTTCAAAAG	A	G	40	PASS	NA	GT	5	14	0		1	1	1	1	1	0	0	0	0	0	0	0	0	0	0	0	0	0	0	0	0	0	0	0	0	0	0
gi|118474057|ref|NC_008599.1|	1431948	1	CFF8240_1446	gidA	tRNA uridine 5-carboxymethylaminomethyl modification protein GidA	1430138	1432003		1811		1	ATAACTCCGG.TCGCCATAGA	T	C	40	PASS	NA	GT	5	14	0		1	1	1	1	1	0	0	0	0	0	0	0	0	0	0	0	0	0	0	0	0	0	0	0	0	0	0
gi|118474057|ref|NC_008599.1|	1444294	0	CFF8240_1462	gyrA	DNA gyrase subunit A	1442701	1445289		1594		1	TTATAACGCC.AAAAGTAACT	A	G	40	PASS	NA	GT	5	14	0		1	1	1	1	1	0	0	0	0	0	0	0	0	0	0	0	0	0	0	0	0	0	0	0	0	0	0
gi|118474057|ref|NC_008599.1|	1446160	0	CFF8240_1463	-	hypothetical protein	1445404	1446186		757		1	AAACAAGCTT.TCCGTTTGCT	T	C	40	PASS	NA	GT	5	14	0		1	1	1	1	1	0	0	0	0	0	0	0	0	0	0	0	0	0	0	0	0	0	0	0	0	0	0
gi|118474057|ref|NC_008599.1|	1446237	1	CFF8240_1464	-	putative acyl carrier protein	1446183	1446407		55		1	TCTCAAAACT.CTCATTTGTT	C	A	40	PASS	NA	GT	5	14	0		1	1	1	1	1	0	0	0	0	0	0	0	0	0	0	0	0	0	0	0	0	0	0	0	0	0	0
gi|118474057|ref|NC_008599.1|	1447403	1	CFF8240_1466	-	amino acid adenylation domain-containing protein	1447269	1448753		135		1	AAATTTAACT.CCTCTTTCGC	C	T	40	PASS	NA	GT	5	14	0		1	1	1	1	1	0	0	0	0	0	0	0	0	0	0	0	0	0	0	0	0	0	0	0	0	0	0
gi|118474057|ref|NC_008599.1|	1447432	1	CFF8240_1466	-	amino acid adenylation domain-containing protein	1447269	1448753		164		1	AAGGGCTATC.CCGCCTTGTT	C	T	40	PASS	NA	GT	5	14	0		1	1	1	1	1	0	0	0	0	0	0	0	0	0	0	0	0	0	0	0	0	0	0	0	0	0	0
gi|118474057|ref|NC_008599.1|	1448445	0	CFF8240_1466	-	amino acid adenylation domain-containing protein	1447269	1448753		1177		1	TTTGCGTGAT.GATAACTTTT	G	A	40	PASS	NA	GT	5	14	0		1	1	1	1	1	0	0	0	0	0	0	0	0	0	0	0	0	0	0	0	0	0	0	0	0	0	0
gi|118474057|ref|NC_008599.1|	1449317	#N/A							1449318			GCACAAATCC.AGCTTTTACA	A	G	40	PASS	NA	GT	5	14	0		1	1	1	1	1	0	0	0	0	0	0	0	0	0	0	0	0	0	0	0	0	0	0	0	0	0	0
gi|118474057|ref|NC_008599.1|	1449745	#N/A							1449746			TGGAGCTCCT.TTAGACTCAG	T	C	40	PASS	NA	GT	5	14	0		1	1	1	1	1	0	0	0	0	0	0	0	0	0	0	0	0	0	0	0	0	0	0	0	0	0	0
gi|118474057|ref|NC_008599.1|	1451911	0	CFF8240_1472	-	hypothetical protein	1451830	1452045		82		1	TCTCATCGAT.GATCACGACC	G	T	40	PASS	NA	GT	5	14	0		1	1	1	1	1	0	0	0	0	0	0	0	0	0	0	0	0	0	0	0	0	0	0	0	0	0	0
gi|118474057|ref|NC_008599.1|	1459368	1	CFF8240_1479	-	hypothetical protein	1459077	1459553		292		1	TATCAAACCT.CTAAACTCAC	C	A	40	PASS	NA	GT	5	14	0		1	1	1	1	1	0	0	0	0	0	0	0	0	0	0	0	0	0	0	0	0	0	0	0	0	0	0
gi|118474057|ref|NC_008599.1|	1459520	0	CFF8240_1479	-	hypothetical protein	1459077	1459553		444		1	CATACAAAAA.CGAAATACCG	C	T	40	PASS	NA	GT	5	14	0		1	1	1	1	1	0	0	0	0	0	0	0	0	0	0	0	0	0	0	0	0	0	0	0	0	0	0
gi|118474057|ref|NC_008599.1|	1460171	#N/A							1460172			TTAGTTATAA.ATATATCGAT	A	C	40	PASS	NA	GT	5	14	0		1	1	1	1	1	0	0	0	0	0	0	0	0	0	0	0	0	0	0	0	0	0	0	0	0	0	0
gi|118474057|ref|NC_008599.1|	1460296	0	CFF8240_1482	mnmA	tRNA-specific 2-thiouridylase MnmA	1460254	1461270		43		1	CAAATTCATC.GTAAAATACG	G	A	40	PASS	NA	GT	5	14	0		1	1	1	1	1	0	0	0	0	0	0	0	0	0	0	0	0	0	0	0	0	0	0	0	0	0	0
gi|118474057|ref|NC_008599.1|	1460500	0	CFF8240_1482	mnmA	tRNA-specific 2-thiouridylase MnmA	1460254	1461270		247		1	CATCTTTAAG.ACCTACTACG	A	G	40	PASS	NA	GT	5	14	0		1	1	1	1	1	0	0	0	0	0	0	0	0	0	0	0	0	0	0	0	0	0	0	0	0	0	0
gi|118474057|ref|NC_008599.1|	1460620	0	CFF8240_1482	mnmA	tRNA-specific 2-thiouridylase MnmA	1460254	1461270		367		1	CATCATGCTT.TCCTACTACT	T	G	40	PASS	NA	GT	5	14	0		1	1	1	1	1	0	0	0	0	0	0	0	0	0	0	0	0	0	0	0	0	0	0	0	0	0	0
gi|118474057|ref|NC_008599.1|	1461081	0	CFF8240_1482	mnmA	tRNA-specific 2-thiouridylase MnmA	1460254	1461270		828		1	TCTTCTTCTA.AGTCTAAAAT	A	G	40	PASS	NA	GT	5	14	0		1	1	1	1	1	0	0	0	0	0	0	0	0	0	0	0	0	0	0	0	0	0	0	0	0	0	0
gi|118474057|ref|NC_008599.1|	1461399	#N/A							1461400			ATAAAATTCA.AGGCGAAAGT	A	G	40	PASS	NA	GT	5	14	0		1	1	1	1	1	0	0	0	0	0	0	0	0	0	0	0	0	0	0	0	0	0	0	0	0	0	0
gi|118474057|ref|NC_008599.1|	1463194	1	CFF8240_1485	-	hypothetical protein	1463126	1463653		69		1	TGATCATCGG.CAATTAGTTT	C	T	40	PASS	NA	GT	5	14	0		1	1	1	1	1	0	0	0	0	0	0	0	0	0	0	0	0	0	0	0	0	0	0	0	0	0	0
gi|118474057|ref|NC_008599.1|	1463943	1	CFF8240_1486	gltD	glutamate synthase, small subunit	1463755	1465113		189		1	CTTAAAAAGC.TTAAATTTTC	T	C	40	PASS	NA	GT	5	14	0		1	1	1	1	1	0	0	0	0	0	0	0	0	0	0	0	0	0	0	0	0	0	0	0	0	0	0
gi|118474057|ref|NC_008599.1|	1464037	0	CFF8240_1486	gltD	glutamate synthase, small subunit	1463755	1465113		283		1	TACCATCTTT.AGTAAGTGTT	A	C	40	PASS	NA	GT	5	14	0		1	1	1	1	1	0	0	0	0	0	0	0	0	0	0	0	0	0	0	0	0	0	0	0	0	0	0
gi|118474057|ref|NC_008599.1|	1465933	1	CFF8240_1487	gltB	glutamate synthase, large subunit	1465115	1469512		819		1	GGATTATTTG.GTTTGCCGCT	G	A	40	PASS	NA	GT	5	14	0		1	1	1	1	1	0	0	0	0	0	0	0	0	0	0	0	0	0	0	0	0	0	0	0	0	0	0
gi|118474057|ref|NC_008599.1|	1468322	0	CFF8240_1487	gltB	glutamate synthase, large subunit	1465115	1469512		3208		1	TACCGTATTT.TAGATCAAGA	T	C	40	PASS	NA	GT	5	14	0		1	1	1	1	1	0	0	0	0	0	0	0	0	0	0	0	0	0	0	0	0	0	0	0	0	0	0
gi|118474057|ref|NC_008599.1|	1469542	#N/A							1469543			TAAAAAATTG.CGCTATTATA	C	T	40	PASS	NA	GT	5	14	0		1	1	1	1	1	0	0	0	0	0	0	0	0	0	0	0	0	0	0	0	0	0	0	0	0	0	0
gi|118474057|ref|NC_008599.1|	1470434	1	CFF8240_1488	ribD	riboflavin biosynthesis protein RibD	1469651	1470661		784		1	CGTTTGTATC.TTTTATCTCG	T	A	40	PASS	NA	GT	5	14	0		1	1	1	1	1	0	0	0	0	0	0	0	0	0	0	0	0	0	0	0	0	0	0	0	0	0	0
gi|118474057|ref|NC_008599.1|	1473798	1	CFF8240_1493	infB	translation initiation factor IF-2	1472133	1474649		1666		1	TTTTTCCTAG.TATAAATAGC	T	C	40	PASS	NA	GT	5	14	0		1	1	1	1	1	0	0	0	0	0	0	0	0	0	0	0	0	0	0	0	0	0	0	0	0	0	0
gi|118474057|ref|NC_008599.1|	1474167	0	CFF8240_1493	infB	translation initiation factor IF-2	1472133	1474649		2035		1	CTATAATAGG.TTTTTTCTCT	T	C	40	PASS	NA	GT	5	14	0		1	1	1	1	1	0	0	0	0	0	0	0	0	0	0	0	0	0	0	0	0	0	0	0	0	0	0
gi|118474057|ref|NC_008599.1|	1474290	0	CFF8240_1493	infB	translation initiation factor IF-2	1472133	1474649		2158		1	TTTTCTTTTT.TACTATAACT	T	G	40	PASS	NA	GT	5	14	0		1	1	1	1	1	0	0	0	0	0	0	0	0	0	0	0	0	0	0	0	0	0	0	0	0	0	0
gi|118474057|ref|NC_008599.1|	1474401	0	CFF8240_1493	infB	translation initiation factor IF-2	1472133	1474649		2269		1	CCACCTCTTG.CTCTATAGGT	C	T	40	PASS	NA	GT	5	14	0		1	1	1	1	1	0	0	0	0	0	0	0	0	0	0	0	0	0	0	0	0	0	0	0	0	0	0
gi|118474057|ref|NC_008599.1|	1474474	1	CFF8240_1493	infB	translation initiation factor IF-2	1472133	1474649		2342		1	TTTTTTCTCC.GGCGATTCTG	G	A	40	PASS	NA	GT	5	14	0		1	1	1	1	1	0	0	0	0	0	0	0	0	0	0	0	0	0	0	0	0	0	0	0	0	0	0
gi|118474057|ref|NC_008599.1|	1474942	0	CFF8240_1495	thrB	homoserine kinase	1474903	1475784		40		1	CAAGTTCGTA.GATTTCTACT	G	T	40	PASS	NA	GT	5	14	0		1	1	1	1	1	0	0	0	0	0	0	0	0	0	0	0	0	0	0	0	0	0	0	0	0	0	0
gi|118474057|ref|NC_008599.1|	1475236	0	CFF8240_1495	thrB	homoserine kinase	1474903	1475784		334		1	CGGCCATAGG.GTATGTTTTT	G	A	40	PASS	NA	GT	5	14	0		1	1	1	1	1	0	0	0	0	0	0	0	0	0	0	0	0	0	0	0	0	0	0	0	0	0	0
gi|118474057|ref|NC_008599.1|	1475272	0	CFF8240_1495	thrB	homoserine kinase	1474903	1475784		370		1	ATTGTTTTGT.GCTAGTAGGC	G	A	40	PASS	NA	GT	5	14	0		1	1	1	1	1	0	0	0	0	0	0	0	0	0	0	0	0	0	0	0	0	0	0	0	0	0	0
gi|118474057|ref|NC_008599.1|	1475287	0	CFF8240_1495	thrB	homoserine kinase	1474903	1475784		385		1	TAGGCTTGTC.TGGTATAACT	T	G	40	PASS	NA	GT	5	14	0		1	1	1	1	1	0	0	0	0	0	0	0	0	0	0	0	0	0	0	0	0	0	0	0	0	0	0
gi|118474057|ref|NC_008599.1|	1475575	0	CFF8240_1495	thrB	homoserine kinase	1474903	1475784		673		1	TCGGCGTCTT.GCCGGTAAGA	G	A	40	PASS	NA	GT	5	14	0		1	1	1	1	1	0	0	0	0	0	0	0	0	0	0	0	0	0	0	0	0	0	0	0	0	0	0
gi|118474057|ref|NC_008599.1|	1476485	0	CFF8240_1497	lpxC	UDP-3-O-[3-hydroxymyristoyl] N-acetylglucosamine deacetylase	1476236	1477120		250		1	GGCTATCGTC.GATAACTACT	G	T	40	PASS	NA	GT	5	14	0		1	1	1	1	1	0	0	0	0	0	0	0	0	0	0	0	0	0	0	0	0	0	0	0	0	0	0
gi|118474057|ref|NC_008599.1|	1476742	1	CFF8240_1497	lpxC	UDP-3-O-[3-hydroxymyristoyl] N-acetylglucosamine deacetylase	1476236	1477120		507		1	TTTTTTACTA.CTATTACCTT	C	A	40	PASS	NA	GT	5	14	0		1	1	1	1	1	0	0	0	0	0	0	0	0	0	0	0	0	0	0	0	0	0	0	0	0	0	0
gi|118474057|ref|NC_008599.1|	1477410	1	CFF8240_1498	-	hypothetical protein	1477193	1478095		218		1	TGCATTTCCA.GTTACCGGAT	G	T	40	PASS	NA	GT	5	14	0		1	1	1	1	1	0	0	0	0	0	0	0	0	0	0	0	0	0	0	0	0	0	0	0	0	0	0
gi|118474057|ref|NC_008599.1|	1477468	1	CFF8240_1498	-	hypothetical protein	1477193	1478095		276		1	TGCACTAGAA.TTTCAGCATT	T	A	40	PASS	NA	GT	5	14	0		1	1	1	1	1	0	0	0	0	0	0	0	0	0	0	0	0	0	0	0	0	0	0	0	0	0	0
gi|118474057|ref|NC_008599.1|	1478279	0	CFF8240_1499	-	peptidase M23B	1478150	1479520		130		1	CAAAATGCAA.GTGATCTCCA	G	A	40	PASS	NA	GT	5	14	0		1	1	1	1	1	0	0	0	0	0	0	0	0	0	0	0	0	0	0	0	0	0	0	0	0	0	0
gi|118474057|ref|NC_008599.1|	1478333	0	CFF8240_1499	-	peptidase M23B	1478150	1479520		184		1	AAGCATCTAC.GCTTAGTTGC	G	A	40	PASS	NA	GT	5	14	0		1	1	1	1	1	0	0	0	0	0	0	0	0	0	0	0	0	0	0	0	0	0	0	0	0	0	0
gi|118474057|ref|NC_008599.1|	1478426	0	CFF8240_1499	-	peptidase M23B	1478150	1479520		277		1	TATTTTGACC.GTATATGCCG	G	A	40	PASS	NA	GT	5	14	0		1	1	1	1	1	0	0	0	0	0	0	0	0	0	0	0	0	0	0	0	0	0	0	0	0	0	0
gi|118474057|ref|NC_008599.1|	1479095	0	CFF8240_1499	-	peptidase M23B	1478150	1479520		946		1	TATATATCTC.TGGTCTTTTT	T	C	40	PASS	NA	GT	5	14	0		1	1	1	1	1	0	0	0	0	0	0	0	0	0	0	0	0	0	0	0	0	0	0	0	0	0	0
gi|118474057|ref|NC_008599.1|	1480157	0	CFF8240_1500	-	prephenate dehydrogenase	1479581	1480411		577		1	TTATAGTCGT.ACTTTTTGGT	A	G	40	PASS	NA	GT	5	14	0		1	1	1	1	1	0	0	0	0	0	0	0	0	0	0	0	0	0	0	0	0	0	0	0	0	0	0
gi|118474057|ref|NC_008599.1|	1481796	1	CFF8240_1501	-	OMP85 family outer membrane protein	1480584	1482857		1213		1	AGTAAATAAA.GAACAAGTCG	G	A	40	PASS	NA	GT	5	14	0		1	1	1	1	1	0	0	0	0	0	0	0	0	0	0	0	0	0	0	0	0	0	0	0	0	0	0
gi|118474057|ref|NC_008599.1|	1482251	0	CFF8240_1501	-	OMP85 family outer membrane protein	1480584	1482857		1668		1	CATTTAATAA.CACGGATGAT	C	T	40	PASS	NA	GT	5	14	0		1	1	1	1	1	0	0	0	0	0	0	0	0	0	0	0	0	0	0	0	0	0	0	0	0	0	0
gi|118474057|ref|NC_008599.1|	1483719	0	CFF8240_1503	sppA	signal peptide peptidase SppA, 36K type	1483551	1484414		169		1	TTACGTCATC.AATTAGCCCG	A	G	40	PASS	NA	GT	5	14	0		1	1	1	1	1	0	0	0	0	0	0	0	0	0	0	0	0	0	0	0	0	0	0	0	0	0	0
gi|118474057|ref|NC_008599.1|	1484472	1	CFF8240_1504	-	chlorohydrolase	1484402	1485622		71		1	AATCTCCAAA.ACAAGCTGTT	A	G	40	PASS	NA	GT	5	14	0		1	1	1	1	1	0	0	0	0	0	0	0	0	0	0	0	0	0	0	0	0	0	0	0	0	0	0
gi|118474057|ref|NC_008599.1|	1484847	1	CFF8240_1504	-	chlorohydrolase	1484402	1485622		446		1	AACGCAGTGA.GTAAATAGAG	G	A	40	PASS	NA	GT	5	14	0		1	1	1	1	1	0	0	0	0	0	0	0	0	0	0	0	0	0	0	0	0	0	0	0	0	0	0
gi|118474057|ref|NC_008599.1|	1484953	1	CFF8240_1504	-	chlorohydrolase	1484402	1485622		552		1	AACTCTCCGT.CGCCATTTTC	C	T	40	PASS	NA	GT	5	14	0		1	1	1	1	1	0	0	0	0	0	0	0	0	0	0	0	0	0	0	0	0	0	0	0	0	0	0
gi|118474057|ref|NC_008599.1|	1485266	1	CFF8240_1504	-	chlorohydrolase	1484402	1485622		865		1	AAATCTCTCC.TATCGTACTA	T	C	40	PASS	NA	GT	5	14	0		1	1	1	1	1	0	0	0	0	0	0	0	0	0	0	0	0	0	0	0	0	0	0	0	0	0	0
gi|118474057|ref|NC_008599.1|	1485370	0	CFF8240_1504	-	chlorohydrolase	1484402	1485622		969		1	ACACTTTTTA.GCCAAACTAT	G	A	40	PASS	NA	GT	5	14	0		1	1	1	1	1	0	0	0	0	0	0	0	0	0	0	0	0	0	0	0	0	0	0	0	0	0	0
gi|118474057|ref|NC_008599.1|	1487448	0	CFF8240_1507	folK	2-amino-4-hydroxy-6-hydroxymethyldihydropteridine pyrophosphokinase	1487209	1487700		240		1	GATATGAGTC.GCAGGACTAT	G	C	40	PASS	NA	GT	5	14	0		1	1	1	1	1	0	0	0	0	0	0	0	0	0	0	0	0	0	0	0	0	0	0	0	0	0	0
gi|118474057|ref|NC_008599.1|	1487520	0	CFF8240_1507	folK	2-amino-4-hydroxy-6-hydroxymethyldihydropteridine pyrophosphokinase	1487209	1487700		312		1	AGATAATGCA.ATATTATGAG	A	G	40	PASS	NA	GT	5	14	0		1	1	1	1	1	0	0	0	0	0	0	0	0	0	0	0	0	0	0	0	0	0	0	0	0	0	0
gi|118474057|ref|NC_008599.1|	1492428	1	CFF8240_1513	-	flagellar motor switch protein FliY	1491978	1492808		451		1	CGTTACAATG.GGTGATATAA	G	A	40	PASS	NA	GT	5	14	0		1	1	1	1	1	0	0	0	0	0	0	0	0	0	0	0	0	0	0	0	0	0	0	0	0	0	0
gi|118474057|ref|NC_008599.1|	1492619	0	CFF8240_1513	-	flagellar motor switch protein FliY	1491978	1492808		642		1	AAAAAATGCT.ACTAAAAGAT	A	G	40	PASS	NA	GT	5	14	0		1	1	1	1	1	0	0	0	0	0	0	0	0	0	0	0	0	0	0	0	0	0	0	0	0	0	0
gi|118474057|ref|NC_008599.1|	1493010	0	CFF8240_1514	-	PP-loop family protein	1492881	1493633		130		1	CATGCCTTGC.ATGAGGCATT	A	G	40	PASS	NA	GT	5	14	0		1	1	1	1	1	0	0	0	0	0	0	0	0	0	0	0	0	0	0	0	0	0	0	0	0	0	0
gi|118474057|ref|NC_008599.1|	1493163	0	CFF8240_1514	-	PP-loop family protein	1492881	1493633		283		1	TGTATTTTGG.AGCAAGCGTT	A	G	40	PASS	NA	GT	5	14	0		1	1	1	1	1	0	0	0	0	0	0	0	0	0	0	0	0	0	0	0	0	0	0	0	0	0	0
gi|118474057|ref|NC_008599.1|	1498257	0	CFF8240_1520	tolB	translocation protein TolB	1497325	1498590		933		1	TTCGCATTTA.GCAACTTAAC	G	A	40	PASS	NA	GT	5	14	0		1	1	1	1	1	0	0	0	0	0	0	0	0	0	0	0	0	0	0	0	0	0	0	0	0	0	0
gi|118474057|ref|NC_008599.1|	1498884	0	CFF8240_1521	-	periplasmic protein	1498587	1499399		298		1	TCATACCGGC.CGGAGGTGCT	C	T	40	PASS	NA	GT	5	14	0		1	1	1	1	1	0	0	0	0	0	0	0	0	0	0	0	0	0	0	0	0	0	0	0	0	0	0
gi|118474057|ref|NC_008599.1|	1499515	0	CFF8240_1522	-	ExbD\TolR family transport protein	1499401	1499793		115		1	ATACCGGGGA.GTTTTTATCG	G	A	40	PASS	NA	GT	5	14	0		1	1	1	1	1	0	0	0	0	0	0	0	0	0	0	0	0	0	0	0	0	0	0	0	0	0	0
gi|118474057|ref|NC_008599.1|	1503015	0	CFF8240_1526	atpG	F0F1 ATP synthase subunit gamma	1502202	1503089		814		1	TAGAAACTAG.CTTCATTGCT	C	T	40	PASS	NA	GT	5	14	0		1	1	1	1	1	0	0	0	0	0	0	0	0	0	0	0	0	0	0	0	0	0	0	0	0	0	0
gi|118474057|ref|NC_008599.1|	1504856	0	CFF8240_1528	atpH	F0F1 ATP synthase subunit delta	1504631	1505161		226		1	CGCTAAATTT.GCAGTCTCTT	G	A	40	PASS	NA	GT	5	14	0		1	1	1	1	1	0	0	0	0	0	0	0	0	0	0	0	0	0	0	0	0	0	0	0	0	0	0
gi|118474057|ref|NC_008599.1|	1504857	1	CFF8240_1528	atpH	F0F1 ATP synthase subunit delta	1504631	1505161		227		1	GCTAAATTTG.CAGTCTCTTA	C	G	40	PASS	NA	GT	5	14	0		1	1	1	1	1	0	0	0	0	0	0	0	0	0	0	0	0	0	0	0	0	0	0	0	0	0	0
gi|118474057|ref|NC_008599.1|	1504858	1	CFF8240_1528	atpH	F0F1 ATP synthase subunit delta	1504631	1505161		228		1	CTAAATTTGC.AGTCTCTTAC	A	C	40	PASS	NA	GT	5	14	0		1	1	1	1	1	0	0	0	0	0	0	0	0	0	0	0	0	0	0	0	0	0	0	0	0	0	0
gi|118474057|ref|NC_008599.1|	1504868	0	CFF8240_1528	atpH	F0F1 ATP synthase subunit delta	1504631	1505161		238		1	AGTCTCTTAC.GGCTTGTTGA	G	A	40	PASS	NA	GT	5	14	0		1	1	1	1	1	0	0	0	0	0	0	0	0	0	0	0	0	0	0	0	0	0	0	0	0	0	0
gi|118474057|ref|NC_008599.1|	1505257	0	CFF8240_1529	-	F0F1 ATP synthase subunit B	1505161	1505679		97		1	CACCGACTAC.GGATCTAACA	G	A	40	PASS	NA	GT	5	14	0		1	1	1	1	1	0	0	0	0	0	0	0	0	0	0	0	0	0	0	0	0	0	0	0	0	0	0
gi|118474057|ref|NC_008599.1|	1506140	#N/A							1506141			TTCATTCACA.AACATAAATA	A	G	40	PASS	NA	GT	5	14	0		1	1	1	1	1	0	0	0	0	0	0	0	0	0	0	0	0	0	0	0	0	0	0	0	0	0	0
gi|118474057|ref|NC_008599.1|	1506298	1	CFF8240_1531	-	stage 0 sporulation protein J	1506185	1507030		114		1	TTTAAAAACG.CATCTTTTAA	C	T	40	PASS	NA	GT	5	14	0		1	1	1	1	1	0	0	0	0	0	0	0	0	0	0	0	0	0	0	0	0	0	0	0	0	0	0
gi|118474057|ref|NC_008599.1|	1506302	0	CFF8240_1531	-	stage 0 sporulation protein J	1506185	1507030		118		1	AAAACGCATC.TTTTAAAATA	T	C	40	PASS	NA	GT	5	14	0		1	1	1	1	1	0	0	0	0	0	0	0	0	0	0	0	0	0	0	0	0	0	0	0	0	0	0
gi|118474057|ref|NC_008599.1|	1506520	1	CFF8240_1531	-	stage 0 sporulation protein J	1506185	1507030		336		1	TCTATAAGAC.GTTTTGTGGA	G	A	40	PASS	NA	GT	5	14	0		1	1	1	1	1	0	0	0	0	0	0	0	0	0	0	0	0	0	0	0	0	0	0	0	0	0	0
gi|118474057|ref|NC_008599.1|	1507105	0	CFF8240_1532	soj	SpoOJ regulator protein	1507033	1507815		73		1	AAAGAATTAC.CGGTTTGCCG	C	T	40	PASS	NA	GT	5	14	0		1	1	1	1	1	0	0	0	0	0	0	0	0	0	0	0	0	0	0	0	0	0	0	0	0	0	0
gi|118474057|ref|NC_008599.1|	1507264	0	CFF8240_1532	soj	SpoOJ regulator protein	1507033	1507815		232		1	TATACATAGT.GGGCAAAAAA	G	A	40	PASS	NA	GT	5	14	0		1	1	1	1	1	0	0	0	0	0	0	0	0	0	0	0	0	0	0	0	0	0	0	0	0	0	0
gi|118474057|ref|NC_008599.1|	1507378	0	CFF8240_1532	soj	SpoOJ regulator protein	1507033	1507815		346		1	GTATAGGTAT.GATAACGCTA	G	T	40	PASS	NA	GT	5	14	0		1	1	1	1	1	0	0	0	0	0	0	0	0	0	0	0	0	0	0	0	0	0	0	0	0	0	0
gi|118474057|ref|NC_008599.1|	1507690	0	CFF8240_1532	soj	SpoOJ regulator protein	1507033	1507815		658		1	TAGCATTAGC.TTGAGGGTCG	T	C	40	PASS	NA	GT	5	14	0		1	1	1	1	1	0	0	0	0	0	0	0	0	0	0	0	0	0	0	0	0	0	0	0	0	0	0
gi|118474057|ref|NC_008599.1|	1510173	#N/A							1510174			CTCAGATATT.GACGTAGATA	G	A	40	PASS	NA	GT	5	14	0		1	1	1	1	1	0	0	0	0	0	0	0	0	0	0	0	0	0	0	0	0	0	0	0	0	0	0
gi|118474057|ref|NC_008599.1|	1510228	#N/A							1510229			GCACTTTTGA.CAAGACACTT	C	A	40	PASS	NA	GT	5	14	0		1	1	1	1	1	0	0	0	0	0	0	0	0	0	0	0	0	0	0	0	0	0	0	0	0	0	0
gi|118474057|ref|NC_008599.1|	1510725	0	CFF8240_1536	obgE	GTPase ObgE	1510269	1511303		457		1	GTTTTGGCGT.GAGAGTTGTA	G	A	40	PASS	NA	GT	5	14	0		1	1	1	1	1	0	0	0	0	0	0	0	0	0	0	0	0	0	0	0	0	0	0	0	0	0	0
gi|118474057|ref|NC_008599.1|	1510935	0	CFF8240_1536	obgE	GTPase ObgE	1510269	1511303		667		1	CGTTTCCAAG.TCCACCTTTT	T	C	40	PASS	NA	GT	5	14	0		1	1	1	1	1	0	0	0	0	0	0	0	0	0	0	0	0	0	0	0	0	0	0	0	0	0	0
gi|118474057|ref|NC_008599.1|	1514219	0	CFF8240_1541	-	formate dehydrogenase	1514186	1516558		34		1	TTTTAAATGT.ACTTTGATCA	A	G	40	PASS	NA	GT	5	14	0		1	1	1	1	1	0	0	0	0	0	0	0	0	0	0	0	0	0	0	0	0	0	0	0	0	0	0
gi|118474057|ref|NC_008599.1|	1516241	0	CFF8240_1541	-	formate dehydrogenase	1514186	1516558		2056		1	GAGTCCAATG.CTCGGCTTCT	C	T	40	PASS	NA	GT	5	14	0		1	1	1	1	1	0	0	0	0	0	0	0	0	0	0	0	0	0	0	0	0	0	0	0	0	0	0
gi|118474057|ref|NC_008599.1|	1517313	0	CFF8240_1543	-	hypothetical protein	1517154	1517357		160		1	CAGCTATTGC.ACCTACTTGC	A	G	40	PASS	NA	GT	5	14	0		1	1	1	1	1	0	0	0	0	0	0	0	0	0	0	0	0	0	0	0	0	0	0	0	0	0	0
gi|118474057|ref|NC_008599.1|	1518091	1	CFF8240_1544	-	hypothetical protein	1517487	1518164		605		1	ATAACGTTTT.TTATCTTCAC	T	C	40	PASS	NA	GT	5	14	0		1	1	1	1	1	0	0	0	0	0	0	0	0	0	0	0	0	0	0	0	0	0	0	0	0	0	0
gi|118474057|ref|NC_008599.1|	1518571	1	CFF8240_1545	-	iron-sulfur cluster-binding domain-containing protein	1518161	1519822		411		1	TCATTTACAA.TGATTCTTCC	T	C	40	PASS	NA	GT	5	14	0		1	1	1	1	1	0	0	0	0	0	0	0	0	0	0	0	0	0	0	0	0	0	0	0	0	0	0
gi|118474057|ref|NC_008599.1|	1518637	1	CFF8240_1545	-	iron-sulfur cluster-binding domain-containing protein	1518161	1519822		477		1	TTTAACATAT.ATAAAACTCT	A	G	40	PASS	NA	GT	5	14	0		1	1	1	1	1	0	0	0	0	0	0	0	0	0	0	0	0	0	0	0	0	0	0	0	0	0	0
gi|118474057|ref|NC_008599.1|	1519095	1	CFF8240_1545	-	iron-sulfur cluster-binding domain-containing protein	1518161	1519822		935		1	GCTTATACAG.GCTCCGCAAG	G	A	40	PASS	NA	GT	5	14	0		1	1	1	1	1	0	0	0	0	0	0	0	0	0	0	0	0	0	0	0	0	0	0	0	0	0	0
gi|118474057|ref|NC_008599.1|	1529753	0	CFF8240_1557	-	glutamate dehydrogenase	1528994	1530358		760		1	CAAGGCTTCC.GCCCCAGCTC	G	T	40	PASS	NA	GT	5	14	0		1	1	1	1	1	0	0	0	0	0	0	0	0	0	0	0	0	0	0	0	0	0	0	0	0	0	0
gi|118474057|ref|NC_008599.1|	1530916	0	CFF8240_1558	-	hypothetical protein	1530466	1531149		451		1	AGACCGATTT.TACATCTTTT	T	C	40	PASS	NA	GT	5	14	0		1	1	1	1	1	0	0	0	0	0	0	0	0	0	0	0	0	0	0	0	0	0	0	0	0	0	0
gi|118474057|ref|NC_008599.1|	1531161	#N/A	CFF8240_1559	upp	uracil phosphoribosyltransferase	1531157	1531786		5		1	TTTTTCCTAA.TAAACAGTGT	T	C	40	PASS	NA	GT	5	14	0		1	1	1	1	1	0	0	0	0	0	0	0	0	0	0	0	0	0	0	0	0	0	0	0	0	0	0
gi|118474057|ref|NC_008599.1|	1531361	0	CFF8240_1559	upp	uracil phosphoribosyltransferase	1531157	1531786		205		1	AAAATCGAAC.CGCGTCTATA	C	T	40	PASS	NA	GT	5	14	0		1	1	1	1	1	0	0	0	0	0	0	0	0	0	0	0	0	0	0	0	0	0	0	0	0	0	0
gi|118474057|ref|NC_008599.1|	1531421	0	CFF8240_1559	upp	uracil phosphoribosyltransferase	1531157	1531786		265		1	CAATGCGTTC.GGCATGATCT	G	A	40	PASS	NA	GT	5	14	0		1	1	1	1	1	0	0	0	0	0	0	0	0	0	0	0	0	0	0	0	0	0	0	0	0	0	0
gi|118474057|ref|NC_008599.1|	1531965	#N/A							1531966			TTATAAAGAA.CATTTAGAAA	C	T	40	PASS	NA	GT	5	14	0		1	1	1	1	1	0	0	0	0	0	0	0	0	0	0	0	0	0	0	0	0	0	0	0	0	0	0
gi|118474057|ref|NC_008599.1|	1532286	0	CFF8240_1560	-	NADP-dependent malic enzyme	1532184	1533431		103		1	CCGGGGCTAC.CACCAAAAGA	C	T	40	PASS	NA	GT	5	14	0		1	1	1	1	1	0	0	0	0	0	0	0	0	0	0	0	0	0	0	0	0	0	0	0	0	0	0
gi|118474057|ref|NC_008599.1|	1532688	0	CFF8240_1560	-	NADP-dependent malic enzyme	1532184	1533431		505		1	GGAACATATC.AGCACCTCTC	A	G	40	PASS	NA	GT	5	14	0		1	1	1	1	1	0	0	0	0	0	0	0	0	0	0	0	0	0	0	0	0	0	0	0	0	0	0
gi|118474057|ref|NC_008599.1|	1533728	1	CFF8240_1561	-	transcriptional regulator	1533681	1534112		48		1	TCTTTAAAAT.ATAAATTTAA	A	C	40	PASS	NA	GT	5	14	0		1	1	1	1	1	0	0	0	0	0	0	0	0	0	0	0	0	0	0	0	0	0	0	0	0	0	0
gi|118474057|ref|NC_008599.1|	1533737	0	CFF8240_1561	-	transcriptional regulator	1533681	1534112		57		1	TATAAATTTA.AACTCTCTAT	A	G	40	PASS	NA	GT	5	14	0		1	1	1	1	1	0	0	0	0	0	0	0	0	0	0	0	0	0	0	0	0	0	0	0	0	0	0
gi|118474057|ref|NC_008599.1|	1534562	0	CFF8240_1562	gltX	glutamyl-tRNA synthetase	1534247	1535629		316		1	TATTTAAAGC.TGAGTTTTTA	T	C	40	PASS	NA	GT	5	14	0		1	1	1	1	1	0	0	0	0	0	0	0	0	0	0	0	0	0	0	0	0	0	0	0	0	0	0
gi|118474057|ref|NC_008599.1|	1534814	0	CFF8240_1562	gltX	glutamyl-tRNA synthetase	1534247	1535629		568		1	TCTCATCATC.GCCATGGCTC	G	A	40	PASS	NA	GT	5	14	0		1	1	1	1	1	0	0	0	0	0	0	0	0	0	0	0	0	0	0	0	0	0	0	0	0	0	0
gi|118474057|ref|NC_008599.1|	1539275	0	CFF8240_1567	-	spore coat polysaccharide biosynthesis protein SpsC	1539222	1540340		54		1	CAGTCAGTGA.AGCTTTAAAA	A	G	40	PASS	NA	GT	5	14	0		1	1	1	1	1	0	0	0	0	0	0	0	0	0	0	0	0	0	0	0	0	0	0	0	0	0	0
gi|118474057|ref|NC_008599.1|	1539518	0	CFF8240_1567	-	spore coat polysaccharide biosynthesis protein SpsC	1539222	1540340		297		1	CCGACATATT.GCCAAATGGA	G	A	40	PASS	NA	GT	5	14	0		1	1	1	1	1	0	0	0	0	0	0	0	0	0	0	0	0	0	0	0	0	0	0	0	0	0	0
gi|118474057|ref|NC_008599.1|	1539853	1	CFF8240_1567	-	spore coat polysaccharide biosynthesis protein SpsC	1539222	1540340		632		1	ATCAAAAAAA.CAGCTTGGAA	C	T	40	PASS	NA	GT	5	14	0		1	1	1	1	1	0	0	0	0	0	0	0	0	0	0	0	0	0	0	0	0	0	0	0	0	0	0
gi|118474057|ref|NC_008599.1|	1541628	0	CFF8240_1568	-	iron-sulfur cluster-binding domain-containing protein	1540404	1541666		1225		1	CACACTTAAC.GCATGCGTCT	G	A	40	PASS	NA	GT	5	14	0		1	1	1	1	1	0	0	0	0	0	0	0	0	0	0	0	0	0	0	0	0	0	0	0	0	0	0
gi|118474057|ref|NC_008599.1|	1542281	1	CFF8240_1569	-	pyrroline-5-carboxylate reductase	1541667	1542413		615		1	ATCTCTGCGC.CAAATCCGAT	C	A	40	PASS	NA	GT	5	14	0		1	1	1	1	1	0	0	0	0	0	0	0	0	0	0	0	0	0	0	0	0	0	0	0	0	0	0
gi|118474057|ref|NC_008599.1|	1543315	0	CFF8240_1571	hemN	coproporphyrinogen III oxidase	1543255	1544616		61		1	ACTCATCAAA.GCACATAGCA	G	A	40	PASS	NA	GT	5	14	0		1	1	1	1	1	0	0	0	0	0	0	0	0	0	0	0	0	0	0	0	0	0	0	0	0	0	0
gi|118474057|ref|NC_008599.1|	1544820	0	CFF8240_1572	-	hypothetical protein	1544616	1545053		205		1	GCTCGAAATT.TTCTTTTTGC	T	C	40	PASS	NA	GT	5	14	0		1	1	1	1	1	0	0	0	0	0	0	0	0	0	0	0	0	0	0	0	0	0	0	0	0	0	0
gi|118474057|ref|NC_008599.1|	1546491	0	CFF8240_1574	hemB	delta-aminolevulinic acid dehydratase	1545984	1546961		508		1	TCATATCTGC.GCCTGCTCTT	G	A	40	PASS	NA	GT	5	14	0		1	1	1	1	1	0	0	0	0	0	0	0	0	0	0	0	0	0	0	0	0	0	0	0	0	0	0
gi|118474057|ref|NC_008599.1|	1546508	1	CFF8240_1574	hemB	delta-aminolevulinic acid dehydratase	1545984	1546961		525		1	CTTGCATGAA.TTAAAGCTTG	T	C	40	PASS	NA	GT	5	14	0		1	1	1	1	1	0	0	0	0	0	0	0	0	0	0	0	0	0	0	0	0	0	0	0	0	0	0
gi|118474057|ref|NC_008599.1|	1547370	1	CFF8240_1575	ribA	GTP cyclohydrolase II	1547073	1547660		298		1	TTTAAATAAA.GTAAATGCTT	G	A	40	PASS	NA	GT	5	14	0		1	1	1	1	1	0	0	0	0	0	0	0	0	0	0	0	0	0	0	0	0	0	0	0	0	0	0
gi|118474057|ref|NC_008599.1|	1548336	1	CFF8240_1577	-	hypothetical protein	1548186	1548380		151		1	AAATGAAACC.GTGTTAAGAA	G	A	40	PASS	NA	GT	5	14	0		1	1	1	1	1	0	0	0	0	0	0	0	0	0	0	0	0	0	0	0	0	0	0	0	0	0	0
gi|118474057|ref|NC_008599.1|	1549745	1	CFF8240_1580	alr	alanine racemase	1549567	1550580		179		1	GTTTGCTAAG.TGCAGATCGC	T	C	40	PASS	NA	GT	5	14	0		1	1	1	1	1	0	0	0	0	0	0	0	0	0	0	0	0	0	0	0	0	0	0	0	0	0	0
gi|118474057|ref|NC_008599.1|	1549756	0	CFF8240_1580	alr	alanine racemase	1549567	1550580		190		1	GCAGATCGCC.CTTACCGTTA	C	T	40	PASS	NA	GT	5	14	0		1	1	1	1	1	0	0	0	0	0	0	0	0	0	0	0	0	0	0	0	0	0	0	0	0	0	0
gi|118474057|ref|NC_008599.1|	1559774	0	CFF8240_1590	-	methyltransferase	1559168	1559827		607		1	GTGGGAATGG.CTATTTAAAG	C	T	40	PASS	NA	GT	5	14	0		1	1	1	1	1	0	0	0	0	0	0	0	0	0	0	0	0	0	0	0	0	0	0	0	0	0	0
gi|118474057|ref|NC_008599.1|	1572519	#N/A							1572520			AACGATATAG.ACTCTCAAGA	A	G	40	PASS	NA	GT	5	14	0		1	1	1	1	1	0	0	0	0	0	0	0	0	0	0	0	0	0	0	0	0	0	0	0	0	0	0
gi|118474057|ref|NC_008599.1|	1573165	0	CFF8240_1607	-	putative ADP-heptose--lipopolysaccharide heptosyltransferase II	1572680	1573579		486		1	ATGGTATTTT.ACACGAAGTT	A	G	40	PASS	NA	GT	5	14	0		1	1	1	1	1	0	0	0	0	0	0	0	0	0	0	0	0	0	0	0	0	0	0	0	0	0	0
gi|118474057|ref|NC_008599.1|	1577593	0	CFF8240_1612	-	glycosyl transferase, group 1	1577453	1578559		141		1	TCAAACGATC.AAATGAAGAG	A	G	40	PASS	NA	GT	5	14	0		1	1	1	1	1	0	0	0	0	0	0	0	0	0	0	0	0	0	0	0	0	0	0	0	0	0	0
gi|118474057|ref|NC_008599.1|	1577597	1	CFF8240_1612	-	glycosyl transferase, group 1	1577453	1578559		145		1	ACGATCAAAT.GAAGAGCTTG	G	A	40	PASS	NA	GT	5	14	0		1	1	1	1	1	0	0	0	0	0	0	0	0	0	0	0	0	0	0	0	0	0	0	0	0	0	0
gi|118474057|ref|NC_008599.1|	1578691	#N/A							1578692			AAATATAAAA.GATAATCTTT	G	A	40	PASS	NA	GT	5	14	0		1	1	1	1	1	0	0	0	0	0	0	0	0	0	0	0	0	0	0	0	0	0	0	0	0	0	0
gi|118474057|ref|NC_008599.1|	1579171	#N/A							1579172			TGAACTAGTA.TCAAATAGCG	T	G	40	PASS	NA	GT	5	14	0		1	1	1	1	1	0	0	0	0	0	0	0	0	0	0	0	0	0	0	0	0	0	0	0	0	0	0
gi|118474057|ref|NC_008599.1|	1581008	0	CFF8240_1616	-	group 1 glycosyl transferase	1580733	1581809		276		1	TGCTTATATC.ATTTGAGGAT	A	G	40	PASS	NA	GT	5	14	0		1	1	1	1	1	0	0	0	0	0	0	0	0	0	0	0	0	0	0	0	0	0	0	0	0	0	0
gi|118474057|ref|NC_008599.1|	1581099	1	CFF8240_1616	-	group 1 glycosyl transferase	1580733	1581809		367		1	AGGTAATTAT.GACAACAAAA	G	A	40	PASS	NA	GT	5	14	0		1	1	1	1	1	0	0	0	0	0	0	0	0	0	0	0	0	0	0	0	0	0	0	0	0	0	0
gi|118474057|ref|NC_008599.1|	1581278	0	CFF8240_1616	-	group 1 glycosyl transferase	1580733	1581809		546		1	TAAACAATCC.TAAGAAGAAC	T	C	40	PASS	NA	GT	5	14	0		1	1	1	1	1	0	0	0	0	0	0	0	0	0	0	0	0	0	0	0	0	0	0	0	0	0	0
gi|118474057|ref|NC_008599.1|	1581416	0	CFF8240_1616	-	group 1 glycosyl transferase	1580733	1581809		684		1	TAAAGCTAGA.ACTGCAAAGC	A	G	40	PASS	NA	GT	5	14	0		1	1	1	1	1	0	0	0	0	0	0	0	0	0	0	0	0	0	0	0	0	0	0	0	0	0	0
gi|118474057|ref|NC_008599.1|	1581548	0	CFF8240_1616	-	group 1 glycosyl transferase	1580733	1581809		816		1	TTTCAAACTC.GGTTTTAGAG	G	A	40	PASS	NA	GT	5	14	0		1	1	1	1	1	0	0	0	0	0	0	0	0	0	0	0	0	0	0	0	0	0	0	0	0	0	0
gi|118474057|ref|NC_008599.1|	1582141	0	CFF8240_1617	asnB	asparagine synthase	1581797	1583548		345		1	TTGTGATATA.CGATGAGCGC	C	T	40	PASS	NA	GT	5	14	0		1	1	1	1	1	0	0	0	0	0	0	0	0	0	0	0	0	0	0	0	0	0	0	0	0	0	0
gi|118474057|ref|NC_008599.1|	1583568	0	CFF8240_1618	-	hypothetical protein	1583545	1584615		24		1	ATCTTGTTAC.TCCAAAATCG	T	C	40	PASS	NA	GT	5	14	0		1	1	1	1	1	0	0	0	0	0	0	0	0	0	0	0	0	0	0	0	0	0	0	0	0	0	0
gi|118474057|ref|NC_008599.1|	1593024	#N/A	CFF8240_1627	-	adenylylsulfate kinase	1592519	1593031		506		1	AAATTACAAA.ATAATTAACC	A	G	40	PASS	NA	GT	5	14	0		1	1	1	1	1	0	0	0	0	0	0	0	0	0	0	0	0	0	0	0	0	0	0	0	0	0	0
gi|118474057|ref|NC_008599.1|	1593603	#N/A							1593604			AGATTTCAAA.GATTGTATGT	G	A	40	PASS	NA	GT	5	14	0		1	1	1	1	1	0	0	0	0	0	0	0	0	0	0	0	0	0	0	0	0	0	0	0	0	0	0
gi|118474057|ref|NC_008599.1|	1594421	1	CFF8240_1629	-	hypothetical protein	1593940	1594716		482		1	ATTATAAAAA.GCTTTATCAA	G	A	40	PASS	NA	GT	5	14	0		1	1	1	1	1	0	0	0	0	0	0	0	0	0	0	0	0	0	0	0	0	0	0	0	0	0	0
gi|118474057|ref|NC_008599.1|	1594942	1	CFF8240_1630	-	hypothetical protein	1594713	1596977		230		1	ACTCTCCAAA.GCGTTACTGC	G	A	40	PASS	NA	GT	5	14	0		1	1	1	1	1	0	0	0	0	0	0	0	0	0	0	0	0	0	0	0	0	0	0	0	0	0	0
gi|118474057|ref|NC_008599.1|	1594983	1	CFF8240_1630	-	hypothetical protein	1594713	1596977		271		1	TTTAGACGTA.GCTAGCTATT	G	T	40	PASS	NA	GT	5	14	0		1	1	1	1	1	0	0	0	0	0	0	0	0	0	0	0	0	0	0	0	0	0	0	0	0	0	0
gi|118474057|ref|NC_008599.1|	1595990	0	CFF8240_1630	-	hypothetical protein	1594713	1596977		1278		1	AAAGATACGG.CACTCTTAGT	C	A	40	PASS	NA	GT	5	14	0		1	1	1	1	1	0	0	0	0	0	0	0	0	0	0	0	0	0	0	0	0	0	0	0	0	0	0
gi|118474057|ref|NC_008599.1|	1596078	1	CFF8240_1630	-	hypothetical protein	1594713	1596977		1366		1	TATATCGCAA.TGTGAAAAAA	T	C	40	PASS	NA	GT	5	14	0		1	1	1	1	1	0	0	0	0	0	0	0	0	0	0	0	0	0	0	0	0	0	0	0	0	0	0
gi|118474057|ref|NC_008599.1|	1596206	0	CFF8240_1630	-	hypothetical protein	1594713	1596977		1494		1	CGTATGATAT.AACGAGCCCT	A	C	40	PASS	NA	GT	5	14	0		1	1	1	1	1	0	0	0	0	0	0	0	0	0	0	0	0	0	0	0	0	0	0	0	0	0	0
gi|118474057|ref|NC_008599.1|	1596848	0	CFF8240_1630	-	hypothetical protein	1594713	1596977		2136		1	GAGCAAACTC.GCATATGGCG	G	A	40	PASS	NA	GT	5	14	0		1	1	1	1	1	0	0	0	0	0	0	0	0	0	0	0	0	0	0	0	0	0	0	0	0	0	0
gi|118474057|ref|NC_008599.1|	1597088	1	CFF8240_1631	-	glutamine amidotransferase	1596974	1597558		115		1	AACTAATTTG.CTTATATATG	C	T	40	PASS	NA	GT	5	14	0		1	1	1	1	1	0	0	0	0	0	0	0	0	0	0	0	0	0	0	0	0	0	0	0	0	0	0
gi|118474057|ref|NC_008599.1|	1597616	1	CFF8240_1632	-	sugar metabolism cluster protein	1597555	1598298		62		1	ACAAAAGATA.GGCCAAAATG	G	A	40	PASS	NA	GT	5	14	0		1	1	1	1	1	0	0	0	0	0	0	0	0	0	0	0	0	0	0	0	0	0	0	0	0	0	0
gi|118474057|ref|NC_008599.1|	1597824	0	CFF8240_1632	-	sugar metabolism cluster protein	1597555	1598298		270		1	CAATGTTTTG.CGCTAGGGAA	C	T	40	PASS	NA	GT	5	14	0		1	1	1	1	1	0	0	0	0	0	0	0	0	0	0	0	0	0	0	0	0	0	0	0	0	0	0
gi|118474057|ref|NC_008599.1|	1597854	0	CFF8240_1632	-	sugar metabolism cluster protein	1597555	1598298		300		1	ATGATACAAT.CATAAGCTAC	C	T	40	PASS	NA	GT	5	14	0		1	1	1	1	1	0	0	0	0	0	0	0	0	0	0	0	0	0	0	0	0	0	0	0	0	0	0
gi|118474057|ref|NC_008599.1|	1598274	0	CFF8240_1632	-	sugar metabolism cluster protein	1597555	1598298		720		1	ACCAAAAAAC.CGACCTTGAA	C	T	40	PASS	NA	GT	5	14	0		1	1	1	1	1	0	0	0	0	0	0	0	0	0	0	0	0	0	0	0	0	0	0	0	0	0	0
gi|118474057|ref|NC_008599.1|	1598701	0	CFF8240_1633	-	FlmA protein	1598339	1599334		363		1	AAAAAGTCAT.CGCTCTTAGT	C	T	40	PASS	NA	GT	5	14	0		1	1	1	1	1	0	0	0	0	0	0	0	0	0	0	0	0	0	0	0	0	0	0	0	0	0	0
gi|118474057|ref|NC_008599.1|	1598731	0	CFF8240_1633	-	FlmA protein	1598339	1599334		393		1	CTTGCAATCC.AGTAAATTTA	A	G	40	PASS	NA	GT	5	14	0		1	1	1	1	1	0	0	0	0	0	0	0	0	0	0	0	0	0	0	0	0	0	0	0	0	0	0
gi|118474057|ref|NC_008599.1|	1598803	0	CFF8240_1633	-	FlmA protein	1598339	1599334		465		1	TAGCAGGAAG.CAAACCGACT	C	T	40	PASS	NA	GT	5	14	0		1	1	1	1	1	0	0	0	0	0	0	0	0	0	0	0	0	0	0	0	0	0	0	0	0	0	0
gi|118474057|ref|NC_008599.1|	1598998	0	CFF8240_1633	-	FlmA protein	1598339	1599334		660		1	GAATGCAAGG.AGGAGAATTA	A	C	40	PASS	NA	GT	5	14	0		1	1	1	1	1	0	0	0	0	0	0	0	0	0	0	0	0	0	0	0	0	0	0	0	0	0	0
gi|118474057|ref|NC_008599.1|	1605002	1	CFF8240_1637	-	methyltransferase	1603527	1605092		1476		1	ATTTTGGCTA.CTTCATAAAG	C	A	40	PASS	NA	GT	5	14	0		1	1	1	1	1	0	0	0	0	0	0	0	0	0	0	0	0	0	0	0	0	0	0	0	0	0	0
gi|118474057|ref|NC_008599.1|	1607683	0	CFF8240_1639	-	hypothetical protein	1607182	1607856		502		1	CGTCAAACAA.ATCTTTGCAA	A	G	40	PASS	NA	GT	5	14	0		1	1	1	1	1	0	0	0	0	0	0	0	0	0	0	0	0	0	0	0	0	0	0	0	0	0	0
gi|118474057|ref|NC_008599.1|	1613132	0	CFF8240_1644	-	anaerobic C4-dicarboxylate transporter	1612809	1614146		324		1	TTGCCGGTAC.GGGTCACACT	G	A	40	PASS	NA	GT	5	14	0		1	1	1	1	1	0	0	0	0	0	0	0	0	0	0	0	0	0	0	0	0	0	0	0	0	0	0
gi|118474057|ref|NC_008599.1|	1614249	#N/A							1614250			TATATATACT.ACGTTATAAA	A	G	40	PASS	NA	GT	5	14	0		1	1	1	1	1	0	0	0	0	0	0	0	0	0	0	0	0	0	0	0	0	0	0	0	0	0	0
gi|118474057|ref|NC_008599.1|	1621094	0	CFF8240_1650	expD	TonB system transport protein ExbD	1620774	1621163		321		1	GCAGTTTTGT.CGTGATAGTG	C	T	40	PASS	NA	GT	5	14	0		1	1	1	1	1	0	0	0	0	0	0	0	0	0	0	0	0	0	0	0	0	0	0	0	0	0	0
gi|118474057|ref|NC_008599.1|	1621586	1	CFF8240_1651	-	protein TonB	1621160	1621885		427		1	TAAAAACACG.GTTCAAACTC	G	A	40	PASS	NA	GT	5	14	0		1	1	1	1	1	0	0	0	0	0	0	0	0	0	0	0	0	0	0	0	0	0	0	0	0	0	0
gi|118474057|ref|NC_008599.1|	1623807	1	CFF8240_1653	-	peptide ABC transporter, permease protein	1623555	1624505		253		1	ATTTAGCTTT.ATAAGCGGAG	A	G	40	PASS	NA	GT	5	14	0		1	1	1	1	1	0	0	0	0	0	0	0	0	0	0	0	0	0	0	0	0	0	0	0	0	0	0
gi|118474057|ref|NC_008599.1|	1623894	1	CFF8240_1653	-	peptide ABC transporter, permease protein	1623555	1624505		340		1	TCTTAGCTTT.GTTTTAGCCG	G	C	40	PASS	NA	GT	5	14	0		1	1	1	1	1	0	0	0	0	0	0	0	0	0	0	0	0	0	0	0	0	0	0	0	0	0	0
gi|118474057|ref|NC_008599.1|	1624217	0	CFF8240_1653	-	peptide ABC transporter, permease protein	1623555	1624505		663		1	TTACTAGCTA.CAGATCTTGG	C	T	40	PASS	NA	GT	5	14	0		1	1	1	1	1	0	0	0	0	0	0	0	0	0	0	0	0	0	0	0	0	0	0	0	0	0	0
gi|118474057|ref|NC_008599.1|	1625110	0	CFF8240_1654	-	peptide ABC transporter, permease protein	1624508	1625290		603		1	CAGAAGCGCT.GCTTAGTTTT	G	A	40	PASS	NA	GT	5	14	0		1	1	1	1	1	0	0	0	0	0	0	0	0	0	0	0	0	0	0	0	0	0	0	0	0	0	0
gi|118474057|ref|NC_008599.1|	1627659	0	CFF8240_1656	-	arsenical pump membrane protein	1626546	1627811		1114		1	CCCAAACTAT.GCTTACGACT	G	A	40	PASS	NA	GT	5	14	0		1	1	1	1	1	0	0	0	0	0	0	0	0	0	0	0	0	0	0	0	0	0	0	0	0	0	0
gi|118474057|ref|NC_008599.1|	1628642	1	CFF8240_1659	-	hypothetical protein	1628545	1629180		98		1	ACCGAACAAA.GCAGTGGAGG	G	A	40	PASS	NA	GT	5	14	0		1	1	1	1	1	0	0	0	0	0	0	0	0	0	0	0	0	0	0	0	0	0	0	0	0	0	0
gi|118474057|ref|NC_008599.1|	1629652	0	CFF8240_1661	-	glutathionylspermidine synthase	1629548	1630723		105		1	CAGATGAGTT.AGTAGTCGTG	A	G	40	PASS	NA	GT	5	14	0		1	1	1	1	1	0	0	0	0	0	0	0	0	0	0	0	0	0	0	0	0	0	0	0	0	0	0
gi|118474057|ref|NC_008599.1|	1630672	0	CFF8240_1661	-	glutathionylspermidine synthase	1629548	1630723		1125		1	TTAGAAAAGG.TGGATTAGTG	T	C	40	PASS	NA	GT	5	14	0		1	1	1	1	1	0	0	0	0	0	0	0	0	0	0	0	0	0	0	0	0	0	0	0	0	0	0
gi|118474057|ref|NC_008599.1|	1631434	0	CFF8240_1663	hprA	2-hydroxyacid dehydrogenase	1631378	1632310		57		1	ATTTAAAATC.TGTATTTAGT	T	C	40	PASS	NA	GT	5	14	0		1	1	1	1	1	0	0	0	0	0	0	0	0	0	0	0	0	0	0	0	0	0	0	0	0	0	0
gi|118474057|ref|NC_008599.1|	1636386	0	CFF8240_1667	-	AAA ATPase	1635042	1636751		1345		1	GCTCATTTGG.TGGCACTTGA	T	C	40	PASS	NA	GT	5	14	0		1	1	1	1	1	0	0	0	0	0	0	0	0	0	0	0	0	0	0	0	0	0	0	0	0	0	0
gi|118474057|ref|NC_008599.1|	1636491	0	CFF8240_1667	-	AAA ATPase	1635042	1636751		1450		1	TTTGTTTTGC.GTTTTCTTTA	G	A	40	PASS	NA	GT	5	14	0		1	1	1	1	1	0	0	0	0	0	0	0	0	0	0	0	0	0	0	0	0	0	0	0	0	0	0
gi|118474057|ref|NC_008599.1|	1638589	0	CFF8240_1669	-	membrane protein	1638295	1639578		295		1	TTACATCCCA.TACTATACCA	T	C	40	PASS	NA	GT	5	14	0		1	1	1	1	1	0	0	0	0	0	0	0	0	0	0	0	0	0	0	0	0	0	0	0	0	0	0
gi|118474057|ref|NC_008599.1|	1640044	1	CFF8240_1670	-	endonuclease IV	1639578	1640426		467		1	ATTTATCGAA.CTAGATATAT	C	T	40	PASS	NA	GT	5	14	0		1	1	1	1	1	0	0	0	0	0	0	0	0	0	0	0	0	0	0	0	0	0	0	0	0	0	0
gi|118474057|ref|NC_008599.1|	1640391	0	CFF8240_1670	-	endonuclease IV	1639578	1640426		814		1	TGCTTACTCC.ACCACTAGCA	A	G	40	PASS	NA	GT	5	14	0		1	1	1	1	1	0	0	0	0	0	0	0	0	0	0	0	0	0	0	0	0	0	0	0	0	0	0
gi|118474057|ref|NC_008599.1|	1642950	1	CFF8240_1674	-	hypothetical protein	1642037	1643401		914		1	ACCAAAAATC.CAAAACCAAA	C	T	40	PASS	NA	GT	5	14	0		1	1	1	1	1	0	0	0	0	0	0	0	0	0	0	0	0	0	0	0	0	0	0	0	0	0	0
gi|118474057|ref|NC_008599.1|	1642954	1	CFF8240_1674	-	hypothetical protein	1642037	1643401		918		1	AAAATCCAAA.ACCAAACGAA	A	T	40	PASS	NA	GT	5	14	0		1	1	1	1	1	0	0	0	0	0	0	0	0	0	0	0	0	0	0	0	0	0	0	0	0	0	0
gi|118474057|ref|NC_008599.1|	1643731	#N/A							1643732			TAATGGTAAT.ACAAAAGACG	A	G	40	PASS	NA	GT	5	14	0		1	1	1	1	1	0	0	0	0	0	0	0	0	0	0	0	0	0	0	0	0	0	0	0	0	0	0
gi|118474057|ref|NC_008599.1|	1643820	#N/A							1643821			AATTTGAAGA.CAAGATAAGA	C	T	40	PASS	NA	GT	5	14	0		1	1	1	1	1	0	0	0	0	0	0	0	0	0	0	0	0	0	0	0	0	0	0	0	0	0	0
gi|118474057|ref|NC_008599.1|	1643823	#N/A							1643824			TTGAAGACAA.GATAAGAAAA	G	A	40	PASS	NA	GT	5	14	0		1	1	1	1	1	0	0	0	0	0	0	0	0	0	0	0	0	0	0	0	0	0	0	0	0	0	0
gi|118474057|ref|NC_008599.1|	1644251	0	CFF8240_1676	-	hypothetical protein	1643913	1645268		339		1	AATTAAGAGT.CGGATATATC	C	T	40	PASS	NA	GT	5	14	0		1	1	1	1	1	0	0	0	0	0	0	0	0	0	0	0	0	0	0	0	0	0	0	0	0	0	0
gi|118474057|ref|NC_008599.1|	1644743	0	CFF8240_1676	-	hypothetical protein	1643913	1645268		831		1	AGAGACTTTG.TATAAATAAA	T	C	40	PASS	NA	GT	5	14	0		1	1	1	1	1	0	0	0	0	0	0	0	0	0	0	0	0	0	0	0	0	0	0	0	0	0	0
gi|118474057|ref|NC_008599.1|	1646252	1	CFF8240_1677	-	CRISPR-associated RAMP protein	1645258	1646610		995		1	TTCGGCGAGG.CAAAAAATAC	C	A	40	PASS	NA	GT	5	14	0		1	1	1	1	1	0	0	0	0	0	0	0	0	0	0	0	0	0	0	0	0	0	0	0	0	0	0
gi|118474057|ref|NC_008599.1|	1646347	1	CFF8240_1677	-	CRISPR-associated RAMP protein	1645258	1646610		1090		1	TGACCATGTG.GCCATAGATA	G	T	40	PASS	NA	GT	5	14	0		1	1	1	1	1	0	0	0	0	0	0	0	0	0	0	0	0	0	0	0	0	0	0	0	0	0	0
gi|118474057|ref|NC_008599.1|	1648261	0	CFF8240_1679	-	hypothetical protein	1647041	1648546		1221		1	TATTTAAAGG.TAAGCTCAAA	T	C	40	PASS	NA	GT	5	14	0		1	1	1	1	1	0	0	0	0	0	0	0	0	0	0	0	0	0	0	0	0	0	0	0	0	0	0
gi|118474057|ref|NC_008599.1|	1648369	0	CFF8240_1679	-	hypothetical protein	1647041	1648546		1329		1	GTATGGCAAA.GGCTTTAGGA	G	A	40	PASS	NA	GT	5	14	0		1	1	1	1	1	0	0	0	0	0	0	0	0	0	0	0	0	0	0	0	0	0	0	0	0	0	0
gi|118474057|ref|NC_008599.1|	1648771	#N/A							1648772			AAGTCTTTGA.GAAAATCCTC	G	T	40	PASS	NA	GT	5	14	0		1	1	1	1	1	0	0	0	0	0	0	0	0	0	0	0	0	0	0	0	0	0	0	0	0	0	0
gi|118474057|ref|NC_008599.1|	1650601	0	CFF8240_1687	purN	phosphoribosylglycinamide formyltransferase	1650193	1650780		409		1	TATCGATAAT.AAGAGTTTCA	A	G	40	PASS	NA	GT	5	14	0		1	1	1	1	1	0	0	0	0	0	0	0	0	0	0	0	0	0	0	0	0	0	0	0	0	0	0
gi|118474057|ref|NC_008599.1|	1651180	1	CFF8240_1688	-	hypothetical protein	1650771	1652156		410		1	ATCTTTAACC.GTAAAACTCA	G	A	40	PASS	NA	GT	5	14	0		1	1	1	1	1	0	0	0	0	0	0	0	0	0	0	0	0	0	0	0	0	0	0	0	0	0	0
gi|118474057|ref|NC_008599.1|	1652546	0	CFF8240_1689	-	putative Mg chelatase-like protein	1652153	1653667		394		1	CTATATCTTT.GTCGCTACAT	G	A	40	PASS	NA	GT	5	14	0		1	1	1	1	1	0	0	0	0	0	0	0	0	0	0	0	0	0	0	0	0	0	0	0	0	0	0
gi|118474057|ref|NC_008599.1|	1653017	0	CFF8240_1689	-	putative Mg chelatase-like protein	1652153	1653667		865		1	CTGCGGCACT.GATAATGCAA	G	T	40	PASS	NA	GT	5	14	0		1	1	1	1	1	0	0	0	0	0	0	0	0	0	0	0	0	0	0	0	0	0	0	0	0	0	0
gi|118474057|ref|NC_008599.1|	1653161	0	CFF8240_1689	-	putative Mg chelatase-like protein	1652153	1653667		1009		1	TGCAGCTTTG.TTTAAACTCT	T	C	40	PASS	NA	GT	5	14	0		1	1	1	1	1	0	0	0	0	0	0	0	0	0	0	0	0	0	0	0	0	0	0	0	0	0	0
gi|118474057|ref|NC_008599.1|	1656278	0	CFF8240_1693	tig	trigger factor	1655867	1657174		412		1	TTTCTACTGC.CTTATCTGCA	C	T	40	PASS	NA	GT	5	14	0		1	1	1	1	1	0	0	0	0	0	0	0	0	0	0	0	0	0	0	0	0	0	0	0	0	0	0
gi|118474057|ref|NC_008599.1|	1656495	1	CFF8240_1693	tig	trigger factor	1655867	1657174		629		1	GGCAAGATGA.GCAGCACCGT	G	T	40	PASS	NA	GT	5	14	0		1	1	1	1	1	0	0	0	0	0	0	0	0	0	0	0	0	0	0	0	0	0	0	0	0	0	0
gi|118474057|ref|NC_008599.1|	1660976	0	CFF8240_1697	-	nitrogen fixation protein NifU	1660605	1661606		372		1	TTCCAGCTGT.CCCGCCACAA	C	T	40	PASS	NA	GT	5	14	0		1	1	1	1	1	0	0	0	0	0	0	0	0	0	0	0	0	0	0	0	0	0	0	0	0	0	0
gi|118474057|ref|NC_008599.1|	1663681	0	CFF8240_1698	-	methyl-accepting chemotaxis protein	1661918	1663879		1764		1	TAAATATACT.TAGTCAAAGC	T	A	40	PASS	NA	GT	5	14	0		1	1	1	1	1	0	0	0	0	0	0	0	0	0	0	0	0	0	0	0	0	0	0	0	0	0	0
gi|118474057|ref|NC_008599.1|	1664887	#N/A	CFF8240_1700	-	TM2 domain-containing protein	1664600	1664977		288		1	AGCTTCTCTT.GTGAAGCAAC	G	A	40	PASS	NA	GT	5	14	0		1	1	1	1	1	0	0	0	0	0	0	0	0	0	0	0	0	0	0	0	0	0	0	0	0	0	0
gi|118474057|ref|NC_008599.1|	1666968	0	CFF8240_1702	thrS	threonyl-tRNA synthetase	1665675	1667528		1294		1	TTTCATCTCC.GCCAAGGTAT	G	A	40	PASS	NA	GT	5	14	0		1	1	1	1	1	0	0	0	0	0	0	0	0	0	0	0	0	0	0	0	0	0	0	0	0	0	0
gi|118474057|ref|NC_008599.1|	1667079	0	CFF8240_1702	thrS	threonyl-tRNA synthetase	1665675	1667528		1405		1	AGTACAAGCT.CACGACGCCA	C	A	40	PASS	NA	GT	5	14	0		1	1	1	1	1	0	0	0	0	0	0	0	0	0	0	0	0	0	0	0	0	0	0	0	0	0	0
gi|118474057|ref|NC_008599.1|	1667593	#N/A							1667594			TTAGGATTAT.CAAAGCTTAC	C	T	40	PASS	NA	GT	5	14	0		1	1	1	1	1	0	0	0	0	0	0	0	0	0	0	0	0	0	0	0	0	0	0	0	0	0	0
gi|118474057|ref|NC_008599.1|	1668570	#N/A							1668571			AATATTTTAA.CTTCTCAAGT	C	T	40	PASS	NA	GT	5	14	0		1	1	1	1	1	0	0	0	0	0	0	0	0	0	0	0	0	0	0	0	0	0	0	0	0	0	0
gi|118474057|ref|NC_008599.1|	1668572	#N/A							1668573			TATTTTAACT.TCTCAAGTCT	T	C	40	PASS	NA	GT	5	14	0		1	1	1	1	1	0	0	0	0	0	0	0	0	0	0	0	0	0	0	0	0	0	0	0	0	0	0
gi|118474057|ref|NC_008599.1|	1670064	1	CFF8240_1705	-	plasmid stabilization system protein	1669870	1670145		195		1	TTAAAGATTC.CAGCTCTTGT	C	T	40	PASS	NA	GT	5	14	0		1	1	1	1	1	0	0	0	0	0	0	0	0	0	0	0	0	0	0	0	0	0	0	0	0	0	0
gi|118474057|ref|NC_008599.1|	1672273	0	CFF8240_1708	-	hypothetical protein	1671982	1672761		292		1	AGGTTTCTAG.CGTGAAAATC	C	T	40	PASS	NA	GT	5	14	0		1	1	1	1	1	0	0	0	0	0	0	0	0	0	0	0	0	0	0	0	0	0	0	0	0	0	0
gi|118474057|ref|NC_008599.1|	1673224	1	CFF8240_1710	-	hypothetical protein	1673095	1673310		130		1	CGTATTTAAA.TCTATCCATT	T	G	40	PASS	NA	GT	5	14	0		1	1	1	1	1	0	0	0	0	0	0	0	0	0	0	0	0	0	0	0	0	0	0	0	0	0	0
gi|118474057|ref|NC_008599.1|	1673925	1	CFF8240_1711	-	phage integrase family site specific recombinase	1673321	1674559		605		1	GATTATGGCT.GAACGTGGCT	G	A	40	PASS	NA	GT	5	14	0		1	1	1	1	1	0	0	0	0	0	0	0	0	0	0	0	0	0	0	0	0	0	0	0	0	0	0
gi|118474057|ref|NC_008599.1|	1674461	0	CFF8240_1711	-	phage integrase family site specific recombinase	1673321	1674559		1141		1	GATTAGCAAC.TCCACCTAAT	T	C	40	PASS	NA	GT	5	14	0		1	1	1	1	1	0	0	0	0	0	0	0	0	0	0	0	0	0	0	0	0	0	0	0	0	0	0
gi|118474057|ref|NC_008599.1|	1674491	0	CFF8240_1711	-	phage integrase family site specific recombinase	1673321	1674559		1171		1	TAAATTTACC.GCCTTTATAC	G	T	40	PASS	NA	GT	5	14	0		1	1	1	1	1	0	0	0	0	0	0	0	0	0	0	0	0	0	0	0	0	0	0	0	0	0	0
gi|118474057|ref|NC_008599.1|	1675158	#N/A							1675159			CTTTCAAACG.CTGCAAATAA	C	T	40	PASS	NA	GT	5	14	0		1	1	1	1	1	0	0	0	0	0	0	0	0	0	0	0	0	0	0	0	0	0	0	0	0	0	0
gi|118474057|ref|NC_008599.1|	1675449	0	CFF8240_1714	-	transmembrane protein	1675338	1675784		112		1	AGCGGTTATT.TTTAAACTGT	T	C	40	PASS	NA	GT	5	14	0		1	1	1	1	1	0	0	0	0	0	0	0	0	0	0	0	0	0	0	0	0	0	0	0	0	0	0
gi|118474057|ref|NC_008599.1|	1678885	0	CFF8240_1719	prfA	peptide chain release factor 1	1678469	1679536		417		1	CCGAAGAGCG.GGGCTATAAA	G	A	40	PASS	NA	GT	5	14	0		1	1	1	1	1	0	0	0	0	0	0	0	0	0	0	0	0	0	0	0	0	0	0	0	0	0	0
gi|118474057|ref|NC_008599.1|	1678915	0	CFF8240_1719	prfA	peptide chain release factor 1	1678469	1679536		447		1	TAAGTTCAAG.CGAAGGAAGT	C	T	40	PASS	NA	GT	5	14	0		1	1	1	1	1	0	0	0	0	0	0	0	0	0	0	0	0	0	0	0	0	0	0	0	0	0	0
gi|118474057|ref|NC_008599.1|	1680560	0	CFF8240_1722	xth	exodeoxyribonuclease III	1680434	1681192		127		1	GCCAACCGAC.GTTTTTAGCT	G	A	40	PASS	NA	GT	5	14	0		1	1	1	1	1	0	0	0	0	0	0	0	0	0	0	0	0	0	0	0	0	0	0	0	0	0	0
gi|118474057|ref|NC_008599.1|	1683627	0	CFF8240_1725	-	membrane protein	1683411	1683956		217		1	CAAGCGCATC.CAAACTAGTC	C	T	40	PASS	NA	GT	5	14	0		1	1	1	1	1	0	0	0	0	0	0	0	0	0	0	0	0	0	0	0	0	0	0	0	0	0	0
gi|118474057|ref|NC_008599.1|	1684073	0	CFF8240_1728	-	permeases of the drug/metabolite transporter	1684044	1684952		30		1	CTGAGATCTT.ACTTATTTTT	A	G	40	PASS	NA	GT	5	14	0		1	1	1	1	1	0	0	0	0	0	0	0	0	0	0	0	0	0	0	0	0	0	0	0	0	0	0
gi|118474057|ref|NC_008599.1|	1685045	0	CFF8240_1727	-	cation ABC transporter permease	1684949	1685776		97		1	TGCTAGCACC.GCTCGTAAGA	G	A	40	PASS	NA	GT	5	14	0		1	1	1	1	1	0	0	0	0	0	0	0	0	0	0	0	0	0	0	0	0	0	0	0	0	0	0
gi|118474057|ref|NC_008599.1|	1686019	0	CFF8240_1729	-	ABC transporter ATP-binding protein	1685773	1686528		247		1	AAATTTCTGC.TTGACCCTCT	T	C	40	PASS	NA	GT	5	14	0		1	1	1	1	1	0	0	0	0	0	0	0	0	0	0	0	0	0	0	0	0	0	0	0	0	0	0
gi|118474057|ref|NC_008599.1|	1686278	1	CFF8240_1729	-	ABC transporter ATP-binding protein	1685773	1686528		506		1	AGGAAATGCT.CTATTTATAG	C	T	40	PASS	NA	GT	5	14	0		1	1	1	1	1	0	0	0	0	0	0	0	0	0	0	0	0	0	0	0	0	0	0	0	0	0	0
gi|118474057|ref|NC_008599.1|	1686750	0	CFF8240_1730	-	Ni2+-Co2+ transporter (NiCoT) family protein	1686525	1688066		226		1	AACTAAATGC.CAAAACAAAA	C	T	40	PASS	NA	GT	5	14	0		1	1	1	1	1	0	0	0	0	0	0	0	0	0	0	0	0	0	0	0	0	0	0	0	0	0	0
gi|118474057|ref|NC_008599.1|	1687156	1	CFF8240_1730	-	Ni2+-Co2+ transporter (NiCoT) family protein	1686525	1688066		632		1	TAAGGACAAG.TTGATCGCCT	T	C	40	PASS	NA	GT	5	14	0		1	1	1	1	1	0	0	0	0	0	0	0	0	0	0	0	0	0	0	0	0	0	0	0	0	0	0
gi|118474057|ref|NC_008599.1|	1687189	1	CFF8240_1730	-	Ni2+-Co2+ transporter (NiCoT) family protein	1686525	1688066		665		1	GCGGTTAGCC.ACAAAATAGC	A	G	40	PASS	NA	GT	5	14	0		1	1	1	1	1	0	0	0	0	0	0	0	0	0	0	0	0	0	0	0	0	0	0	0	0	0	0
gi|118474057|ref|NC_008599.1|	1688328	1	CFF8240_1731	-	periplasmic solute binding protein	1688063	1689472		266		1	AGCAAAATAC.GCCCACGACG	G	A	40	PASS	NA	GT	5	14	0		1	1	1	1	1	0	0	0	0	0	0	0	0	0	0	0	0	0	0	0	0	0	0	0	0	0	0
gi|118474057|ref|NC_008599.1|	1688483	0	CFF8240_1731	-	periplasmic solute binding protein	1688063	1689472		421		1	TTAAAGCGTC.AGCTATATTT	A	G	40	PASS	NA	GT	5	14	0		1	1	1	1	1	0	0	0	0	0	0	0	0	0	0	0	0	0	0	0	0	0	0	0	0	0	0
gi|118474057|ref|NC_008599.1|	1688945	0	CFF8240_1731	-	periplasmic solute binding protein	1688063	1689472		883		1	AATTTTTATC.ACTATTTGGA	A	G	40	PASS	NA	GT	5	14	0		1	1	1	1	1	0	0	0	0	0	0	0	0	0	0	0	0	0	0	0	0	0	0	0	0	0	0
gi|118474057|ref|NC_008599.1|	1690601	0	CFF8240_1734	-	cytochrome c551 peroxidase	1690212	1691027		390		1	ACGGCGTGAC.ATTTGAAAAT	A	G	40	PASS	NA	GT	5	14	0		1	1	1	1	1	0	0	0	0	0	0	0	0	0	0	0	0	0	0	0	0	0	0	0	0	0	0
gi|118474057|ref|NC_008599.1|	1691065	#N/A	CFF8240_1735	-	diguanylate cyclase/phosphodiesterase	1691059	1693455		7		1	TGTTATGGTT.CTGGTGTTAT	C	T	40	PASS	NA	GT	5	14	0		1	1	1	1	1	0	0	0	0	0	0	0	0	0	0	0	0	0	0	0	0	0	0	0	0	0	0
gi|118474057|ref|NC_008599.1|	1691548	1	CFF8240_1735	-	diguanylate cyclase/phosphodiesterase	1691059	1693455		490		1	GCAATTAAAC.AATATAGGAG	A	G	40	PASS	NA	GT	5	14	0		1	1	1	1	1	0	0	0	0	0	0	0	0	0	0	0	0	0	0	0	0	0	0	0	0	0	0
gi|118474057|ref|NC_008599.1|	1692879	0	CFF8240_1735	-	diguanylate cyclase/phosphodiesterase	1691059	1693455		1821		1	TACACTATCC.CGGAGAGTTC	C	T	40	PASS	NA	GT	5	14	0		1	1	1	1	1	0	0	0	0	0	0	0	0	0	0	0	0	0	0	0	0	0	0	0	0	0	0
gi|118474057|ref|NC_008599.1|	1693203	0	CFF8240_1735	-	diguanylate cyclase/phosphodiesterase	1691059	1693455		2145		1	GATACTCAAA.CTACTATAGA	C	T	40	PASS	NA	GT	5	14	0		1	1	1	1	1	0	0	0	0	0	0	0	0	0	0	0	0	0	0	0	0	0	0	0	0	0	0
gi|118474057|ref|NC_008599.1|	1693350	0	CFF8240_1735	-	diguanylate cyclase/phosphodiesterase	1691059	1693455		2292		1	TTGTAGCCGA.GTTCGTATCA	G	A	40	PASS	NA	GT	5	14	0		1	1	1	1	1	0	0	0	0	0	0	0	0	0	0	0	0	0	0	0	0	0	0	0	0	0	0
gi|118474057|ref|NC_008599.1|	1695214	0	CFF8240_1737	-	mechanosensitive ion channel family protein	1694099	1695973		1116		1	TTATAATCAC.GATTTTACTG	G	A	40	PASS	NA	GT	5	14	0		1	1	1	1	1	0	0	0	0	0	0	0	0	0	0	0	0	0	0	0	0	0	0	0	0	0	0
gi|118474057|ref|NC_008599.1|	1696913	0	CFF8240_1740	-	hypothetical protein	1696293	1697516		621		1	TTGGTTACCC.GAGTTTGGAT	G	A	40	PASS	NA	GT	5	14	0		1	1	1	1	1	0	0	0	0	0	0	0	0	0	0	0	0	0	0	0	0	0	0	0	0	0	0
gi|118474057|ref|NC_008599.1|	1697237	0	CFF8240_1740	-	hypothetical protein	1696293	1697516		945		1	CTTTTACGCT.ACCGCTTACA	A	G	40	PASS	NA	GT	5	14	0		1	1	1	1	1	0	0	0	0	0	0	0	0	0	0	0	0	0	0	0	0	0	0	0	0	0	0
gi|118474057|ref|NC_008599.1|	1699854	1	CFF8240_1744	-	hypothetical protein	1699679	1700689		176		1	GTTTGCGGCC.TTTAAAAGAG	T	C	40	PASS	NA	GT	5	14	0		1	1	1	1	1	0	0	0	0	0	0	0	0	0	0	0	0	0	0	0	0	0	0	0	0	0	0
gi|118474057|ref|NC_008599.1|	1700171	0	CFF8240_1744	-	hypothetical protein	1699679	1700689		493		1	TTGTATCCGC.GCCTTGTTCA	G	A	40	PASS	NA	GT	5	14	0		1	1	1	1	1	0	0	0	0	0	0	0	0	0	0	0	0	0	0	0	0	0	0	0	0	0	0
gi|118474057|ref|NC_008599.1|	1700273	0	CFF8240_1744	-	hypothetical protein	1699679	1700689		595		1	TATTTCTAGG.ACTTAGTTTG	A	G	40	PASS	NA	GT	5	14	0		1	1	1	1	1	0	0	0	0	0	0	0	0	0	0	0	0	0	0	0	0	0	0	0	0	0	0
gi|118474057|ref|NC_008599.1|	1700354	0	CFF8240_1744	-	hypothetical protein	1699679	1700689		676		1	CTAACGCTAC.TAATAAAAAC	T	C	40	PASS	NA	GT	5	14	0		1	1	1	1	1	0	0	0	0	0	0	0	0	0	0	0	0	0	0	0	0	0	0	0	0	0	0
gi|118474057|ref|NC_008599.1|	1702704	1	CFF8240_1746	-	thiamine biosynthesis protein:ExsB	1702388	1703377		317		1	GAGGATTACG.GCGCGAGCTT	G	A	40	PASS	NA	GT	5	14	0		1	1	1	1	1	0	0	0	0	0	0	0	0	0	0	0	0	0	0	0	0	0	0	0	0	0	0
gi|118474057|ref|NC_008599.1|	1702937	1	CFF8240_1746	-	thiamine biosynthesis protein:ExsB	1702388	1703377		550		1	ACTTGCACAT.AAATTCGGCT	A	G	40	PASS	NA	GT	5	14	0		1	1	1	1	1	0	0	0	0	0	0	0	0	0	0	0	0	0	0	0	0	0	0	0	0	0	0
gi|118474057|ref|NC_008599.1|	1702942	0	CFF8240_1746	-	thiamine biosynthesis protein:ExsB	1702388	1703377		555		1	CACATAAATT.CGGCTTTAGT	C	T	40	PASS	NA	GT	5	14	0		1	1	1	1	1	0	0	0	0	0	0	0	0	0	0	0	0	0	0	0	0	0	0	0	0	0	0
gi|118474057|ref|NC_008599.1|	1703182	0	CFF8240_1746	-	thiamine biosynthesis protein:ExsB	1702388	1703377		795		1	GTATAAAATT.TGATGATATC	T	C	40	PASS	NA	GT	5	14	0		1	1	1	1	1	0	0	0	0	0	0	0	0	0	0	0	0	0	0	0	0	0	0	0	0	0	0
gi|118474057|ref|NC_008599.1|	1703344	0	CFF8240_1746	-	thiamine biosynthesis protein:ExsB	1702388	1703377		957		1	CATTCGATAA.CAAAAATATA	C	T	40	PASS	NA	GT	5	14	0		1	1	1	1	1	0	0	0	0	0	0	0	0	0	0	0	0	0	0	0	0	0	0	0	0	0	0
gi|118474057|ref|NC_008599.1|	1703378	#N/A							1703379			TATAAAGTAA.ATTTACTAAG	A	G	40	PASS	NA	GT	5	14	0		1	1	1	1	1	0	0	0	0	0	0	0	0	0	0	0	0	0	0	0	0	0	0	0	0	0	0
gi|118474057|ref|NC_008599.1|	1703473	#N/A							1703474			ATGAAAACAA.GGCGTAAAAC	G	T	40	PASS	NA	GT	5	14	0		1	1	1	1	1	0	0	0	0	0	0	0	0	0	0	0	0	0	0	0	0	0	0	0	0	0	0
gi|118474057|ref|NC_008599.1|	1705113	#N/A							1705114			ACTGCACCAG.TGTTGATAAT	T	C	40	PASS	NA	GT	5	14	0		1	1	1	1	1	0	0	0	0	0	0	0	0	0	0	0	0	0	0	0	0	0	0	0	0	0	0
gi|118474057|ref|NC_008599.1|	1705146	#N/A							1705147			TTTGCATAAA.GCATAAATTT	G	T	40	PASS	NA	GT	5	14	0		1	1	1	1	1	0	0	0	0	0	0	0	0	0	0	0	0	0	0	0	0	0	0	0	0	0	0
gi|118474057|ref|NC_008599.1|	1706247	1	CFF8240_1749	-	transporter	1705423	1706730		825		1	TGGAACAAAA.GACCAAAACC	G	T	40	PASS	NA	GT	5	14	0		1	1	1	1	1	0	0	0	0	0	0	0	0	0	0	0	0	0	0	0	0	0	0	0	0	0	0
gi|118474057|ref|NC_008599.1|	1706848	0	CFF8240_1750	-	surface array protein	1706815	1707861		34		1	ACAAACTATC.AGCGTATAAA	A	T	40	PASS	NA	GT	5	14	0		1	1	1	1	1	0	0	0	0	0	0	0	0	0	0	0	0	0	0	0	0	0	0	0	0	0	0
gi|118474057|ref|NC_008599.1|	1708022	1	CFF8240_1751	algI	alginate O-acetyltransferase AlgI	1707870	1709315		153		1	ACGCAAATTA.CAAAAGCTAA	C	T	40	PASS	NA	GT	5	14	0		1	1	1	1	1	0	0	0	0	0	0	0	0	0	0	0	0	0	0	0	0	0	0	0	0	0	0
gi|118474057|ref|NC_008599.1|	1708721	0	CFF8240_1751	algI	alginate O-acetyltransferase AlgI	1707870	1709315		852		1	TTTTTAAACA.ATCCAATAGC	A	G	40	PASS	NA	GT	5	14	0		1	1	1	1	1	0	0	0	0	0	0	0	0	0	0	0	0	0	0	0	0	0	0	0	0	0	0
gi|118474057|ref|NC_008599.1|	1708956	0	CFF8240_1751	algI	alginate O-acetyltransferase AlgI	1707870	1709315		1087		1	TGATACCAAG.CGGTAAAATG	C	T	40	PASS	NA	GT	5	14	0		1	1	1	1	1	0	0	0	0	0	0	0	0	0	0	0	0	0	0	0	0	0	0	0	0	0	0
gi|118474057|ref|NC_008599.1|	1709046	1	CFF8240_1751	algI	alginate O-acetyltransferase AlgI	1707870	1709315		1177		1	AATATCCGAG.CAAGGCTAGA	C	A	40	PASS	NA	GT	5	14	0		1	1	1	1	1	0	0	0	0	0	0	0	0	0	0	0	0	0	0	0	0	0	0	0	0	0	0
gi|118474057|ref|NC_008599.1|	1709147	1	CFF8240_1751	algI	alginate O-acetyltransferase AlgI	1707870	1709315		1278		1	GTGATAGACA.TCAAAATAAG	T	C	40	PASS	NA	GT	5	14	0		1	1	1	1	1	0	0	0	0	0	0	0	0	0	0	0	0	0	0	0	0	0	0	0	0	0	0
gi|118474057|ref|NC_008599.1|	1709838	0	CFF8240_1752	ilvD	dihydroxy-acid dehydratase	1709452	1711125		387		1	TGCTTATGGG.TGCACTTAGG	T	C	40	PASS	NA	GT	5	14	0		1	1	1	1	1	0	0	0	0	0	0	0	0	0	0	0	0	0	0	0	0	0	0	0	0	0	0
gi|118474057|ref|NC_008599.1|	1710192	0	CFF8240_1752	ilvD	dihydroxy-acid dehydratase	1709452	1711125		741		1	GCTATCAGAT.CAGAAATATA	C	A	40	PASS	NA	GT	5	14	0		1	1	1	1	1	0	0	0	0	0	0	0	0	0	0	0	0	0	0	0	0	0	0	0	0	0	0
gi|118474057|ref|NC_008599.1|	1710327	0	CFF8240_1752	ilvD	dihydroxy-acid dehydratase	1709452	1711125		876		1	TCGCTAGTCT.AAATGACATA	A	C	40	PASS	NA	GT	5	14	0		1	1	1	1	1	0	0	0	0	0	0	0	0	0	0	0	0	0	0	0	0	0	0	0	0	0	0
gi|118474057|ref|NC_008599.1|	1711465	0	CFF8240_1753	-	UshA protein	1711364	1712890		102		1	ACAAACACGA.AAACGAGCTG	A	G	40	PASS	NA	GT	5	14	0		1	1	1	1	1	0	0	0	0	0	0	0	0	0	0	0	0	0	0	0	0	0	0	0	0	0	0
gi|118474057|ref|NC_008599.1|	1711558	0	CFF8240_1753	-	UshA protein	1711364	1712890		195		1	GTGTAGCTTT.ACAAGCTAAC	A	G	40	PASS	NA	GT	5	14	0		1	1	1	1	1	0	0	0	0	0	0	0	0	0	0	0	0	0	0	0	0	0	0	0	0	0	0
gi|118474057|ref|NC_008599.1|	1711770	1	CFF8240_1753	-	UshA protein	1711364	1712890		407		1	ATGGAGCTTT.CGAATTTCCC	C	A	40	PASS	NA	GT	5	14	0		1	1	1	1	1	0	0	0	0	0	0	0	0	0	0	0	0	0	0	0	0	0	0	0	0	0	0
gi|118474057|ref|NC_008599.1|	1712195	1	CFF8240_1753	-	UshA protein	1711364	1712890		832		1	TAACCGCTAT.GTAGGAAAAG	G	A	40	PASS	NA	GT	5	14	0		1	1	1	1	1	0	0	0	0	0	0	0	0	0	0	0	0	0	0	0	0	0	0	0	0	0	0
gi|118474057|ref|NC_008599.1|	1712957	#N/A							1712958			TTGCTAACGC.GCTAAAGCAA	G	A	40	PASS	NA	GT	5	14	0		1	1	1	1	1	0	0	0	0	0	0	0	0	0	0	0	0	0	0	0	0	0	0	0	0	0	0
gi|118474057|ref|NC_008599.1|	1713141	0	CFF8240_1754	pyrG	CTP synthetase	1713031	1714671		111		1	AAAATGTAGG.ATTAAAAGTA	A	C	40	PASS	NA	GT	5	14	0		1	1	1	1	1	0	0	0	0	0	0	0	0	0	0	0	0	0	0	0	0	0	0	0	0	0	0
gi|118474057|ref|NC_008599.1|	1713195	0	CFF8240_1754	pyrG	CTP synthetase	1713031	1714671		165		1	ATCCAGGCAC.CATGAGTCCG	C	A	40	PASS	NA	GT	5	14	0		1	1	1	1	1	0	0	0	0	0	0	0	0	0	0	0	0	0	0	0	0	0	0	0	0	0	0
gi|118474057|ref|NC_008599.1|	1713846	1	CFF8240_1754	pyrG	CTP synthetase	1713031	1714671		816		1	ATCTTGGTGA.GCTAAGACCA	G	T	40	PASS	NA	GT	5	14	0		1	1	1	1	1	0	0	0	0	0	0	0	0	0	0	0	0	0	0	0	0	0	0	0	0	0	0
gi|118474057|ref|NC_008599.1|	1714249	1	CFF8240_1754	pyrG	CTP synthetase	1713031	1714671		1219		1	TGCGAATTCG.GTTGAATTTC	G	A	40	PASS	NA	GT	5	14	0		1	1	1	1	1	0	0	0	0	0	0	0	0	0	0	0	0	0	0	0	0	0	0	0	0	0	0
gi|118474057|ref|NC_008599.1|	1714515	0	CFF8240_1754	pyrG	CTP synthetase	1713031	1714671		1485		1	TTATAGTTAG.TGGAGAGAGC	T	C	40	PASS	NA	GT	5	14	0		1	1	1	1	1	0	0	0	0	0	0	0	0	0	0	0	0	0	0	0	0	0	0	0	0	0	0
gi|118474057|ref|NC_008599.1|	1717905	0	CFF8240_1757	-	ABC transporter ATP-binding protein	1717432	1718976		474		1	GGGCTATCTT.ATGTTTGTAT	A	G	40	PASS	NA	GT	5	14	0		1	1	1	1	1	0	0	0	0	0	0	0	0	0	0	0	0	0	0	0	0	0	0	0	0	0	0
gi|118474057|ref|NC_008599.1|	1719115	1	CFF8240_1758	-	pyridoxamine 5'-phosphate oxidase family protein	1719074	1719820		42		1	TGAACAGCGA.CCATATGGAT	C	G	40	PASS	NA	GT	5	14	0		1	1	1	1	1	0	0	0	0	0	0	0	0	0	0	0	0	0	0	0	0	0	0	0	0	0	0
gi|118474057|ref|NC_008599.1|	1719121	1	CFF8240_1758	-	pyridoxamine 5'-phosphate oxidase family protein	1719074	1719820		48		1	GCGACCATAT.GGATACGCTT	G	A	40	PASS	NA	GT	5	14	0		1	1	1	1	1	0	0	0	0	0	0	0	0	0	0	0	0	0	0	0	0	0	0	0	0	0	0
gi|118474057|ref|NC_008599.1|	1721178	0	CFF8240_1760	-	TonB-dependent heme receptor	1720102	1722096		1077		1	AATCTCACTC.GATTTATGTT	G	A	40	PASS	NA	GT	5	14	0		1	1	1	1	1	0	0	0	0	0	0	0	0	0	0	0	0	0	0	0	0	0	0	0	0	0	0
gi|118474057|ref|NC_008599.1|	1721187	0	CFF8240_1760	-	TonB-dependent heme receptor	1720102	1722096		1086		1	CGATTTATGT.TATGGATAAT	T	C	40	PASS	NA	GT	5	14	0		1	1	1	1	1	0	0	0	0	0	0	0	0	0	0	0	0	0	0	0	0	0	0	0	0	0	0
gi|118474057|ref|NC_008599.1|	1722171	1	CFF8240_1761	-	hemin transport system permease HmuU	1722086	1723066		86		1	GGAGGAGCTA.GCGTAGGATT	G	A	40	PASS	NA	GT	5	14	0		1	1	1	1	1	0	0	0	0	0	0	0	0	0	0	0	0	0	0	0	0	0	0	0	0	0	0
gi|118474057|ref|NC_008599.1|	1724598	1	CFF8240_1763	-	hemin-binding periplasmic protein HmuT	1723845	1724639		754		1	TCCAAGAATA.GCTCAAAGTA	G	A	40	PASS	NA	GT	5	14	0		1	1	1	1	1	0	0	0	0	0	0	0	0	0	0	0	0	0	0	0	0	0	0	0	0	0	0
gi|118474057|ref|NC_008599.1|	1725159	0	CFF8240_1764	-	flavodoxin family protein	1724911	1725420		249		1	GAGCAGATCC.GAAAGGCGAA	G	A	40	PASS	NA	GT	5	14	0		1	1	1	1	1	0	0	0	0	0	0	0	0	0	0	0	0	0	0	0	0	0	0	0	0	0	0
gi|118474057|ref|NC_008599.1|	1725303	0	CFF8240_1764	-	flavodoxin family protein	1724911	1725420		393		1	GCAAATCAAC.GCCGCATAGA	G	A	40	PASS	NA	GT	5	14	0		1	1	1	1	1	0	0	0	0	0	0	0	0	0	0	0	0	0	0	0	0	0	0	0	0	0	0
gi|118474057|ref|NC_008599.1|	1725998	#N/A							1725999			TCTCCGAATT.CTTTAGCGTT	C	A	40	PASS	NA	GT	5	14	0		1	1	1	1	1	0	0	0	0	0	0	0	0	0	0	0	0	0	0	0	0	0	0	0	0	0	0
gi|118474057|ref|NC_008599.1|	1727267	0	CFF8240_1768	-	hypothetical protein	1726782	1727540		486		1	CTGTAACTCC.GGCTATAAGA	G	A	40	PASS	NA	GT	5	14	0		1	1	1	1	1	0	0	0	0	0	0	0	0	0	0	0	0	0	0	0	0	0	0	0	0	0	0
gi|118474057|ref|NC_008599.1|	1729274	0	CFF8240_1769	flgE	flagellar hook protein FlgE	1727603	1730338		1672		1	ATGTAGTATC.TCCGCTAAGC	T	C	40	PASS	NA	GT	5	14	0		1	1	1	1	1	0	0	0	0	0	0	0	0	0	0	0	0	0	0	0	0	0	0	0	0	0	0
gi|118474057|ref|NC_008599.1|	1731394	1	CFF8240_1771	dapF	diaminopimelate epimerase	1731180	1731923		215		1	CGTGCGCACC.TCTAAAACTC	T	C	40	PASS	NA	GT	5	14	0		1	1	1	1	1	0	0	0	0	0	0	0	0	0	0	0	0	0	0	0	0	0	0	0	0	0	0
gi|118474057|ref|NC_008599.1|	1738344	0	CFF8240_1780	pyrE	orotate phosphoribosyltransferase	1738281	1738889		64		1	GGCACTCTTC.CGGAGTATAA	C	T	40	PASS	NA	GT	5	14	0		1	1	1	1	1	0	0	0	0	0	0	0	0	0	0	0	0	0	0	0	0	0	0	0	0	0	0
gi|118474057|ref|NC_008599.1|	1738494	0	CFF8240_1780	pyrE	orotate phosphoribosyltransferase	1738281	1738889		214		1	CCACGCCGCC.TAACTCTTCT	T	C	40	PASS	NA	GT	5	14	0		1	1	1	1	1	0	0	0	0	0	0	0	0	0	0	0	0	0	0	0	0	0	0	0	0	0	0
gi|118474057|ref|NC_008599.1|	1738746	0	CFF8240_1780	pyrE	orotate phosphoribosyltransferase	1738281	1738889		466		1	CTTCAAATAG.CTCGTCTGCT	C	T	40	PASS	NA	GT	5	14	0		1	1	1	1	1	0	0	0	0	0	0	0	0	0	0	0	0	0	0	0	0	0	0	0	0	0	0
gi|118474057|ref|NC_008599.1|	1739961	0	CFF8240_1782	-	polysaccharide deacetylase	1739439	1740356		523		1	CGTTTAAATA.TGTCATATAT	T	C	40	PASS	NA	GT	5	14	0		1	1	1	1	1	0	0	0	0	0	0	0	0	0	0	0	0	0	0	0	0	0	0	0	0	0	0
gi|118474057|ref|NC_008599.1|	1740225	0	CFF8240_1782	-	polysaccharide deacetylase	1739439	1740356		787		1	ACTTTTTAAG.CGGCACTATC	C	G	40	PASS	NA	GT	5	14	0		1	1	1	1	1	0	0	0	0	0	0	0	0	0	0	0	0	0	0	0	0	0	0	0	0	0	0
gi|118474057|ref|NC_008599.1|	1740365	#N/A							1740366			ATCCAAGTTG.TAAACAGGAA	T	C	40	PASS	NA	GT	5	14	0		1	1	1	1	1	0	0	0	0	0	0	0	0	0	0	0	0	0	0	0	0	0	0	0	0	0	0
gi|118474057|ref|NC_008599.1|	1740824	#N/A	CFF8240_1784	-	hypothetical protein	1740824	1741504		1		1	CTATTTTATT.CTATTCGTTT	C	T	40	PASS	NA	GT	5	14	0		1	1	1	1	1	0	0	0	0	0	0	0	0	0	0	0	0	0	0	0	0	0	0	0	0	0	0
gi|118474057|ref|NC_008599.1|	1741022	0	CFF8240_1784	-	hypothetical protein	1740824	1741504		199		1	GAGCACTTTG.AAAAAATAAA	A	G	40	PASS	NA	GT	5	14	0		1	1	1	1	1	0	0	0	0	0	0	0	0	0	0	0	0	0	0	0	0	0	0	0	0	0	0
gi|118474057|ref|NC_008599.1|	1743659	0	CFF8240_1791	-	serine protease	1742748	1745948		912		1	CATCTATGGC.TGCTCCTTTT	T	C	40	PASS	NA	GT	5	14	0		1	1	1	1	1	0	0	0	0	0	0	0	0	0	0	0	0	0	0	0	0	0	0	0	0	0	0
gi|118474057|ref|NC_008599.1|	1744181	0	CFF8240_1791	-	serine protease	1742748	1745948		1434		1	ATGAACAAGC.GCTTTATTAC	G	A	40	PASS	NA	GT	5	14	0		1	1	1	1	1	0	0	0	0	0	0	0	0	0	0	0	0	0	0	0	0	0	0	0	0	0	0
gi|118474057|ref|NC_008599.1|	1744548	1	CFF8240_1791	-	serine protease	1742748	1745948		1801		1	CGATTTAATC.GTAAATGGAA	G	A	40	PASS	NA	GT	5	14	0		1	1	1	1	1	0	0	0	0	0	0	0	0	0	0	0	0	0	0	0	0	0	0	0	0	0	0
gi|118474057|ref|NC_008599.1|	1744927	1	CFF8240_1791	-	serine protease	1742748	1745948		2180		1	AATTTAAATA.GACAAAATCT	G	A	40	PASS	NA	GT	5	14	0		1	1	1	1	1	0	0	0	0	0	0	0	0	0	0	0	0	0	0	0	0	0	0	0	0	0	0
gi|118474057|ref|NC_008599.1|	1745651	0	CFF8240_1791	-	serine protease	1742748	1745948		2904		1	GTATAAATGC.CGGACTAAAC	C	T	40	PASS	NA	GT	5	14	0		1	1	1	1	1	0	0	0	0	0	0	0	0	0	0	0	0	0	0	0	0	0	0	0	0	0	0
gi|118474057|ref|NC_008599.1|	1746234	#N/A							1746235			GGAAACTTAA.CGCCATCATT	C	T	40	PASS	NA	GT	5	14	0		1	1	1	1	1	0	0	0	0	0	0	0	0	0	0	0	0	0	0	0	0	0	0	0	0	0	0
gi|118474057|ref|NC_008599.1|	1746536	#N/A							1746537			TTAGTACTTC.CGAAGAATTT	C	A	40	PASS	NA	GT	5	14	0		1	1	1	1	1	0	0	0	0	0	0	0	0	0	0	0	0	0	0	0	0	0	0	0	0	0	0
gi|118474057|ref|NC_008599.1|	1747414	1	CFF8240_1794	-	MdaB	1747186	1747767		229		1	TGAACCTTGG.ATAGTAAAAA	A	G	40	PASS	NA	GT	5	14	0		1	1	1	1	1	0	0	0	0	0	0	0	0	0	0	0	0	0	0	0	0	0	0	0	0	0	0
gi|118474057|ref|NC_008599.1|	1747443	0	CFF8240_1794	-	MdaB	1747186	1747767		258		1	ATGAAATTTT.CACAGCGGGT	C	T	40	PASS	NA	GT	5	14	0		1	1	1	1	1	0	0	0	0	0	0	0	0	0	0	0	0	0	0	0	0	0	0	0	0	0	0
gi|118474057|ref|NC_008599.1|	1747905	1	CFF8240_1795	-	flavodoxin	1747823	1748095		83		1	TTTGAAATTT.GCGTTGCAAG	G	A	40	PASS	NA	GT	5	14	0		1	1	1	1	1	0	0	0	0	0	0	0	0	0	0	0	0	0	0	0	0	0	0	0	0	0	0
gi|118474057|ref|NC_008599.1|	1749668	#N/A	CFF8240_1799	-	hypothetical protein	1749373	1749681		296		1	AGCCCTATTT.GTGGACTCCC	G	A	40	PASS	NA	GT	5	14	0		1	1	1	1	1	0	0	0	0	0	0	0	0	0	0	0	0	0	0	0	0	0	0	0	0	0	0
gi|118474057|ref|NC_008599.1|	1751655	0	CFF8240_1801	-	GMC oxidoreductase family protein	1750881	1752530		775		1	TAGCAAAATG.CCTATTTTTA	C	T	40	PASS	NA	GT	5	14	0		1	1	1	1	1	0	0	0	0	0	0	0	0	0	0	0	0	0	0	0	0	0	0	0	0	0	0
gi|118474057|ref|NC_008599.1|	1751738	1	CFF8240_1801	-	GMC oxidoreductase family protein	1750881	1752530		858		1	ATGCTATGAG.ATTTTTTAAA	A	G	40	PASS	NA	GT	5	14	0		1	1	1	1	1	0	0	0	0	0	0	0	0	0	0	0	0	0	0	0	0	0	0	0	0	0	0
gi|118474057|ref|NC_008599.1|	1753277	1	CFF8240_1803	-	integral membrane protein	1753069	1753503		209		1	AAGCCCAAGT.GCAAAAAGCG	G	A	40	PASS	NA	GT	5	14	0		1	1	1	1	1	0	0	0	0	0	0	0	0	0	0	0	0	0	0	0	0	0	0	0	0	0	0
gi|118474057|ref|NC_008599.1|	1754133	1	CFF8240_1805	-	nitroreductase	1753855	1754454		279		1	GCGAAATATT.TCATAGCTTT	T	C	40	PASS	NA	GT	5	14	0		1	1	1	1	1	0	0	0	0	0	0	0	0	0	0	0	0	0	0	0	0	0	0	0	0	0	0
gi|118474057|ref|NC_008599.1|	1757928	0	CFF8240_1809	-	pseudouridine synthase, Rsu:RNA-binding S4:pseudouridine synthase	1757736	1758500		193		1	CTTCGTTTAT.GATGACTTTT	G	A	40	PASS	NA	GT	5	14	0		1	1	1	1	1	0	0	0	0	0	0	0	0	0	0	0	0	0	0	0	0	0	0	0	0	0	0
gi|118474057|ref|NC_008599.1|	1758418	1	CFF8240_1809	-	pseudouridine synthase, Rsu:RNA-binding S4:pseudouridine synthase	1757736	1758500		683		1	GTTATTGATA.CTAACTTTAC	C	T	40	PASS	NA	GT	5	14	0		1	1	1	1	1	0	0	0	0	0	0	0	0	0	0	0	0	0	0	0	0	0	0	0	0	0	0
gi|118474057|ref|NC_008599.1|	1759187	0	CFF8240_1810	-	KpsF/GutQ	1758500	1759480		688		1	CCAAAACAGC.GTCGTTTTGA	G	A	40	PASS	NA	GT	5	14	0		1	1	1	1	1	0	0	0	0	0	0	0	0	0	0	0	0	0	0	0	0	0	0	0	0	0	0
gi|118474057|ref|NC_008599.1|	1760044	0	CFF8240_1811	-	metallo-beta-lactamase family protein	1759477	1761414		568		1	CGGCGTGTCC.ACTTACATGA	A	G	40	PASS	NA	GT	5	14	0		1	1	1	1	1	0	0	0	0	0	0	0	0	0	0	0	0	0	0	0	0	0	0	0	0	0	0
gi|118474057|ref|NC_008599.1|	1760242	0	CFF8240_1811	-	metallo-beta-lactamase family protein	1759477	1761414		766		1	TCTCGCCCTG.ACTTCCTGTG	A	G	40	PASS	NA	GT	5	14	0		1	1	1	1	1	0	0	0	0	0	0	0	0	0	0	0	0	0	0	0	0	0	0	0	0	0	0
gi|118474057|ref|NC_008599.1|	1760687	#N/A	CFF8240_1811	-	metallo-beta-lactamase family protein	1759477	1761414		1211		1	TGCTTTTGTA.GTGATAACTA	G	A	40	PASS	NA	GT	5	14	0		1	1	1	1	1	0	0	0	0	0	0	0	0	0	0	0	0	0	0	0	0	0	0	0	0	0	0
gi|118474057|ref|NC_008599.1|	1760803	0	CFF8240_1811	-	metallo-beta-lactamase family protein	1759477	1761414		1327		1	AGCTTCTGTG.AGCCTTCAGA	A	G	40	PASS	NA	GT	5	14	0		1	1	1	1	1	0	0	0	0	0	0	0	0	0	0	0	0	0	0	0	0	0	0	0	0	0	0
gi|118474057|ref|NC_008599.1|	1761983	0	CFF8240_1812	ksgA	dimethyladenosine transferase	1761407	1762213		577		1	TTAACTTTCC.GCTATCTAGT	G	A	40	PASS	NA	GT	5	14	0		1	1	1	1	1	0	0	0	0	0	0	0	0	0	0	0	0	0	0	0	0	0	0	0	0	0	0
gi|118474057|ref|NC_008599.1|	1762224	#N/A							1762225			CGCGTTTATG.CTACCTGAAT	C	T	40	PASS	NA	GT	5	14	0		1	1	1	1	1	0	0	0	0	0	0	0	0	0	0	0	0	0	0	0	0	0	0	0	0	0	0
gi|118474057|ref|NC_008599.1|	1763196	0	CFF8240_1813	-	major facilitator superfamily permease	1762246	1763478		951		1	GCAAAGATTA.AAGATGTTAA	A	G	40	PASS	NA	GT	5	14	0		1	1	1	1	1	0	0	0	0	0	0	0	0	0	0	0	0	0	0	0	0	0	0	0	0	0	0
gi|118474057|ref|NC_008599.1|	1765096	0	CFF8240_1816	-	ribosomal RNA large subunit methyltransferase N	1764890	1765954		207		1	AAACCAGCAA.GGACGGAAGC	G	A	40	PASS	NA	GT	5	14	0		1	1	1	1	1	0	0	0	0	0	0	0	0	0	0	0	0	0	0	0	0	0	0	0	0	0	0
gi|118474057|ref|NC_008599.1|	1765492	0	CFF8240_1816	-	ribosomal RNA large subunit methyltransferase N	1764890	1765954		603		1	AGACTATAAG.TACTAGCGGA	T	C	40	PASS	NA	GT	5	14	0		1	1	1	1	1	0	0	0	0	0	0	0	0	0	0	0	0	0	0	0	0	0	0	0	0	0	0
gi|118474057|ref|NC_008599.1|	1766135	1	CFF8240_1817	-	TfoX domain-containing protein	1765951	1766250		185		1	ATAAAATACG.AACTACCATA	A	G	40	PASS	NA	GT	5	14	0		1	1	1	1	1	0	0	0	0	0	0	0	0	0	0	0	0	0	0	0	0	0	0	0	0	0	0
gi|118474057|ref|NC_008599.1|	1766237	#N/A	CFF8240_1817	-	TfoX domain-containing protein	1765951	1766250		287		1	GAATTATACG.CCAAAGGAAT	C	T	40	PASS	NA	GT	5	14	0		1	1	1	1	1	0	0	0	0	0	0	0	0	0	0	0	0	0	0	0	0	0	0	0	0	0	0
gi|118474057|ref|NC_008599.1|	1766374	#N/A							1766375			GCGTATTTTA.AGATCACTGC	A	G	40	PASS	NA	GT	5	14	0		1	1	1	1	1	0	0	0	0	0	0	0	0	0	0	0	0	0	0	0	0	0	0	0	0	0	0
gi|118474057|ref|NC_008599.1|	1766512	0	CFF8240_1818	-	RNA pseudouridine synthase	1766401	1767360		112		1	CAGTATTTTT.TACCCTATCG	T	C	40	PASS	NA	GT	5	14	0		1	1	1	1	1	0	0	0	0	0	0	0	0	0	0	0	0	0	0	0	0	0	0	0	0	0	0
gi|118474057|ref|NC_008599.1|	1766536	0	CFF8240_1818	-	RNA pseudouridine synthase	1766401	1767360		136		1	CGCTCATCAC.ACCATCTAAA	A	G	40	PASS	NA	GT	5	14	0		1	1	1	1	1	0	0	0	0	0	0	0	0	0	0	0	0	0	0	0	0	0	0	0	0	0	0
gi|118474057|ref|NC_008599.1|	1766569	0	CFF8240_1818	-	RNA pseudouridine synthase	1766401	1767360		169		1	TAAATTTATC.TAAGCCGTAA	T	C	40	PASS	NA	GT	5	14	0		1	1	1	1	1	0	0	0	0	0	0	0	0	0	0	0	0	0	0	0	0	0	0	0	0	0	0
gi|118474057|ref|NC_008599.1|	1766758	0	CFF8240_1818	-	RNA pseudouridine synthase	1766401	1767360		358		1	TGATTTTTAT.GTCATCATAA	G	A	40	PASS	NA	GT	5	14	0		1	1	1	1	1	0	0	0	0	0	0	0	0	0	0	0	0	0	0	0	0	0	0	0	0	0	0
gi|118474057|ref|NC_008599.1|	1768509	0	CFF8240_1819	purB	adenylosuccinate lyase	1767442	1768770		1068		1	TTTCTCAACG.CGTCTTGCTT	C	T	40	PASS	NA	GT	5	14	0		1	1	1	1	1	0	0	0	0	0	0	0	0	0	0	0	0	0	0	0	0	0	0	0	0	0	0
gi|118474057|ref|NC_008599.1|	1770275	1	CFF8240_1820	-	ribonucleotide-diphosphate reductase subunit alpha	1768847	1771222		1429		1	TGATAGACTT.GATAATAAAG	G	T	40	PASS	NA	GT	5	14	0		1	1	1	1	1	0	0	0	0	0	0	0	0	0	0	0	0	0	0	0	0	0	0	0	0	0	0
gi|118474057|ref|NC_008599.1|	1770334	0	CFF8240_1820	-	ribonucleotide-diphosphate reductase subunit alpha	1768847	1771222		1488		1	CTGCCGTTTG.TAACCTAGCA	T	C	40	PASS	NA	GT	5	14	0		1	1	1	1	1	0	0	0	0	0	0	0	0	0	0	0	0	0	0	0	0	0	0	0	0	0	0
gi|118474057|ref|NC_008599.1|	1771535	1	CFF8240_1821	lysP	lysine-specific permease	1771451	1772920		85		1	AGCTATAGGC.ACTGGATTAT	A	G	40	PASS	NA	GT	5	14	0		1	1	1	1	1	0	0	0	0	0	0	0	0	0	0	0	0	0	0	0	0	0	0	0	0	0	0
gi|118474057|ref|NC_008599.1|	1771783	0	CFF8240_1821	lysP	lysine-specific permease	1771451	1772920		333		1	CCGAGCTTGT.CGCAGCGGCG	C	A	40	PASS	NA	GT	5	14	0		1	1	1	1	1	0	0	0	0	0	0	0	0	0	0	0	0	0	0	0	0	0	0	0	0	0	0
gi|118474057|ref|NC_008599.1|	1772209	0	CFF8240_1821	lysP	lysine-specific permease	1771451	1772920		759		1	TACTTTTTTA.CATTTTTGCG	C	T	40	PASS	NA	GT	5	14	0		1	1	1	1	1	0	0	0	0	0	0	0	0	0	0	0	0	0	0	0	0	0	0	0	0	0	0
gi|118474057|ref|NC_008599.1|	1772425	0	CFF8240_1821	lysP	lysine-specific permease	1771451	1772920		975		1	TGCTCTACGC.CCTAGCCCAC	C	T	40	PASS	NA	GT	5	14	0		1	1	1	1	1	0	0	0	0	0	0	0	0	0	0	0	0	0	0	0	0	0	0	0	0	0	0
gi|118474057|ref|NC_008599.1|	1773145	0	CFF8240_1822	ruvC	Holliday junction resolvase	1772968	1773441		178		1	GAGTGTATTC.GCTAAATTCA	G	A	40	PASS	NA	GT	5	14	0		1	1	1	1	1	0	0	0	0	0	0	0	0	0	0	0	0	0	0	0	0	0	0	0	0	0	0
			CLADE 2
gi|118474057|ref|NC_008599.1|	2626	0	CFF8240_0003	gyrB	DNA gyrase subunit B	2528	4849		99		1	TCGGCGATAC.GAATATTAGC	G	A	40	PASS	NA	GT	8	11	0	22	0	0	0	0	0	1	1	1	1	1	1	1	1	0	0	0	0	0	0	0	0	0	0	0	0	0	0
gi|118474057|ref|NC_008599.1|	3298	0	CFF8240_0003	gyrB	DNA gyrase subunit B	2528	4849		771		1	CTCTACTTTA.CAATGAAACA	C	T	40	PASS	NA	GT	8	11	0	22	0	0	0	0	0	1	1	1	1	1	1	1	1	0	0	0	0	0	0	0	0	0	0	0	0	0	0
gi|118474057|ref|NC_008599.1|	5012	1	CFF8240_0004	-	diguanylate cyclase/phosphodiesterase	4849	6231		164		1	ACATTTATAT.ATGTTTATTA	A	T	40	PASS	NA	GT	8	11	0	22	0	0	0	0	0	1	1	1	1	1	1	1	1	0	0	0	0	0	0	0	0	0	0	0	0	0	0
gi|118474057|ref|NC_008599.1|	5059	1	CFF8240_0004	-	diguanylate cyclase/phosphodiesterase	4849	6231		211		1	TAATATAAGT.CTTATTGATC	C	T	40	PASS	NA	GT	8	11	0	22	0	0	0	0	0	1	1	1	1	1	1	1	1	0	0	0	0	0	0	0	0	0	0	0	0	0	0
gi|118474057|ref|NC_008599.1|	6569	0	CFF8240_0005	queF	7-cyano-7-deazaguanine reductase	6234	6674		336		1	GAGACTTTAA.TCCGCGTGGA	T	C	40	PASS	NA	GT	8	11	0	22	0	0	0	0	0	1	1	1	1	1	1	1	1	0	0	0	0	0	0	0	0	0	0	0	0	0	0
gi|118474057|ref|NC_008599.1|	6770	0	CFF8240_0006	-	hydrolase	6684	7904		87		1	TAAATTTAGT.CGAGCTTGAT	C	T	40	PASS	NA	GT	8	11	0	22	0	0	0	0	0	1	1	1	1	1	1	1	1	0	0	0	0	0	0	0	0	0	0	0	0	0	0
gi|118474057|ref|NC_008599.1|	7229	0	CFF8240_0006	-	hydrolase	6684	7904		546		1	TGAACCAAAA.ACTAGCTCGT	A	G	40	PASS	NA	GT	8	11	0	22	0	0	0	0	0	1	1	1	1	1	1	1	1	0	0	0	0	0	0	0	0	0	0	0	0	0	0
gi|118474057|ref|NC_008599.1|	7850	0	CFF8240_0006	-	hydrolase	6684	7904		1167		1	TAGAAGGCGT.TGATTTTAGT	T	C	40	PASS	NA	GT	8	11	0	22	0	0	0	0	0	1	1	1	1	1	1	1	1	0	0	0	0	0	0	0	0	0	0	0	0	0	0
gi|118474057|ref|NC_008599.1|	8012	#N/A							8013			AAGGAAAGGC.GAAAAGGATT	G	A	40	PASS	NA	GT	8	11	0	22	0	0	0	0	0	1	1	1	1	1	1	1	1	0	0	0	0	0	0	0	0	0	0	0	0	0	0
gi|118474057|ref|NC_008599.1|	9036	0	CFF8240_0008	-	flagellar hook protein	8478	10118		559		1	AATTTAAAAC.TCCGTTTGAA	T	C	40	PASS	NA	GT	8	11	0	22	0	0	0	0	0	1	1	1	1	1	1	1	1	0	0	0	0	0	0	0	0	0	0	0	0	0	0
gi|118474057|ref|NC_008599.1|	11992	1	CFF8240_0010	-	hypothetical protein	10964	12565		1029		1	ATCTGCGTAT.CTTGAATTTT	C	T	40	PASS	NA	GT	8	11	0	22	0	0	0	0	0	1	1	1	1	1	1	1	1	0	0	0	0	0	0	0	0	0	0	0	0	0	0
gi|118474057|ref|NC_008599.1|	13798	0	CFF8240_0011	-	Bcr/CflA subfamily drug resistance transporter	12725	13927		1074		1	TAGCCGGACT.GGTATCTTTT	G	A	40	PASS	NA	GT	8	11	0	22	0	0	0	0	0	1	1	1	1	1	1	1	1	0	0	0	0	0	0	0	0	0	0	0	0	0	0
gi|118474057|ref|NC_008599.1|	13983	1	CFF8240_0012	-	hypothetical protein	13920	14054		64		1	GTATAATCTA.CCCCTAAATT	C	T	40	PASS	NA	GT	8	11	0	22	0	0	0	0	0	1	1	1	1	1	1	1	1	0	0	0	0	0	0	0	0	0	0	0	0	0	0
gi|118474057|ref|NC_008599.1|	14427	0	CFF8240_0013	typA	GTP-binding protein TypA/BipA	14014	15822		414		1	ATCCAGACAG.GGTTATAAAC	G	A	40	PASS	NA	GT	8	11	0	22	0	0	0	0	0	1	1	1	1	1	1	1	1	0	0	0	0	0	0	0	0	0	0	0	0	0	0
gi|118474057|ref|NC_008599.1|	15607	1	CFF8240_0013	typA	GTP-binding protein TypA/BipA	14014	15822		1594		1	TGATCTTGAC.GTCAATCCTA	G	A	40	PASS	NA	GT	8	11	0	22	0	0	0	0	0	1	1	1	1	1	1	1	1	0	0	0	0	0	0	0	0	0	0	0	0	0	0
gi|118474057|ref|NC_008599.1|	15807	#N/A	CFF8240_0013	typA	GTP-binding protein TypA/BipA	14014	15822		1794		1	AAAGAATGGC.GAAATCTAAA	G	A	40	PASS	NA	GT	8	11	0	22	0	0	0	0	0	1	1	1	1	1	1	1	1	0	0	0	0	0	0	0	0	0	0	0	0	0	0
gi|118474057|ref|NC_008599.1|	16475	0	CFF8240_0014	-	hypothetical protein	15822	16505		654		1	CAGGCATAAA.CGCAGTTTTA	C	T	40	PASS	NA	GT	8	11	0	22	0	0	0	0	0	1	1	1	1	1	1	1	1	0	0	0	0	0	0	0	0	0	0	0	0	0	0
gi|118474057|ref|NC_008599.1|	18619	1	CFF8240_0017	-	hypothetical protein	18177	19154		443		1	TGCGTAACTA.GTATTTTGTG	G	A	40	PASS	NA	GT	8	11	0	22	0	0	0	0	0	1	1	1	1	1	1	1	1	0	0	0	0	0	0	0	0	0	0	0	0	0	0
gi|118474057|ref|NC_008599.1|	19922	0	CFF8240_0018	-	ferric cations import ATP-binding protein FbpC 1	19281	20240		642		1	GTGAAGTTTT.GGCTTGCGCA	G	A	40	PASS	NA	GT	8	11	0	22	0	0	0	0	0	1	1	1	1	1	1	1	1	0	0	0	0	0	0	0	0	0	0	0	0	0	0
gi|118474057|ref|NC_008599.1|	19943	0	CFF8240_0018	-	ferric cations import ATP-binding protein FbpC 1	19281	20240		663		1	CGCCAAGAGA.ACTTTATTTC	A	G	40	PASS	NA	GT	8	11	0	22	0	0	0	0	0	1	1	1	1	1	1	1	1	0	0	0	0	0	0	0	0	0	0	0	0	0	0
gi|118474057|ref|NC_008599.1|	20118	1	CFF8240_0018	-	ferric cations import ATP-binding protein FbpC 1	19281	20240		838		1	AGCTAAAGTT.ATAAGCTCAC	A	G	40	PASS	NA	GT	8	11	0	22	0	0	0	0	0	1	1	1	1	1	1	1	1	0	0	0	0	0	0	0	0	0	0	0	0	0	0
gi|118474057|ref|NC_008599.1|	20198	0	CFF8240_0018	-	ferric cations import ATP-binding protein FbpC 1	19281	20240		918		1	TTGTAAGTTC.GATCTATGAT	G	A	40	PASS	NA	GT	8	11	0	22	0	0	0	0	0	1	1	1	1	1	1	1	1	0	0	0	0	0	0	0	0	0	0	0	0	0	0
gi|118474057|ref|NC_008599.1|	22116	#N/A							22117			ATGGATTTAT.CGATACTATT	C	A	40	PASS	NA	GT	8	11	0	22	0	0	0	0	0	1	1	1	1	1	1	1	1	0	0	0	0	0	0	0	0	0	0	0	0	0	0
gi|118474057|ref|NC_008599.1|	22822	0	CFF8240_0021	nrdD	anaerobic ribonucleoside triphosphate reductase	22265	24334		558		1	ACGGTGTTAG.AGGCAGGGTC	A	G	40	PASS	NA	GT	8	11	0	22	0	0	0	0	0	1	1	1	1	1	1	1	1	0	0	0	0	0	0	0	0	0	0	0	0	0	0
gi|118474057|ref|NC_008599.1|	23450	1	CFF8240_0021	nrdD	anaerobic ribonucleoside triphosphate reductase	22265	24334		1186		1	CAATAAAATA.CCGAATGAAA	C	T	40	PASS	NA	GT	8	11	0	22	0	0	0	0	0	1	1	1	1	1	1	1	1	0	0	0	0	0	0	0	0	0	0	0	0	0	0
gi|118474057|ref|NC_008599.1|	23542	0	CFF8240_0021	nrdD	anaerobic ribonucleoside triphosphate reductase	22265	24334		1278		1	GCGGGGGAGG.GCTTTTTGGA	G	T	40	PASS	NA	GT	8	11	0	22	0	0	0	0	0	1	1	1	1	1	1	1	1	0	0	0	0	0	0	0	0	0	0	0	0	0	0
gi|118474057|ref|NC_008599.1|	26395	1	CFF8240_0024	-	anaerobic ribonucleoside-triphosphate reductase activating protein	26077	26748		319		1	TCCTGAGATT.ATAGAAGAAA	A	G	40	PASS	NA	GT	8	11	0	22	0	0	0	0	0	1	1	1	1	1	1	1	1	0	0	0	0	0	0	0	0	0	0	0	0	0	0
gi|118474057|ref|NC_008599.1|	26761	#N/A							26762			TGGATTAAAA.TTAGGTAAAA	T	C	40	PASS	NA	GT	8	11	0	22	0	0	0	0	0	1	1	1	1	1	1	1	1	0	0	0	0	0	0	0	0	0	0	0	0	0	0
gi|118474057|ref|NC_008599.1|	27453	0	CFF8240_0026	-	cytolethal distending toxin	27345	28145		109		1	GGACAAGATC.TCCGGCTGAG	T	G	40	PASS	NA	GT	8	11	0	22	0	0	0	0	0	1	1	1	1	1	1	1	1	0	0	0	0	0	0	0	0	0	0	0	0	0	0
gi|118474057|ref|NC_008599.1|	27521	1	CFF8240_0026	-	cytolethal distending toxin	27345	28145		177		1	GCCGGAGGTG.CTAAAAACGT	C	T	40	PASS	NA	GT	8	11	0	22	0	0	0	0	0	1	1	1	1	1	1	1	1	0	0	0	0	0	0	0	0	0	0	0	0	0	0
gi|118474057|ref|NC_008599.1|	27644	1	CFF8240_0026	-	cytolethal distending toxin	27345	28145		300		1	CTGTCAAATA.CTGAATTTAT	C	T	40	PASS	NA	GT	8	11	0	22	0	0	0	0	0	1	1	1	1	1	1	1	1	0	0	0	0	0	0	0	0	0	0	0	0	0	0
gi|118474057|ref|NC_008599.1|	28746	1	CFF8240_0027	-	cytolethal distending toxin A	28154	28975		593		1	TTTTTTAAGT.AGCGATGGCG	A	G	40	PASS	NA	GT	8	11	0	22	0	0	0	0	0	1	1	1	1	1	1	1	1	0	0	0	0	0	0	0	0	0	0	0	0	0	0
gi|118474057|ref|NC_008599.1|	28820	0	CFF8240_0027	-	cytolethal distending toxin A	28154	28975		667		1	CTAAATTTAG.CGGATCTGGA	C	T	40	PASS	NA	GT	8	11	0	22	0	0	0	0	0	1	1	1	1	1	1	1	1	0	0	0	0	0	0	0	0	0	0	0	0	0	0
gi|118474057|ref|NC_008599.1|	30039	0	CFF8240_0029	nrdF	ribonucleotide-diphosphate reductase subunit beta	30007	31029		33		1	ATCCAAGCTC.AAACGAGACT	A	G	40	PASS	NA	GT	8	11	0	22	0	0	0	0	0	1	1	1	1	1	1	1	1	0	0	0	0	0	0	0	0	0	0	0	0	0	0
gi|118474057|ref|NC_008599.1|	31367	1	CFF8240_0030	-	nitrilase/cyanide hydratase and apolipoprotein N-acyltransferase	31019	31681		349		1	AGTTGAAGAT.ATAAATTTAT	A	G	40	PASS	NA	GT	8	11	0	22	0	0	0	0	0	1	1	1	1	1	1	1	1	0	0	0	0	0	0	0	0	0	0	0	0	0	0
gi|118474057|ref|NC_008599.1|	31754	1	CFF8240_0031	pcm	protein-L-isoaspartate O-methyltransferase	31739	32368		16		1	TAGTTTAGAG.CGTGCCAGAT	C	T	40	PASS	NA	GT	8	11	0	22	0	0	0	0	0	1	1	1	1	1	1	1	1	0	0	0	0	0	0	0	0	0	0	0	0	0	0
gi|118474057|ref|NC_008599.1|	32477	1	CFF8240_0032	-	superoxide dismutase	32443	33093		35		1	AATCCGGCTA.CAAATGCTGT	C	T	40	PASS	NA	GT	8	11	0	22	0	0	0	0	0	1	1	1	1	1	1	1	1	0	0	0	0	0	0	0	0	0	0	0	0	0	0
gi|118474057|ref|NC_008599.1|	32583	0	CFF8240_0032	-	superoxide dismutase	32443	33093		141		1	ATTTTGAAGG.TGCCGATCTT	T	C	40	PASS	NA	GT	8	11	0	22	0	0	0	0	0	1	1	1	1	1	1	1	1	0	0	0	0	0	0	0	0	0	0	0	0	0	0
gi|118474057|ref|NC_008599.1|	35349	#N/A	CFF8240_0036	rplW	50S ribosomal protein L23	35071	35352		279		1	ATGGGGAGGC.GTAAGATGGC	G	T	40	PASS	NA	GT	8	11	0	22	0	0	0	0	0	1	1	1	1	1	1	1	1	0	0	0	0	0	0	0	0	0	0	0	0	0	0
gi|118474057|ref|NC_008599.1|	36853	0	CFF8240_0040	rpsC	30S ribosomal protein S3	36812	37510		42		1	GACTAGGTAT.CAATAGAAAC	C	A	40	PASS	NA	GT	8	11	0	22	0	0	0	0	0	1	1	1	1	1	1	1	1	0	0	0	0	0	0	0	0	0	0	0	0	0	0
gi|118474057|ref|NC_008599.1|	37261	0	CFF8240_0040	rpsC	30S ribosomal protein S3	36812	37510		450		1	AAGGTATCAA.AGTTTCAGTT	A	G	40	PASS	NA	GT	8	11	0	22	0	0	0	0	0	1	1	1	1	1	1	1	1	0	0	0	0	0	0	0	0	0	0	0	0	0	0
gi|118474057|ref|NC_008599.1|	39224	0	CFF8240_0046	rplE	50S ribosomal protein L5	38982	39524		243		1	TTCGCGAGGG.CTATCCTGTA	C	A	40	PASS	NA	GT	8	11	0	22	0	0	0	0	0	1	1	1	1	1	1	1	1	0	0	0	0	0	0	0	0	0	0	0	0	0	0
gi|118474057|ref|NC_008599.1|	40000	0	CFF8240_0048	rpsH	30S ribosomal protein S8	39722	40117		279		1	GAGATGAGAT.CAAAAGATTT	C	T	40	PASS	NA	GT	8	11	0	22	0	0	0	0	0	1	1	1	1	1	1	1	1	0	0	0	0	0	0	0	0	0	0	0	0	0	0
gi|118474057|ref|NC_008599.1|	43060	1	CFF8240_0053	secY	preprotein translocase subunit SecY	42010	43272		1051		1	ATATCTTAAC.GAGGTTGCTA	G	A	40	PASS	NA	GT	8	11	0	22	0	0	0	0	0	1	1	1	1	1	1	1	1	0	0	0	0	0	0	0	0	0	0	0	0	0	0
gi|118474057|ref|NC_008599.1|	43164	0	CFF8240_0053	secY	preprotein translocase subunit SecY	42010	43272		1155		1	TTTATTTTGG.CGGAACAAGT	C	T	40	PASS	NA	GT	8	11	0	22	0	0	0	0	0	1	1	1	1	1	1	1	1	0	0	0	0	0	0	0	0	0	0	0	0	0	0
gi|118474057|ref|NC_008599.1|	44002	0	CFF8240_0054	map	methionine aminopeptidase	43274	44032		729		1	CGATAATAGA.CGGTAAAGCA	C	T	40	PASS	NA	GT	8	11	0	22	0	0	0	0	0	1	1	1	1	1	1	1	1	0	0	0	0	0	0	0	0	0	0	0	0	0	0
gi|118474057|ref|NC_008599.1|	44451	0	CFF8240_0055	infA	translation initiation factor IF-1	44281	44499		171		1	AAGTTGAACT.TACGCCTTAT	T	C	40	PASS	NA	GT	8	11	0	22	0	0	0	0	0	1	1	1	1	1	1	1	1	0	0	0	0	0	0	0	0	0	0	0	0	0	0
gi|118474057|ref|NC_008599.1|	45051	0	CFF8240_0056	rpsM	30S ribosomal protein S13	44776	45144		276		1	GCTTAAGACA.CAGAAAAGGT	C	T	40	PASS	NA	GT	8	11	0	22	0	0	0	0	0	1	1	1	1	1	1	1	1	0	0	0	0	0	0	0	0	0	0	0	0	0	0
gi|118474057|ref|NC_008599.1|	46702	1	CFF8240_0059	rpoA	DNA-directed RNA polymerase subunit alpha	46213	47211		490		1	TATAGATAGC.GAGTATATAG	G	A	40	PASS	NA	GT	8	11	0	22	0	0	0	0	0	1	1	1	1	1	1	1	1	0	0	0	0	0	0	0	0	0	0	0	0	0	0
gi|118474057|ref|NC_008599.1|	50366	#N/A							50367			ATCGCCTAGG.TTTATACCCT	T	C	40	PASS	NA	GT	8	11	0	22	0	0	0	0	0	1	1	1	1	1	1	1	1	0	0	0	0	0	0	0	0	0	0	0	0	0	0
gi|118474057|ref|NC_008599.1|	52664	0	CFF8240_0066	-	hypothetical protein	52452	52763		213		1	TTCAAATACT.GCTTATATCT	G	A	40	PASS	NA	GT	8	11	0	22	0	0	0	0	0	1	1	1	1	1	1	1	1	0	0	0	0	0	0	0	0	0	0	0	0	0	0
gi|118474057|ref|NC_008599.1|	56804	0	CFF8240_0070	-	aldehyde dehydrogenase A	56727	58175		78		1	TTCTAAATCC.AGCCACAAAA	A	G	40	PASS	NA	GT	8	11	0	22	0	0	0	0	0	1	1	1	1	1	1	1	1	0	0	0	0	0	0	0	0	0	0	0	0	0	0
gi|118474057|ref|NC_008599.1|	57112	1	CFF8240_0070	-	aldehyde dehydrogenase A	56727	58175		386		1	AGCGATCGCA.CAAATGAAAA	C	T	40	PASS	NA	GT	8	11	0	22	0	0	0	0	0	1	1	1	1	1	1	1	1	0	0	0	0	0	0	0	0	0	0	0	0	0	0
gi|118474057|ref|NC_008599.1|	59902	1	CFF8240_0072	-	carbon starvation protein A	58470	60548		1433		1	TTCTATAACT.TTACCAGGAC	T	C	40	PASS	NA	GT	8	11	0	22	0	0	0	0	0	1	1	1	1	1	1	1	1	0	0	0	0	0	0	0	0	0	0	0	0	0	0
gi|118474057|ref|NC_008599.1|	62524	0	CFF8240_0075	thiG	thiazole synthase	61874	62635		651		1	TGGCAAAAGC.GTTTTGCGAA	G	A	40	PASS	NA	GT	8	11	0	22	0	0	0	0	0	1	1	1	1	1	1	1	1	0	0	0	0	0	0	0	0	0	0	0	0	0	0
gi|118474057|ref|NC_008599.1|	63118	0	CFF8240_0076	thiH	thiamine biosynthesis protein ThiH	62657	63817		462		1	CGCTTAGTTA.TATAAGTAGA	T	C	40	PASS	NA	GT	8	11	0	22	0	0	0	0	0	1	1	1	1	1	1	1	1	0	0	0	0	0	0	0	0	0	0	0	0	0	0
gi|118474057|ref|NC_008599.1|	64011	0	CFF8240_0077	-	hypothetical protein	63867	64484		145		1	CAAATTCCTT.TTTTTCGTCT	T	C	40	PASS	NA	GT	8	11	0	22	0	0	0	0	0	1	1	1	1	1	1	1	1	0	0	0	0	0	0	0	0	0	0	0	0	0	0
gi|118474057|ref|NC_008599.1|	64061	0	CFF8240_0077	-	hypothetical protein	63867	64484		195		1	AAACGTGCCA.ACAAGGCAAA	A	G	40	PASS	NA	GT	8	11	0	22	0	0	0	0	0	1	1	1	1	1	1	1	1	0	0	0	0	0	0	0	0	0	0	0	0	0	0
gi|118474057|ref|NC_008599.1|	64476	#N/A	CFF8240_0077	-	hypothetical protein	63867	64484		610		1	TTTGATTTAC.TATAAACATG	T	C	40	PASS	NA	GT	8	11	0	22	0	0	0	0	0	1	1	1	1	1	1	1	1	0	0	0	0	0	0	0	0	0	0	0	0	0	0
gi|118474057|ref|NC_008599.1|	64871	0	CFF8240_0078	galU	UTP-glucose-1-phosphate uridylyltransferase	64560	65390		312		1	GTCAAAGTAG.TATGAAAGGT	T	C	40	PASS	NA	GT	8	11	0	22	0	0	0	0	0	1	1	1	1	1	1	1	1	0	0	0	0	0	0	0	0	0	0	0	0	0	0
gi|118474057|ref|NC_008599.1|	65611	0	CFF8240_0079	pgi	glucose-6-phosphate isomerase	65377	66582		235		1	TTATGAAATG.CTAAATTTAA	C	T	40	PASS	NA	GT	8	11	0	22	0	0	0	0	0	1	1	1	1	1	1	1	1	0	0	0	0	0	0	0	0	0	0	0	0	0	0
gi|118474057|ref|NC_008599.1|	65838	0	CFF8240_0079	pgi	glucose-6-phosphate isomerase	65377	66582		462		1	TTGAAGAGTA.CGCTAATTTA	C	T	40	PASS	NA	GT	8	11	0	22	0	0	0	0	0	1	1	1	1	1	1	1	1	0	0	0	0	0	0	0	0	0	0	0	0	0	0
gi|118474057|ref|NC_008599.1|	66934	1	CFF8240_0080	-	starvation-inducible DNA-binding protein Dps	66787	67224		148		1	AGAGATGGCA.GAGCTATTTG	G	A	40	PASS	NA	GT	8	11	0	22	0	0	0	0	0	1	1	1	1	1	1	1	1	0	0	0	0	0	0	0	0	0	0	0	0	0	0
gi|118474057|ref|NC_008599.1|	67612	0	CFF8240_0081	-	YceI protein	67285	67851		328		1	TATCTCTTGC.GGTGTTGCTT	G	A	40	PASS	NA	GT	8	11	0	22	0	0	0	0	0	1	1	1	1	1	1	1	1	0	0	0	0	0	0	0	0	0	0	0	0	0	0
gi|118474057|ref|NC_008599.1|	69779	1	CFF8240_0085	-	hypothetical protein	69678	70292		102		1	GATGCTTTTG.GCAAAAAGAT	G	A	40	PASS	NA	GT	8	11	0	22	0	0	0	0	0	1	1	1	1	1	1	1	1	0	0	0	0	0	0	0	0	0	0	0	0	0	0
gi|118474057|ref|NC_008599.1|	70689	1	CFF8240_0086	-	8-amino-7-oxononanoate synthase	70273	71379		417		1	GCTTTGCTAA.GAGTTACAAG	G	A	40	PASS	NA	GT	8	11	0	22	0	0	0	0	0	1	1	1	1	1	1	1	1	0	0	0	0	0	0	0	0	0	0	0	0	0	0
gi|118474057|ref|NC_008599.1|	72110	1	CFF8240_0088	thiL	thiamine monophosphate kinase	71949	72767		162		1	CAAAAGCAAT.GCTGGTAAAT	G	A	40	PASS	NA	GT	8	11	0	22	0	0	0	0	0	1	1	1	1	1	1	1	1	0	0	0	0	0	0	0	0	0	0	0	0	0	0
gi|118474057|ref|NC_008599.1|	72877	1	CFF8240_0089	truD	tRNA pseudouridine synthase D	72745	73878		133		1	AAGCGGTGAG.CATCTCGTTG	C	T	40	PASS	NA	GT	8	11	0	22	0	0	0	0	0	1	1	1	1	1	1	1	1	0	0	0	0	0	0	0	0	0	0	0	0	0	0
gi|118474057|ref|NC_008599.1|	73584	0	CFF8240_0089	truD	tRNA pseudouridine synthase D	72745	73878		840		1	TAGAAGCCGA.GGTTGCTAAA	G	A	40	PASS	NA	GT	8	11	0	22	0	0	0	0	0	1	1	1	1	1	1	1	1	0	0	0	0	0	0	0	0	0	0	0	0	0	0
gi|118474057|ref|NC_008599.1|	75021	1	CFF8240_0092	-	flagellar capping protein	74952	76775		70		1	CTATCTTTGC.TATCATGCTA	T	C	40	PASS	NA	GT	8	11	0	22	0	0	0	0	0	1	1	1	1	1	1	1	1	0	0	0	0	0	0	0	0	0	0	0	0	0	0
gi|118474057|ref|NC_008599.1|	75051	0	CFF8240_0092	-	flagellar capping protein	74952	76775		100		1	CCCATTTTTC.AGCCATAGTC	A	G	40	PASS	NA	GT	8	11	0	22	0	0	0	0	0	1	1	1	1	1	1	1	1	0	0	0	0	0	0	0	0	0	0	0	0	0	0
gi|118474057|ref|NC_008599.1|	75375	0	CFF8240_0092	-	flagellar capping protein	74952	76775		424		1	CTGCACTAGT.GATAGCTTTT	G	A	40	PASS	NA	GT	8	11	0	22	0	0	0	0	0	1	1	1	1	1	1	1	1	0	0	0	0	0	0	0	0	0	0	0	0	0	0
gi|118474057|ref|NC_008599.1|	75465	0	CFF8240_0092	-	flagellar capping protein	74952	76775		514		1	TAGTTAAACT.TCCTTGAAGC	T	C	40	PASS	NA	GT	8	11	0	22	0	0	0	0	0	1	1	1	1	1	1	1	1	0	0	0	0	0	0	0	0	0	0	0	0	0	0
gi|118474057|ref|NC_008599.1|	75490	1	CFF8240_0092	-	flagellar capping protein	74952	76775		539		1	TGCTTCTACG.GCTTTTGTTC	G	C	40	PASS	NA	GT	8	11	0	22	0	0	0	0	0	1	1	1	1	1	1	1	1	0	0	0	0	0	0	0	0	0	0	0	0	0	0
gi|118474057|ref|NC_008599.1|	76242	0	CFF8240_0092	-	flagellar capping protein	74952	76775		1291		1	GATTTTCTCC.TCCGACATTT	T	C	40	PASS	NA	GT	8	11	0	22	0	0	0	0	0	1	1	1	1	1	1	1	1	0	0	0	0	0	0	0	0	0	0	0	0	0	0
gi|118474057|ref|NC_008599.1|	76351	1	CFF8240_0092	-	flagellar capping protein	74952	76775		1400		1	ATATGAGTCT.GATCCTATGC	G	A	40	PASS	NA	GT	8	11	0	22	0	0	0	0	0	1	1	1	1	1	1	1	1	0	0	0	0	0	0	0	0	0	0	0	0	0	0
gi|118474057|ref|NC_008599.1|	77266	#N/A							77267			CTAGAATGAT.GCATAAGGAG	G	A	40	PASS	NA	GT	8	11	0	22	0	0	0	0	0	1	1	1	1	1	1	1	1	0	0	0	0	0	0	0	0	0	0	0	0	0	0
gi|118474057|ref|NC_008599.1|	78244	#N/A							78245			CAAAATAAAG.TAAGGGTCCA	T	C	40	PASS	NA	GT	8	11	0	22	0	0	0	0	0	1	1	1	1	1	1	1	1	0	0	0	0	0	0	0	0	0	0	0	0	0	0
gi|118474057|ref|NC_008599.1|	78416	0	CFF8240_0096	flgI	flagellar basal body P-ring protein	78255	79304		162		1	GAAGTAGTAG.CGAGTTTACC	C	T	40	PASS	NA	GT	8	11	0	22	0	0	0	0	0	1	1	1	1	1	1	1	1	0	0	0	0	0	0	0	0	0	0	0	0	0	0
gi|118474057|ref|NC_008599.1|	78701	0	CFF8240_0096	flgI	flagellar basal body P-ring protein	78255	79304		447		1	GTAAAGGCGG.AAATCATCCT	A	C	40	PASS	NA	GT	8	11	0	22	0	0	0	0	0	1	1	1	1	1	1	1	1	0	0	0	0	0	0	0	0	0	0	0	0	0	0
gi|118474057|ref|NC_008599.1|	79112	0	CFF8240_0096	flgI	flagellar basal body P-ring protein	78255	79304		858		1	CAGCAAATGC.CAATGATGTG	C	T	40	PASS	NA	GT	8	11	0	22	0	0	0	0	0	1	1	1	1	1	1	1	1	0	0	0	0	0	0	0	0	0	0	0	0	0	0
gi|118474057|ref|NC_008599.1|	79169	0	CFF8240_0096	flgI	flagellar basal body P-ring protein	78255	79304		915		1	CGTTAAAAAT.TGATGCAGCA	T	C	40	PASS	NA	GT	8	11	0	22	0	0	0	0	0	1	1	1	1	1	1	1	1	0	0	0	0	0	0	0	0	0	0	0	0	0	0
gi|118474057|ref|NC_008599.1|	83609	0	CFF8240_0102	-	phosphomannomutase	83046	84413		564		1	CTTTAGAGCC.GATAATACAA	G	A	40	PASS	NA	GT	8	11	0	22	0	0	0	0	0	1	1	1	1	1	1	1	1	0	0	0	0	0	0	0	0	0	0	0	0	0	0
gi|118474057|ref|NC_008599.1|	85020	1	CFF8240_0103	-	mannose-1-phosphate guanylyltransferase/mannose-6-phosphate isomerase	84410	85744		611		1	GAACAGGCGC.GTCAAGCTAT	G	A	40	PASS	NA	GT	8	11	0	22	0	0	0	0	0	1	1	1	1	1	1	1	1	0	0	0	0	0	0	0	0	0	0	0	0	0	0
gi|118474057|ref|NC_008599.1|	86815	1	CFF8240_0105	gltX	glutamylglutaminyl-tRNA synthetase	86508	87797		308		1	ACCTTAGAAT.CTAAAAAAGA	C	T	40	PASS	NA	GT	8	11	0	22	0	0	0	0	0	1	1	1	1	1	1	1	1	0	0	0	0	0	0	0	0	0	0	0	0	0	0
gi|118474057|ref|NC_008599.1|	86852	0	CFF8240_0105	gltX	glutamylglutaminyl-tRNA synthetase	86508	87797		345		1	GTAAGCCGTA.CAGATATGAT	C	T	40	PASS	NA	GT	8	11	0	22	0	0	0	0	0	1	1	1	1	1	1	1	1	0	0	0	0	0	0	0	0	0	0	0	0	0	0
gi|118474057|ref|NC_008599.1|	87134	0	CFF8240_0105	gltX	glutamylglutaminyl-tRNA synthetase	86508	87797		627		1	AACAAAATTT.AATCCGAGAA	A	G	40	PASS	NA	GT	8	11	0	22	0	0	0	0	0	1	1	1	1	1	1	1	1	0	0	0	0	0	0	0	0	0	0	0	0	0	0
gi|118474057|ref|NC_008599.1|	88731	1	CFF8240_0107	-	lytic murein transglycosylase	88122	89744		610		1	GCCGCAGTTT.GCTAGTTCTG	G	A	40	PASS	NA	GT	8	11	0	22	0	0	0	0	0	1	1	1	1	1	1	1	1	0	0	0	0	0	0	0	0	0	0	0	0	0	0
gi|118474057|ref|NC_008599.1|	88916	0	CFF8240_0107	-	lytic murein transglycosylase	88122	89744		795		1	TATCAAAAAG.CAGCGATATA	C	T	40	PASS	NA	GT	8	11	0	22	0	0	0	0	0	1	1	1	1	1	1	1	1	0	0	0	0	0	0	0	0	0	0	0	0	0	0
gi|118474057|ref|NC_008599.1|	91111	0	CFF8240_0109	-	hypothetical protein	90632	91330		480		1	TTTTAGGGGT.GATAGCATTT	G	A	40	PASS	NA	GT	8	11	0	22	0	0	0	0	0	1	1	1	1	1	1	1	1	0	0	0	0	0	0	0	0	0	0	0	0	0	0
gi|118474057|ref|NC_008599.1|	91408	1	CFF8240_0110	-	flavodoxin FldA	91330	91818		79		1	TCTAGGCATT.GACGAAGTTC	G	A	40	PASS	NA	GT	8	11	0	22	0	0	0	0	0	1	1	1	1	1	1	1	1	0	0	0	0	0	0	0	0	0	0	0	0	0	0
gi|118474057|ref|NC_008599.1|	91534	1	CFF8240_0110	-	flavodoxin FldA	91330	91818		205		1	TGATTTTGAT.AAGCTTGAAG	A	C	40	PASS	NA	GT	8	11	0	22	0	0	0	0	0	1	1	1	1	1	1	1	1	0	0	0	0	0	0	0	0	0	0	0	0	0	0
gi|118474057|ref|NC_008599.1|	91665	0	CFF8240_0110	-	flavodoxin FldA	91330	91818		336		1	ATATAGTAGG.TGCTATATCT	T	G	40	PASS	NA	GT	8	11	0	22	0	0	0	0	0	1	1	1	1	1	1	1	1	0	0	0	0	0	0	0	0	0	0	0	0	0	0
gi|118474057|ref|NC_008599.1|	91674	0	CFF8240_0110	-	flavodoxin FldA	91330	91818		345		1	GTGCTATATC.TACAGATGGT	T	A	40	PASS	NA	GT	8	11	0	22	0	0	0	0	0	1	1	1	1	1	1	1	1	0	0	0	0	0	0	0	0	0	0	0	0	0	0
gi|118474057|ref|NC_008599.1|	93400	1	CFF8240_0113	rplT	50S ribosomal protein L20	93248	93601		153		1	AGTCTGCAAG.CTGCGTTGAT	C	A	40	PASS	NA	GT	8	11	0	22	0	0	0	0	0	1	1	1	1	1	1	1	1	0	0	0	0	0	0	0	0	0	0	0	0	0	0
gi|118474057|ref|NC_008599.1|	94653	0	CFF8240_0115	-	iron ABC transporter periplasmic iron-binding protein	94054	95061		600		1	GAGATCAGAT.CAAAGCGATA	C	T	40	PASS	NA	GT	8	11	0	22	0	0	0	0	0	1	1	1	1	1	1	1	1	0	0	0	0	0	0	0	0	0	0	0	0	0	0
gi|118474057|ref|NC_008599.1|	94666	1	CFF8240_0115	-	iron ABC transporter periplasmic iron-binding protein	94054	95061		613		1	AGCGATATTT.GCCGGCGAGG	G	T	40	PASS	NA	GT	8	11	0	22	0	0	0	0	0	1	1	1	1	1	1	1	1	0	0	0	0	0	0	0	0	0	0	0	0	0	0
gi|118474057|ref|NC_008599.1|	95996	1	CFF8240_0116	-	iron ABC transporter permease	95062	96618		935		1	ATGGCTTCAA.ACTCACTATT	A	G	40	PASS	NA	GT	8	11	0	22	0	0	0	0	0	1	1	1	1	1	1	1	1	0	0	0	0	0	0	0	0	0	0	0	0	0	0
gi|118474057|ref|NC_008599.1|	96204	0	CFF8240_0116	-	iron ABC transporter permease	95062	96618		1143		1	GCACGAGTTT.ACTCTCAAGT	A	G	40	PASS	NA	GT	8	11	0	22	0	0	0	0	0	1	1	1	1	1	1	1	1	0	0	0	0	0	0	0	0	0	0	0	0	0	0
gi|118474057|ref|NC_008599.1|	96338	1	CFF8240_0116	-	iron ABC transporter permease	95062	96618		1277		1	ATGAAAATTA.GCCTTTGGAA	G	A	40	PASS	NA	GT	8	11	0	22	0	0	0	0	0	1	1	1	1	1	1	1	1	0	0	0	0	0	0	0	0	0	0	0	0	0	0
gi|118474057|ref|NC_008599.1|	99804	0	CFF8240_0118	-	transmembrane efflux protein	98086	101232		1719		1	GATACGACTA.AGGTTAGCGC	A	G	40	PASS	NA	GT	8	11	0	22	0	0	0	0	0	1	1	1	1	1	1	1	1	0	0	0	0	0	0	0	0	0	0	0	0	0	0
gi|118474057|ref|NC_008599.1|	100132	0	CFF8240_0118	-	transmembrane efflux protein	98086	101232		2047		1	TAGGAATTAT.AGTAGCCCTT	A	G	40	PASS	NA	GT	8	11	0	22	0	0	0	0	0	1	1	1	1	1	1	1	1	0	0	0	0	0	0	0	0	0	0	0	0	0	0
gi|118474057|ref|NC_008599.1|	101302	1	CFF8240_0119	-	CmeA	101232	102353		71		1	GAAATTATCC.ATTATTATTA	A	G	40	PASS	NA	GT	8	11	0	22	0	0	0	0	0	1	1	1	1	1	1	1	1	0	0	0	0	0	0	0	0	0	0	0	0	0	0
gi|118474057|ref|NC_008599.1|	102492	#N/A	CFF8240_0120	-	transcription regulator protein	102483	103112		10		1	TTTATTTTAG.TGCGGCACTC	T	C	40	PASS	NA	GT	8	11	0	22	0	0	0	0	0	1	1	1	1	1	1	1	1	0	0	0	0	0	0	0	0	0	0	0	0	0	0
gi|118474057|ref|NC_008599.1|	102732	0	CFF8240_0120	-	transcription regulator protein	102483	103112		250		1	CTACTATTTG.TGACTTATCT	T	C	40	PASS	NA	GT	8	11	0	22	0	0	0	0	0	1	1	1	1	1	1	1	1	0	0	0	0	0	0	0	0	0	0	0	0	0	0
gi|118474057|ref|NC_008599.1|	102847	1	CFF8240_0120	-	transcription regulator protein	102483	103112		365		1	CTCCAAATCA.TCAGAAGAGT	T	C	40	PASS	NA	GT	8	11	0	22	0	0	0	0	0	1	1	1	1	1	1	1	1	0	0	0	0	0	0	0	0	0	0	0	0	0	0
gi|118474057|ref|NC_008599.1|	102891	0	CFF8240_0120	-	transcription regulator protein	102483	103112		409		1	CTGTTAAAAA.CTGCCTTACT	C	T	40	PASS	NA	GT	8	11	0	22	0	0	0	0	0	1	1	1	1	1	1	1	1	0	0	0	0	0	0	0	0	0	0	0	0	0	0
gi|118474057|ref|NC_008599.1|	105519	1	CFF8240_0124	-	hypothetical protein	105452	105793		68		1	TTTTGAGTTT.GGAAGCTTGT	G	A	40	PASS	NA	GT	8	11	0	22	0	0	0	0	0	1	1	1	1	1	1	1	1	0	0	0	0	0	0	0	0	0	0	0	0	0	0
gi|118474057|ref|NC_008599.1|	105538	1	CFF8240_0124	-	hypothetical protein	105452	105793		87		1	TCTTTTAGCA.CTTTTGCATG	C	T	40	PASS	NA	GT	8	11	0	22	0	0	0	0	0	1	1	1	1	1	1	1	1	0	0	0	0	0	0	0	0	0	0	0	0	0	0
gi|118474057|ref|NC_008599.1|	105745	1	CFF8240_0124	-	hypothetical protein	105452	105793		294		1	TGTGGAAGTT.CGGCGTTTTC	C	T	40	PASS	NA	GT	8	11	0	22	0	0	0	0	0	1	1	1	1	1	1	1	1	0	0	0	0	0	0	0	0	0	0	0	0	0	0
gi|118474057|ref|NC_008599.1|	105876	1	CFF8240_0125	-	hydrogenase-Ni,Fe-hydrogenase III small subunit	105790	106605		87		1	TTAAAAAGTA.CGGCTAGACA	C	T	40	PASS	NA	GT	8	11	0	22	0	0	0	0	0	1	1	1	1	1	1	1	1	0	0	0	0	0	0	0	0	0	0	0	0	0	0
gi|118474057|ref|NC_008599.1|	106341	1	CFF8240_0125	-	hydrogenase-Ni,Fe-hydrogenase III small subunit	105790	106605		552		1	GCTTCGTAGG.CTCTAAGAAG	C	T	40	PASS	NA	GT	8	11	0	22	0	0	0	0	0	1	1	1	1	1	1	1	1	0	0	0	0	0	0	0	0	0	0	0	0	0	0
gi|118474057|ref|NC_008599.1|	106402	0	CFF8240_0125	-	hydrogenase-Ni,Fe-hydrogenase III small subunit	105790	106605		613		1	GAATGTCTGC.GTGGCGCGGG	G	A	40	PASS	NA	GT	8	11	0	22	0	0	0	0	0	1	1	1	1	1	1	1	1	0	0	0	0	0	0	0	0	0	0	0	0	0	0
gi|118474057|ref|NC_008599.1|	106444	0	CFF8240_0125	-	hydrogenase-Ni,Fe-hydrogenase III small subunit	105790	106605		655		1	ATCGCTCTGG.ATCCCAAAGC	A	G	40	PASS	NA	GT	8	11	0	22	0	0	0	0	0	1	1	1	1	1	1	1	1	0	0	0	0	0	0	0	0	0	0	0	0	0	0
gi|118474057|ref|NC_008599.1|	106632	0	CFF8240_0126	-	formate hydrogenlyase complex iron-sulfur subunit	106605	107135		28		1	ACTCTTTGTT.TGTCATCATC	T	C	40	PASS	NA	GT	8	11	0	22	0	0	0	0	0	1	1	1	1	1	1	1	1	0	0	0	0	0	0	0	0	0	0	0	0	0	0
gi|118474057|ref|NC_008599.1|	106866	0	CFF8240_0126	-	formate hydrogenlyase complex iron-sulfur subunit	106605	107135		262		1	CATTGCTTAG.CCTTATAGCC	C	T	40	PASS	NA	GT	8	11	0	22	0	0	0	0	0	1	1	1	1	1	1	1	1	0	0	0	0	0	0	0	0	0	0	0	0	0	0
gi|118474057|ref|NC_008599.1|	106979	1	CFF8240_0126	-	formate hydrogenlyase complex iron-sulfur subunit	106605	107135		375		1	ACGCTTATCG.CGTTGCTCGG	C	A	40	PASS	NA	GT	8	11	0	22	0	0	0	0	0	1	1	1	1	1	1	1	1	0	0	0	0	0	0	0	0	0	0	0	0	0	0
gi|118474057|ref|NC_008599.1|	107925	1	CFF8240_0127	-	hydrogenase-4 subunit G	107132	108880		794		1	TTCAAGCGTG.TATTCGCGAA	T	C	40	PASS	NA	GT	8	11	0	22	0	0	0	0	0	1	1	1	1	1	1	1	1	0	0	0	0	0	0	0	0	0	0	0	0	0	0
gi|118474057|ref|NC_008599.1|	108242	0	CFF8240_0127	-	hydrogenase-4 subunit G	107132	108880		1111		1	CTACTATGGT.GTCGCCGTCG	G	A	40	PASS	NA	GT	8	11	0	22	0	0	0	0	0	1	1	1	1	1	1	1	1	0	0	0	0	0	0	0	0	0	0	0	0	0	0
gi|118474057|ref|NC_008599.1|	108662	0	CFF8240_0127	-	hydrogenase-4 subunit G	107132	108880		1531		1	AGCCTTCCAT.AGATAAAACG	A	G	40	PASS	NA	GT	8	11	0	22	0	0	0	0	0	1	1	1	1	1	1	1	1	0	0	0	0	0	0	0	0	0	0	0	0	0	0
gi|118474057|ref|NC_008599.1|	108745	1	CFF8240_0127	-	hydrogenase-4 subunit G	107132	108880		1614		1	CCGCCGATAC.TGTAGTATAG	T	C	40	PASS	NA	GT	8	11	0	22	0	0	0	0	0	1	1	1	1	1	1	1	1	0	0	0	0	0	0	0	0	0	0	0	0	0	0
gi|118474057|ref|NC_008599.1|	109137	1	CFF8240_0128	-	hydrogenase-4 component F	108880	110355		258		1	CCGCTTAAAA.CAGCGGCTTT	C	T	40	PASS	NA	GT	8	11	0	22	0	0	0	0	0	1	1	1	1	1	1	1	1	0	0	0	0	0	0	0	0	0	0	0	0	0	0
gi|118474057|ref|NC_008599.1|	109351	0	CFF8240_0128	-	hydrogenase-4 component F	108880	110355		472		1	CCGCACAGTG.GAAAACGGCT	G	A	40	PASS	NA	GT	8	11	0	22	0	0	0	0	0	1	1	1	1	1	1	1	1	0	0	0	0	0	0	0	0	0	0	0	0	0	0
gi|118474057|ref|NC_008599.1|	109510	1	CFF8240_0128	-	hydrogenase-4 component F	108880	110355		631		1	CGCTTATCAA.CATTATTTGT	C	T	40	PASS	NA	GT	8	11	0	22	0	0	0	0	0	1	1	1	1	1	1	1	1	0	0	0	0	0	0	0	0	0	0	0	0	0	0
gi|118474057|ref|NC_008599.1|	110020	0	CFF8240_0128	-	hydrogenase-4 component F	108880	110355		1141		1	TGGTTATATG.AGATAAACAG	A	T	40	PASS	NA	GT	8	11	0	22	0	0	0	0	0	1	1	1	1	1	1	1	1	0	0	0	0	0	0	0	0	0	0	0	0	0	0
gi|118474057|ref|NC_008599.1|	110289	1	CFF8240_0130	-	hypothetical protein	110189	110362		101		1	TTTACATTTA.AAGGAGATAC	A	C	40	PASS	NA	GT	8	11	0	22	0	0	0	0	0	1	1	1	1	1	1	1	1	0	0	0	0	0	0	0	0	0	0	0	0	0	0
gi|118474057|ref|NC_008599.1|	110754	1	CFF8240_0129	hyfE	hydrogenase 4 membrane subunit	110359	110994		396		1	TCAACTTCGT.GAGTAACCCC	G	T	40	PASS	NA	GT	8	11	0	22	0	0	0	0	0	1	1	1	1	1	1	1	1	0	0	0	0	0	0	0	0	0	0	0	0	0	0
gi|118474057|ref|NC_008599.1|	111602	0	CFF8240_0131	-	hydrogenase-4 subunit C	110996	111916		607		1	AAAGCGCAAC.TAGATAAACC	T	C	40	PASS	NA	GT	8	11	0	22	0	0	0	0	0	1	1	1	1	1	1	1	1	0	0	0	0	0	0	0	0	0	0	0	0	0	0
gi|118474057|ref|NC_008599.1|	111924	#N/A	CFF8240_0132	-	hydrogenase 4 membrane subunit	111917	113869		8		1	CATTTAAGCC.CCCAAAAAGT	C	T	40	PASS	NA	GT	8	11	0	22	0	0	0	0	0	1	1	1	1	1	1	1	1	0	0	0	0	0	0	0	0	0	0	0	0	0	0
gi|118474057|ref|NC_008599.1|	112229	0	CFF8240_0132	-	hydrogenase 4 membrane subunit	111917	113869		313		1	ATTTAAATCC.GCAAGCCCAA	G	A	40	PASS	NA	GT	8	11	0	22	0	0	0	0	0	1	1	1	1	1	1	1	1	0	0	0	0	0	0	0	0	0	0	0	0	0	0
gi|118474057|ref|NC_008599.1|	112907	0	CFF8240_0132	-	hydrogenase 4 membrane subunit	111917	113869		991		1	GCAAAACTAG.AGTCGGCTCA	A	G	40	PASS	NA	GT	8	11	0	22	0	0	0	0	0	1	1	1	1	1	1	1	1	0	0	0	0	0	0	0	0	0	0	0	0	0	0
gi|118474057|ref|NC_008599.1|	113740	1	CFF8240_0132	-	hydrogenase 4 membrane subunit	111917	113869		1824		1	TTTATAAAAT.ATATCGTGCT	A	G	40	PASS	NA	GT	8	11	0	22	0	0	0	0	0	1	1	1	1	1	1	1	1	0	0	0	0	0	0	0	0	0	0	0	0	0	0
gi|118474057|ref|NC_008599.1|	115860	1	CFF8240_0134	-	phenylalanine and histidine ammonia-lyase	115037	116647		824		1	TTTGTTTCAA.CTGCAAAAGA	C	T	40	PASS	NA	GT	8	11	0	22	0	0	0	0	0	1	1	1	1	1	1	1	1	0	0	0	0	0	0	0	0	0	0	0	0	0	0
gi|118474057|ref|NC_008599.1|	116394	1	CFF8240_0134	-	phenylalanine and histidine ammonia-lyase	115037	116647		1358		1	GAAGATGTTG.CGACAAATGC	C	T	40	PASS	NA	GT	8	11	0	22	0	0	0	0	0	1	1	1	1	1	1	1	1	0	0	0	0	0	0	0	0	0	0	0	0	0	0
gi|118474057|ref|NC_008599.1|	116719	0	CFF8240_0135	-	hypothetical protein	116660	117826		60		1	TGGCTAATAG.CGATACGTTG	C	T	40	PASS	NA	GT	8	11	0	22	0	0	0	0	0	1	1	1	1	1	1	1	1	0	0	0	0	0	0	0	0	0	0	0	0	0	0
gi|118474057|ref|NC_008599.1|	118112	1	CFF8240_0136	-	flavocytochrome c flavin subunit	117836	119389		277		1	AAAGGTTCGC.GGCATAGAGG	G	A	40	PASS	NA	GT	8	11	0	22	0	0	0	0	0	1	1	1	1	1	1	1	1	0	0	0	0	0	0	0	0	0	0	0	0	0	0
gi|118474057|ref|NC_008599.1|	120022	1	CFF8240_0138	-	putative tetraheme cytochrome c	119785	120357		238		1	TGTAAAATAC.GTTTTCAAAA	G	A	40	PASS	NA	GT	8	11	0	22	0	0	0	0	0	1	1	1	1	1	1	1	1	0	0	0	0	0	0	0	0	0	0	0	0	0	0
gi|118474057|ref|NC_008599.1|	120383	0	CFF8240_0139	-	sensor kinase of two-component regulatory system	120366	121985		18		1	AGATATTATA.CAAAAATAAT	C	T	40	PASS	NA	GT	8	11	0	22	0	0	0	0	0	1	1	1	1	1	1	1	1	0	0	0	0	0	0	0	0	0	0	0	0	0	0
gi|118474057|ref|NC_008599.1|	121464	1	CFF8240_0139	-	sensor kinase of two-component regulatory system	120366	121985		1099		1	ACAAAATATA.GATTATATGT	G	T	40	PASS	NA	GT	8	11	0	22	0	0	0	0	0	1	1	1	1	1	1	1	1	0	0	0	0	0	0	0	0	0	0	0	0	0	0
gi|118474057|ref|NC_008599.1|	121546	1	CFF8240_0139	-	sensor kinase of two-component regulatory system	120366	121985		1181		1	ATACAAAAAG.CGATAAACGA	C	T	40	PASS	NA	GT	8	11	0	22	0	0	0	0	0	1	1	1	1	1	1	1	1	0	0	0	0	0	0	0	0	0	0	0	0	0	0
gi|118474057|ref|NC_008599.1|	122506	1	CFF8240_0140	-	two component transcriptional regulator	121975	122664		532		1	TATCGATAAA.ATAGTAAGTT	A	C	40	PASS	NA	GT	8	11	0	22	0	0	0	0	0	1	1	1	1	1	1	1	1	0	0	0	0	0	0	0	0	0	0	0	0	0	0
gi|118474057|ref|NC_008599.1|	122819	#N/A							122820			GATTATATAG.TAATTTAGCT	T	C	40	PASS	NA	GT	8	11	0	22	0	0	0	0	0	1	1	1	1	1	1	1	1	0	0	0	0	0	0	0	0	0	0	0	0	0	0
gi|118474057|ref|NC_008599.1|	123347	0	CFF8240_0142	moaC	molybdenum cofactor biosynthesis protein MoaC	123075	123551		273		1	ATTTGGAAGA.GCTTCCAGGG	G	A	40	PASS	NA	GT	8	11	0	22	0	0	0	0	0	1	1	1	1	1	1	1	1	0	0	0	0	0	0	0	0	0	0	0	0	0	0
gi|118474057|ref|NC_008599.1|	125330	0	CFF8240_0145	-	copper amine oxidase N-terminal protein	125075	125524		256		1	ATAATTCATC.TGGAACTCCA	T	G	40	PASS	NA	GT	8	11	0	22	0	0	0	0	0	1	1	1	1	1	1	1	1	0	0	0	0	0	0	0	0	0	0	0	0	0	0
gi|118474057|ref|NC_008599.1|	125498	0	CFF8240_0145	-	copper amine oxidase N-terminal protein	125075	125524		424		1	GTAGCGTAGT.GCCGATAAAC	G	T	40	PASS	NA	GT	8	11	0	22	0	0	0	0	0	1	1	1	1	1	1	1	1	0	0	0	0	0	0	0	0	0	0	0	0	0	0
gi|118474057|ref|NC_008599.1|	128149	1	CFF8240_0147	-	putative transporter	127455	128423		695		1	GGACTTAGGA.TAAATTTTTA	T	C	40	PASS	NA	GT	8	11	0	22	0	0	0	0	0	1	1	1	1	1	1	1	1	0	0	0	0	0	0	0	0	0	0	0	0	0	0
gi|118474057|ref|NC_008599.1|	128940	0	CFF8240_0148	-	peptidase M48, Ste24p	128431	129237		510		1	TCGGAGGTAA.GCTTTTAGGG	G	A	40	PASS	NA	GT	8	11	0	22	0	0	0	0	0	1	1	1	1	1	1	1	1	0	0	0	0	0	0	0	0	0	0	0	0	0	0
gi|118474057|ref|NC_008599.1|	131048	#N/A							131049			GTTACATACT.AGGCAATATT	A	G	40	PASS	NA	GT	8	11	0	22	0	0	0	0	0	1	1	1	1	1	1	1	1	0	0	0	0	0	0	0	0	0	0	0	0	0	0
gi|118474057|ref|NC_008599.1|	132683	0	CFF8240_0150	-	hypothetical protein	132572	133048		112		1	AATCAAGCCC.CAAGTCATCA	C	T	40	PASS	NA	GT	8	11	0	22	0	0	0	0	0	1	1	1	1	1	1	1	1	0	0	0	0	0	0	0	0	0	0	0	0	0	0
gi|118474057|ref|NC_008599.1|	142600	1	CFF8240_0159	-	NADH-quinone oxidoreductase subunit C/D	141296	142981		1305		1	TTTTTGAGAT.GAGAGAGTCT	G	A	40	PASS	NA	GT	8	11	0	22	0	0	0	0	0	1	1	1	1	1	1	1	1	0	0	0	0	0	0	0	0	0	0	0	0	0	0
gi|118474057|ref|NC_008599.1|	143660	1	CFF8240_0161	-	NADH-quinone oxidoreductase subunit f	143456	144676		205		1	GCTTGCTTGG.GAAAGCGATA	G	A	40	PASS	NA	GT	8	11	0	22	0	0	0	0	0	1	1	1	1	1	1	1	1	0	0	0	0	0	0	0	0	0	0	0	0	0	0
gi|118474057|ref|NC_008599.1|	144019	0	CFF8240_0161	-	NADH-quinone oxidoreductase subunit f	143456	144676		564		1	CGGACTTTTT.GTTTGGTTGC	G	A	40	PASS	NA	GT	8	11	0	22	0	0	0	0	0	1	1	1	1	1	1	1	1	0	0	0	0	0	0	0	0	0	0	0	0	0	0
gi|118474057|ref|NC_008599.1|	146337	1	CFF8240_0163	-	NAD(P)H-quinone oxidoreductase chain 1	146067	147344		271		1	GATACTATTT.CTTATGAGTA	C	T	40	PASS	NA	GT	8	11	0	22	0	0	0	0	0	1	1	1	1	1	1	1	1	0	0	0	0	0	0	0	0	0	0	0	0	0	0
gi|118474057|ref|NC_008599.1|	148277	0	CFF8240_0165	-	NADH-quinone oxidoreductase subunit j	147831	148325		447		1	TTTTGACAGC.CGCATTAATC	C	T	40	PASS	NA	GT	8	11	0	22	0	0	0	0	0	1	1	1	1	1	1	1	1	0	0	0	0	0	0	0	0	0	0	0	0	0	0
gi|118474057|ref|NC_008599.1|	148436	1	CFF8240_0166	nuoK	NADH-quinone oxidoreductase, k subunit	148318	148626		119		1	TTGAACGCTA.CGGCGCTGAT	C	T	40	PASS	NA	GT	8	11	0	22	0	0	0	0	0	1	1	1	1	1	1	1	1	0	0	0	0	0	0	0	0	0	0	0	0	0	0
gi|118474057|ref|NC_008599.1|	148664	0	CFF8240_0167	-	NADH-quinone oxidoreductase chain l	148616	150427		49		1	CAGTATTTTA.CTAGGTTTGA	C	T	40	PASS	NA	GT	8	11	0	22	0	0	0	0	0	1	1	1	1	1	1	1	1	0	0	0	0	0	0	0	0	0	0	0	0	0	0
gi|118474057|ref|NC_008599.1|	149257	0	CFF8240_0167	-	NADH-quinone oxidoreductase chain l	148616	150427		642		1	CTTCAAATTT.GGCCATTTTT	G	A	40	PASS	NA	GT	8	11	0	22	0	0	0	0	0	1	1	1	1	1	1	1	1	0	0	0	0	0	0	0	0	0	0	0	0	0	0
gi|118474057|ref|NC_008599.1|	149833	0	CFF8240_0167	-	NADH-quinone oxidoreductase chain l	148616	150427		1218		1	CGTTTTTAAG.CGGTCATTAT	C	T	40	PASS	NA	GT	8	11	0	22	0	0	0	0	0	1	1	1	1	1	1	1	1	0	0	0	0	0	0	0	0	0	0	0	0	0	0
gi|118474057|ref|NC_008599.1|	149899	0	CFF8240_0167	-	NADH-quinone oxidoreductase chain l	148616	150427		1284		1	ATATTTTTAG.GCTATTTTTT	G	A	40	PASS	NA	GT	8	11	0	22	0	0	0	0	0	1	1	1	1	1	1	1	1	0	0	0	0	0	0	0	0	0	0	0	0	0	0
gi|118474057|ref|NC_008599.1|	150091	0	CFF8240_0167	-	NADH-quinone oxidoreductase chain l	148616	150427		1476		1	TATTCATTTC.ATTTTTAGGA	A	G	40	PASS	NA	GT	8	11	0	22	0	0	0	0	0	1	1	1	1	1	1	1	1	0	0	0	0	0	0	0	0	0	0	0	0	0	0
gi|118474057|ref|NC_008599.1|	150208	0	CFF8240_0167	-	NADH-quinone oxidoreductase chain l	148616	150427		1593		1	AAATTTATGA.CTTTGTTTTT	C	T	40	PASS	NA	GT	8	11	0	22	0	0	0	0	0	1	1	1	1	1	1	1	1	0	0	0	0	0	0	0	0	0	0	0	0	0	0
gi|118474057|ref|NC_008599.1|	150394	0	CFF8240_0167	-	NADH-quinone oxidoreductase chain l	148616	150427		1779		1	CTTTTATCTG.CATTTTTATC	C	T	40	PASS	NA	GT	8	11	0	22	0	0	0	0	0	1	1	1	1	1	1	1	1	0	0	0	0	0	0	0	0	0	0	0	0	0	0
gi|118474057|ref|NC_008599.1|	150553	1	CFF8240_0168	-	NADH-quinone oxidoreductase chain m	150424	151911		130		1	TGTAGTGGCT.GTTTTAGGGC	G	A	40	PASS	NA	GT	8	11	0	22	0	0	0	0	0	1	1	1	1	1	1	1	1	0	0	0	0	0	0	0	0	0	0	0	0	0	0
gi|118474057|ref|NC_008599.1|	152420	0	CFF8240_0169	-	proton-translocating NADH-quinone oxidoreductase, chain n	151908	153317		513		1	TGCTTGGGGC.GGCTTTTGTA	G	A	40	PASS	NA	GT	8	11	0	22	0	0	0	0	0	1	1	1	1	1	1	1	1	0	0	0	0	0	0	0	0	0	0	0	0	0	0
gi|118474057|ref|NC_008599.1|	153362	#N/A							153363			ACTTCAGATA.GTACGATAAA	G	T	40	PASS	NA	GT	8	11	0	22	0	0	0	0	0	1	1	1	1	1	1	1	1	0	0	0	0	0	0	0	0	0	0	0	0	0	0
gi|118474057|ref|NC_008599.1|	153594	1	CFF8240_0170	-	Co2+ ABC transporter periplasmic protein	153539	154294		56		1	TGTACAAGTT.CGTTTGCACA	C	T	40	PASS	NA	GT	8	11	0	22	0	0	0	0	0	1	1	1	1	1	1	1	1	0	0	0	0	0	0	0	0	0	0	0	0	0	0
gi|118474057|ref|NC_008599.1|	154103	1	CFF8240_0170	-	Co2+ ABC transporter periplasmic protein	153539	154294		565		1	AGGCTTAAAG.GCACCTTCTG	G	T	40	PASS	NA	GT	8	11	0	22	0	0	0	0	0	1	1	1	1	1	1	1	1	0	0	0	0	0	0	0	0	0	0	0	0	0	0
gi|118474057|ref|NC_008599.1|	154323	#N/A	CFF8240_0171	-	cobalt transport protein CbiM	154295	154879		29		1	GTATTAAAAC.CAGAGATCAT	C	T	40	PASS	NA	GT	8	11	0	22	0	0	0	0	0	1	1	1	1	1	1	1	1	0	0	0	0	0	0	0	0	0	0	0	0	0	0
gi|118474057|ref|NC_008599.1|	154549	0	CFF8240_0171	-	cobalt transport protein CbiM	154295	154879		255		1	TTGCAGCTTT.ACTTTTACAA	A	G	40	PASS	NA	GT	8	11	0	22	0	0	0	0	0	1	1	1	1	1	1	1	1	0	0	0	0	0	0	0	0	0	0	0	0	0	0
gi|118474057|ref|NC_008599.1|	155010	0	CFF8240_0172	-	hypothetical protein	154876	155292		135		1	GTAAAGAGTG.TAAGGTCGAG	T	C	40	PASS	NA	GT	8	11	0	22	0	0	0	0	0	1	1	1	1	1	1	1	1	0	0	0	0	0	0	0	0	0	0	0	0	0	0
gi|118474057|ref|NC_008599.1|	155151	0	CFF8240_0172	-	hypothetical protein	154876	155292		276		1	GAGTAAGCTT.CAAGGCCGAA	C	T	40	PASS	NA	GT	8	11	0	22	0	0	0	0	0	1	1	1	1	1	1	1	1	0	0	0	0	0	0	0	0	0	0	0	0	0	0
gi|118474057|ref|NC_008599.1|	156943	0	CFF8240_0175	topA	DNA topoisomerase I	156701	158785		243		1	ATCTAGCTAC.CGATGAGGAT	C	T	40	PASS	NA	GT	8	11	0	22	0	0	0	0	0	1	1	1	1	1	1	1	1	0	0	0	0	0	0	0	0	0	0	0	0	0	0
gi|118474057|ref|NC_008599.1|	158544	1	CFF8240_0175	topA	DNA topoisomerase I	156701	158785		1844		1	AAAAAAGAGC.CGCAAAAAAT	C	T	40	PASS	NA	GT	8	11	0	22	0	0	0	0	0	1	1	1	1	1	1	1	1	0	0	0	0	0	0	0	0	0	0	0	0	0	0
gi|118474057|ref|NC_008599.1|	158936	0	CFF8240_0176	-	biotin synthase	158793	159620		144		1	CTAAAATTGC.CAGTAAAAAT	C	T	40	PASS	NA	GT	8	11	0	22	0	0	0	0	0	1	1	1	1	1	1	1	1	0	0	0	0	0	0	0	0	0	0	0	0	0	0
gi|118474057|ref|NC_008599.1|	158969	0	CFF8240_0176	-	biotin synthase	158793	159620		177		1	TTTGTCTCGT.GACTAGCGGA	G	T	40	PASS	NA	GT	8	11	0	22	0	0	0	0	0	1	1	1	1	1	1	1	1	0	0	0	0	0	0	0	0	0	0	0	0	0	0
gi|118474057|ref|NC_008599.1|	159173	0	CFF8240_0176	-	biotin synthase	158793	159620		381		1	CTCAAATTTG.TACAACTCAT	T	C	40	PASS	NA	GT	8	11	0	22	0	0	0	0	0	1	1	1	1	1	1	1	1	0	0	0	0	0	0	0	0	0	0	0	0	0	0
gi|118474057|ref|NC_008599.1|	159412	#N/A	CFF8240_0176	-	biotin synthase	158793	159620		620		1	GAAATCATAA.GAGATACTGC	G	T	40	PASS	NA	GT	8	11	0	22	0	0	0	0	0	1	1	1	1	1	1	1	1	0	0	0	0	0	0	0	0	0	0	0	0	0	0
gi|118474057|ref|NC_008599.1|	160017	0	CFF8240_0177	-	sodium/hydrogen exchanger family protein	159601	160767		417		1	AAAATGAGCC.GTGGCTAAAT	G	A	40	PASS	NA	GT	8	11	0	22	0	0	0	0	0	1	1	1	1	1	1	1	1	0	0	0	0	0	0	0	0	0	0	0	0	0	0
gi|118474057|ref|NC_008599.1|	160155	0	CFF8240_0177	-	sodium/hydrogen exchanger family protein	159601	160767		555		1	TTATATTTAT.CGTTCTTTGT	C	T	40	PASS	NA	GT	8	11	0	22	0	0	0	0	0	1	1	1	1	1	1	1	1	0	0	0	0	0	0	0	0	0	0	0	0	0	0
gi|118474057|ref|NC_008599.1|	162046	0	CFF8240_0178	gltA	citrate synthase I	160849	162126		1198		1	GTGGATGGAG.CTAAAATCAC	C	T	40	PASS	NA	GT	8	11	0	22	0	0	0	0	0	1	1	1	1	1	1	1	1	0	0	0	0	0	0	0	0	0	0	0	0	0	0
gi|118474057|ref|NC_008599.1|	162320	0	CFF8240_0179	cysQ	3'(2'),5'-bisphosphate nucleotidase	162123	162905		198		1	AGAAGATATT.AGATTATGAA	A	G	40	PASS	NA	GT	8	11	0	22	0	0	0	0	0	1	1	1	1	1	1	1	1	0	0	0	0	0	0	0	0	0	0	0	0	0	0
gi|118474057|ref|NC_008599.1|	162328	1	CFF8240_0179	cysQ	3'(2'),5'-bisphosphate nucleotidase	162123	162905		206		1	TTAGATTATG.AAAAAAGAGA	A	G	40	PASS	NA	GT	8	11	0	22	0	0	0	0	0	1	1	1	1	1	1	1	1	0	0	0	0	0	0	0	0	0	0	0	0	0	0
gi|118474057|ref|NC_008599.1|	162593	0	CFF8240_0179	cysQ	3'(2'),5'-bisphosphate nucleotidase	162123	162905		471		1	ACTCAAAAAG.TGTAGATATC	T	C	40	PASS	NA	GT	8	11	0	22	0	0	0	0	0	1	1	1	1	1	1	1	1	0	0	0	0	0	0	0	0	0	0	0	0	0	0
gi|118474057|ref|NC_008599.1|	166382	0	CFF8240_0183	pstB	phosphate ABC transporter ATP-binding protein	165822	166583		561		1	CGACTATAGC.CATAGAAGAA	C	A	40	PASS	NA	GT	8	11	0	22	0	0	0	0	0	1	1	1	1	1	1	1	1	0	0	0	0	0	0	0	0	0	0	0	0	0	0
gi|118474057|ref|NC_008599.1|	167640	0	CFF8240_0184	-	multidrug-efflux transporter	166702	167994		939		1	TGCAAAGTTG.CGCTAGTAAA	C	T	40	PASS	NA	GT	8	11	0	22	0	0	0	0	0	1	1	1	1	1	1	1	1	0	0	0	0	0	0	0	0	0	0	0	0	0	0
gi|118474057|ref|NC_008599.1|	170434	1	CFF8240_0186	-	hypothetical protein	169898	170956		537		1	CCGTTTCCGG.CTTTTAGTCC	C	A	40	PASS	NA	GT	8	11	0	22	0	0	0	0	0	1	1	1	1	1	1	1	1	0	0	0	0	0	0	0	0	0	0	0	0	0	0
gi|118474057|ref|NC_008599.1|	170483	0	CFF8240_0186	-	hypothetical protein	169898	170956		586		1	TAAAAATTAC.AGGTAAAATA	A	T	40	PASS	NA	GT	8	11	0	22	0	0	0	0	0	1	1	1	1	1	1	1	1	0	0	0	0	0	0	0	0	0	0	0	0	0	0
gi|118474057|ref|NC_008599.1|	170499	1	CFF8240_0186	-	hypothetical protein	169898	170956		602		1	AATACCTAAA.TTTTTACTAA	T	G	40	PASS	NA	GT	8	11	0	22	0	0	0	0	0	1	1	1	1	1	1	1	1	0	0	0	0	0	0	0	0	0	0	0	0	0	0
gi|118474057|ref|NC_008599.1|	173334	1	CFF8240_0189	-	molybdopterin binding domain-containing protein	172582	173775		753		1	CTAAGTTTTG.TCCCTTTTTT	T	C	40	PASS	NA	GT	8	11	0	22	0	0	0	0	0	1	1	1	1	1	1	1	1	0	0	0	0	0	0	0	0	0	0	0	0	0	0
gi|118474057|ref|NC_008599.1|	173640	1	CFF8240_0189	-	molybdopterin binding domain-containing protein	172582	173775		1059		1	GTCTCAAACT.CAGGATAGTC	C	T	40	PASS	NA	GT	8	11	0	22	0	0	0	0	0	1	1	1	1	1	1	1	1	0	0	0	0	0	0	0	0	0	0	0	0	0	0
gi|118474057|ref|NC_008599.1|	175762	0	CFF8240_0190	-	methyl-accepting chemotaxis protein	173911	175884		1852		1	TAACTAGAAG.TTTTGTTGAG	T	C	40	PASS	NA	GT	8	11	0	22	0	0	0	0	0	1	1	1	1	1	1	1	1	0	0	0	0	0	0	0	0	0	0	0	0	0	0
gi|118474057|ref|NC_008599.1|	176295	0	CFF8240_0191	-	hypothetical protein	176256	176735		40		1	CTAAATTTTC.ATAGTAAAAT	A	G	40	PASS	NA	GT	8	11	0	22	0	0	0	0	0	1	1	1	1	1	1	1	1	0	0	0	0	0	0	0	0	0	0	0	0	0	0
gi|118474057|ref|NC_008599.1|	177007	1	CFF8240_0192	-	molybdopterin converting factor subunit 2	176750	177196		258		1	TTTTGCCACA.CATCGAACCA	C	T	40	PASS	NA	GT	8	11	0	22	0	0	0	0	0	1	1	1	1	1	1	1	1	0	0	0	0	0	0	0	0	0	0	0	0	0	0
gi|118474057|ref|NC_008599.1|	177379	1	CFF8240_0193	-	hypothetical protein	177198	177419		182		1	TATCTCTAAA.GGTTCTTTGT	G	T	40	PASS	NA	GT	8	11	0	22	0	0	0	0	0	1	1	1	1	1	1	1	1	0	0	0	0	0	0	0	0	0	0	0	0	0	0
gi|118474057|ref|NC_008599.1|	179286	1	CFF8240_0195	leuC	3-isopropylmalate dehydratase large subunit	178827	180092		460		1	TAAAAACTGG.TTCAAAGTGC	T	C	40	PASS	NA	GT	8	11	0	22	0	0	0	0	0	1	1	1	1	1	1	1	1	0	0	0	0	0	0	0	0	0	0	0	0	0	0
gi|118474057|ref|NC_008599.1|	180286	1	CFF8240_0196	-	molybdopterin-guanine dinucleotide biosynthesis protein A	180104	180646		183		1	TTCCTGTTTT.GGTTGATGAT	G	T	40	PASS	NA	GT	8	11	0	22	0	0	0	0	0	1	1	1	1	1	1	1	1	0	0	0	0	0	0	0	0	0	0	0	0	0	0
gi|118474057|ref|NC_008599.1|	180765	0	CFF8240_0197	-	phospholipase A	180643	181665		123		1	CTCTTATTTA.CTATAAAATG	C	T	40	PASS	NA	GT	8	11	0	22	0	0	0	0	0	1	1	1	1	1	1	1	1	0	0	0	0	0	0	0	0	0	0	0	0	0	0
gi|118474057|ref|NC_008599.1|	182304	1	CFF8240_0198	-	hypothetical protein	181706	182422		599		1	AGGCGGAGCG.CTATCTTTCA	C	T	40	PASS	NA	GT	8	11	0	22	0	0	0	0	0	1	1	1	1	1	1	1	1	0	0	0	0	0	0	0	0	0	0	0	0	0	0
gi|118474057|ref|NC_008599.1|	183313	1	CFF8240_0200	eno	phosphopyruvate hydratase	182711	183961		603		1	ATTTTTATAG.GCTCTTCGTT	G	A	40	PASS	NA	GT	8	11	0	22	0	0	0	0	0	1	1	1	1	1	1	1	1	0	0	0	0	0	0	0	0	0	0	0	0	0	0
gi|118474057|ref|NC_008599.1|	185865	1	CFF8240_0202	-	hypothetical protein	185099	185965		767		1	GCAGTTGATA.GGCTTTTCGA	G	A	40	PASS	NA	GT	8	11	0	22	0	0	0	0	0	1	1	1	1	1	1	1	1	0	0	0	0	0	0	0	0	0	0	0	0	0	0
gi|118474057|ref|NC_008599.1|	188820	0	CFF8240_0210	dxr	1-deoxy-D-xylulose 5-phosphate reductoisomerase	188752	189834		69		1	AGTATGGTAT.CAAACTAGAT	C	T	40	PASS	NA	GT	8	11	0	22	0	0	0	0	0	1	1	1	1	1	1	1	1	0	0	0	0	0	0	0	0	0	0	0	0	0	0
gi|118474057|ref|NC_008599.1|	190213	1	CFF8240_0211	-	DNA-3-methyladenine glycosylase	189834	190466		380		1	GATTATAAAC.CTGTTGTCGG	C	T	40	PASS	NA	GT	8	11	0	22	0	0	0	0	0	1	1	1	1	1	1	1	1	0	0	0	0	0	0	0	0	0	0	0	0	0	0
gi|118474057|ref|NC_008599.1|	191594	1	CFF8240_0212	uraA	uracil permease	190456	191709		1139		1	GGAGGAATGG.TGTTTGATTT	T	C	40	PASS	NA	GT	8	11	0	22	0	0	0	0	0	1	1	1	1	1	1	1	1	0	0	0	0	0	0	0	0	0	0	0	0	0	0
gi|118474057|ref|NC_008599.1|	192460	#N/A							192461			GTTTTATTGT.GGCGTTGGGC	G	A	40	PASS	NA	GT	8	11	0	22	0	0	0	0	0	1	1	1	1	1	1	1	1	0	0	0	0	0	0	0	0	0	0	0	0	0	0
gi|118474057|ref|NC_008599.1|	192965	1	CFF8240_0214	-	hypothetical protein	192464	193783		502		1	TAAAATCAAT.GAAAAAGCTC	G	A	40	PASS	NA	GT	8	11	0	22	0	0	0	0	0	1	1	1	1	1	1	1	1	0	0	0	0	0	0	0	0	0	0	0	0	0	0
gi|118474057|ref|NC_008599.1|	194822	#N/A							194823			TGAAATATAT.AATTTTAATA	A	T	40	PASS	NA	GT	8	11	0	22	0	0	0	0	0	1	1	1	1	1	1	1	1	0	0	0	0	0	0	0	0	0	0	0	0	0	0
gi|118474057|ref|NC_008599.1|	194910	1	CFF8240_0217	-	hypothetical protein	194850	197186		61		1	CTACTATATA.GCACATTTAG	G	A	40	PASS	NA	GT	8	11	0	22	0	0	0	0	0	1	1	1	1	1	1	1	1	0	0	0	0	0	0	0	0	0	0	0	0	0	0
gi|118474057|ref|NC_008599.1|	194987	0	CFF8240_0217	-	hypothetical protein	194850	197186		138		1	TATGTAAAGT.CAATGCTAAG	C	A	40	PASS	NA	GT	8	11	0	22	0	0	0	0	0	1	1	1	1	1	1	1	1	0	0	0	0	0	0	0	0	0	0	0	0	0	0
gi|118474057|ref|NC_008599.1|	195155	0	CFF8240_0217	-	hypothetical protein	194850	197186		306		1	TATCTAAGCC.CGCAACTAGT	C	T	40	PASS	NA	GT	8	11	0	22	0	0	0	0	0	1	1	1	1	1	1	1	1	0	0	0	0	0	0	0	0	0	0	0	0	0	0
gi|118474057|ref|NC_008599.1|	195225	1	CFF8240_0217	-	hypothetical protein	194850	197186		376		1	CTTAGATAGC.GACGGTATAA	G	A	40	PASS	NA	GT	8	11	0	22	0	0	0	0	0	1	1	1	1	1	1	1	1	0	0	0	0	0	0	0	0	0	0	0	0	0	0
gi|118474057|ref|NC_008599.1|	196905	0	CFF8240_0217	-	hypothetical protein	194850	197186		2056		1	GCAAACAAAG.CTAAATATAA	C	T	40	PASS	NA	GT	8	11	0	22	0	0	0	0	0	1	1	1	1	1	1	1	1	0	0	0	0	0	0	0	0	0	0	0	0	0	0
gi|118474057|ref|NC_008599.1|	197148	1	CFF8240_0217	-	hypothetical protein	194850	197186		2299		1	TCCTTGGAAA.AGTCTTTGTG	A	G	40	PASS	NA	GT	8	11	0	22	0	0	0	0	0	1	1	1	1	1	1	1	1	0	0	0	0	0	0	0	0	0	0	0	0	0	0
gi|118474057|ref|NC_008599.1|	197925	0	CFF8240_0216	miaA	tRNA delta(2)-isopentenylpyrophosphate transferase	197181	198083		745		1	TGATGCTTAA.CTCGTTTTTG	C	T	40	PASS	NA	GT	8	11	0	22	0	0	0	0	0	1	1	1	1	1	1	1	1	0	0	0	0	0	0	0	0	0	0	0	0	0	0
gi|118474057|ref|NC_008599.1|	199052	#N/A							199053			CAGACTTATA.GACTCTAAGG	G	A	40	PASS	NA	GT	8	11	0	22	0	0	0	0	0	1	1	1	1	1	1	1	1	0	0	0	0	0	0	0	0	0	0	0	0	0	0
gi|118474057|ref|NC_008599.1|	200165	1	CFF8240_0221	moaA	molybdenum cofactor biosynthesis protein A	200051	201019		115		1	AGACGCTGGT.CACAGTAATG	C	T	40	PASS	NA	GT	8	11	0	22	0	0	0	0	0	1	1	1	1	1	1	1	1	0	0	0	0	0	0	0	0	0	0	0	0	0	0
gi|118474057|ref|NC_008599.1|	202109	0	CFF8240_0223	-	iron-containing alcohol dehydrogenase	201818	202966		292		1	AAAGTCTAGT.TGTAACGACA	T	C	40	PASS	NA	GT	8	11	0	22	0	0	0	0	0	1	1	1	1	1	1	1	1	0	0	0	0	0	0	0	0	0	0	0	0	0	0
gi|118474057|ref|NC_008599.1|	202160	0	CFF8240_0223	-	iron-containing alcohol dehydrogenase	201818	202966		343		1	CCGCACTTAG.CTCATGACCT	C	T	40	PASS	NA	GT	8	11	0	22	0	0	0	0	0	1	1	1	1	1	1	1	1	0	0	0	0	0	0	0	0	0	0	0	0	0	0
gi|118474057|ref|NC_008599.1|	202547	0	CFF8240_0223	-	iron-containing alcohol dehydrogenase	201818	202966		730		1	TCATCTCGCT.TCCAGTAGCC	T	C	40	PASS	NA	GT	8	11	0	22	0	0	0	0	0	1	1	1	1	1	1	1	1	0	0	0	0	0	0	0	0	0	0	0	0	0	0
gi|118474057|ref|NC_008599.1|	203227	0	CFF8240_0224	-	putative 6-pyruvoyl tetrahydrobiopterin synthase	203060	203641		168		1	GTTTGATGAA.ACAAGGAATT	A	G	40	PASS	NA	GT	8	11	0	22	0	0	0	0	0	1	1	1	1	1	1	1	1	0	0	0	0	0	0	0	0	0	0	0	0	0	0
gi|118474057|ref|NC_008599.1|	205366	0	CFF8240_0229	-	DNA polymerase I	205190	207817		177		1	CTTTAGATAG.TGGTGGAAAA	T	C	40	PASS	NA	GT	8	11	0	22	0	0	0	0	0	1	1	1	1	1	1	1	1	0	0	0	0	0	0	0	0	0	0	0	0	0	0
gi|118474057|ref|NC_008599.1|	205401	1	CFF8240_0229	-	DNA polymerase I	205190	207817		212		1	ATTGATCCTA.ACTACAAAGC	A	G	40	PASS	NA	GT	8	11	0	22	0	0	0	0	0	1	1	1	1	1	1	1	1	0	0	0	0	0	0	0	0	0	0	0	0	0	0
gi|118474057|ref|NC_008599.1|	207430	0	CFF8240_0229	-	DNA polymerase I	205190	207817		2241		1	AGGCATTTTC.GACTATAAAA	G	T	40	PASS	NA	GT	8	11	0	22	0	0	0	0	0	1	1	1	1	1	1	1	1	0	0	0	0	0	0	0	0	0	0	0	0	0	0
gi|118474057|ref|NC_008599.1|	209911	#N/A	CFF8240_0233	ndk	nucleoside diphosphate kinase	209906	210319		6		1	ATTTCATGGA.ACAAACTTTA	A	G	40	PASS	NA	GT	8	11	0	22	0	0	0	0	0	1	1	1	1	1	1	1	1	0	0	0	0	0	0	0	0	0	0	0	0	0	0
gi|118474057|ref|NC_008599.1|	211055	0	CFF8240_0236	plsX	putative glycerol-3-phosphate acyltransferase PlsX	210858	211847		198		1	TTTCTATGGG.CGAGAGTGCT	C	T	40	PASS	NA	GT	8	11	0	22	0	0	0	0	0	1	1	1	1	1	1	1	1	0	0	0	0	0	0	0	0	0	0	0	0	0	0
gi|118474057|ref|NC_008599.1|	213219	1	CFF8240_0238	-	hypothetical protein	212915	214042		305		1	ATTTCAAAAT.CAGATTTAAA	C	T	40	PASS	NA	GT	8	11	0	22	0	0	0	0	0	1	1	1	1	1	1	1	1	0	0	0	0	0	0	0	0	0	0	0	0	0	0
gi|118474057|ref|NC_008599.1|	215955	0	CFF8240_0239	-	hypothetical protein	214039	216243		1917		1	AGATAATAAG.CGGAGTTTTG	C	T	40	PASS	NA	GT	8	11	0	22	0	0	0	0	0	1	1	1	1	1	1	1	1	0	0	0	0	0	0	0	0	0	0	0	0	0	0
gi|118474057|ref|NC_008599.1|	218150	1	CFF8240_0243	-	histidine kinase	217997	219238		154		1	AGTCATTGGA.GTTGAAGAAA	G	A	40	PASS	NA	GT	8	11	0	22	0	0	0	0	0	1	1	1	1	1	1	1	1	0	0	0	0	0	0	0	0	0	0	0	0	0	0
gi|118474057|ref|NC_008599.1|	221198	0	CFF8240_0246	-	putative recombination protein RecO	221015	221629		184		1	TTATCTCATC.ACATACGAAA	A	G	40	PASS	NA	GT	8	11	0	22	0	0	0	0	0	1	1	1	1	1	1	1	1	0	0	0	0	0	0	0	0	0	0	0	0	0	0
gi|118474057|ref|NC_008599.1|	226072	0	CFF8240_0252	-	alkyl hydroperoxide reductase TsaA	225491	226087		582		1	TTGGCGAAAA.CGGCGATAAG	C	T	40	PASS	NA	GT	8	11	0	22	0	0	0	0	0	1	1	1	1	1	1	1	1	0	0	0	0	0	0	0	0	0	0	0	0	0	0
gi|118474057|ref|NC_008599.1|	228104	1	CFF8240_0255	xseA	exodeoxyribonuclease VII large subunit	227815	228978		290		1	ATTTTTTAAG.CTTTGATTTA	C	T	40	PASS	NA	GT	8	11	0	22	0	0	0	0	0	1	1	1	1	1	1	1	1	0	0	0	0	0	0	0	0	0	0	0	0	0	0
gi|118474057|ref|NC_008599.1|	228160	0	CFF8240_0255	xseA	exodeoxyribonuclease VII large subunit	227815	228978		346		1	CATCTATGAA.ACTCTCAAAT	A	G	40	PASS	NA	GT	8	11	0	22	0	0	0	0	0	1	1	1	1	1	1	1	1	0	0	0	0	0	0	0	0	0	0	0	0	0	0
gi|118474057|ref|NC_008599.1|	229400	1	CFF8240_0256	ubiE	ubiquinone/menaquinone biosynthesis methyltransferase	228975	229691		426		1	TTATAATTTG.GAAATTTTTC	G	A	40	PASS	NA	GT	8	11	0	22	0	0	0	0	0	1	1	1	1	1	1	1	1	0	0	0	0	0	0	0	0	0	0	0	0	0	0
gi|118474057|ref|NC_008599.1|	229512	0	CFF8240_0256	ubiE	ubiquinone/menaquinone biosynthesis methyltransferase	228975	229691		538		1	TCATCATATC.GCCTGTTCCA	G	T	40	PASS	NA	GT	8	11	0	22	0	0	0	0	0	1	1	1	1	1	1	1	1	0	0	0	0	0	0	0	0	0	0	0	0	0	0
gi|118474057|ref|NC_008599.1|	229552	1	CFF8240_0256	ubiE	ubiquinone/menaquinone biosynthesis methyltransferase	228975	229691		578		1	TATCTCTTTT.GCTTTTAGTT	G	T	40	PASS	NA	GT	8	11	0	22	0	0	0	0	0	1	1	1	1	1	1	1	1	0	0	0	0	0	0	0	0	0	0	0	0	0	0
gi|118474057|ref|NC_008599.1|	231705	1	CFF8240_0258	-	putative integral membrane protein	231256	232533		450		1	GCTTCTTTTT.CATCTCCGAT	C	T	40	PASS	NA	GT	8	11	0	22	0	0	0	0	0	1	1	1	1	1	1	1	1	0	0	0	0	0	0	0	0	0	0	0	0	0	0
gi|118474057|ref|NC_008599.1|	233079	0	CFF8240_0259	-	secretion protein HlyD	232870	233853		210		1	GTGAACCCTT.GGTATATCTT	G	A	40	PASS	NA	GT	8	11	0	22	0	0	0	0	0	1	1	1	1	1	1	1	1	0	0	0	0	0	0	0	0	0	0	0	0	0	0
gi|118474057|ref|NC_008599.1|	233885	1	CFF8240_0260	-	ABC transporter ATP-binding protein	233837	235492		49		1	GCCTTTTACC.GAGGCTTTAA	G	A	40	PASS	NA	GT	8	11	0	22	0	0	0	0	0	1	1	1	1	1	1	1	1	0	0	0	0	0	0	0	0	0	0	0	0	0	0
gi|118474057|ref|NC_008599.1|	234194	1	CFF8240_0260	-	ABC transporter ATP-binding protein	233837	235492		358		1	TTTGGAATTC.ACAAATTTAA	A	G	40	PASS	NA	GT	8	11	0	22	0	0	0	0	0	1	1	1	1	1	1	1	1	0	0	0	0	0	0	0	0	0	0	0	0	0	0
gi|118474057|ref|NC_008599.1|	234721	0	CFF8240_0260	-	ABC transporter ATP-binding protein	233837	235492		885		1	AGATAAAAAC.CAAAGCGCAT	C	T	40	PASS	NA	GT	8	11	0	22	0	0	0	0	0	1	1	1	1	1	1	1	1	0	0	0	0	0	0	0	0	0	0	0	0	0	0
gi|118474057|ref|NC_008599.1|	234906	1	CFF8240_0260	-	ABC transporter ATP-binding protein	233837	235492		1070		1	AAATCGACCA.CGTTTAAGAT	C	T	40	PASS	NA	GT	8	11	0	22	0	0	0	0	0	1	1	1	1	1	1	1	1	0	0	0	0	0	0	0	0	0	0	0	0	0	0
gi|118474057|ref|NC_008599.1|	235015	0	CFF8240_0260	-	ABC transporter ATP-binding protein	233837	235492		1179		1	CTCAAAAATT.CTCATTATAC	C	T	40	PASS	NA	GT	8	11	0	22	0	0	0	0	0	1	1	1	1	1	1	1	1	0	0	0	0	0	0	0	0	0	0	0	0	0	0
gi|118474057|ref|NC_008599.1|	235047	1	CFF8240_0260	-	ABC transporter ATP-binding protein	233837	235492		1211		1	TTAAAAGACA.ATCTTGACTT	A	G	40	PASS	NA	GT	8	11	0	22	0	0	0	0	0	1	1	1	1	1	1	1	1	0	0	0	0	0	0	0	0	0	0	0	0	0	0
gi|118474057|ref|NC_008599.1|	235249	0	CFF8240_0260	-	ABC transporter ATP-binding protein	233837	235492		1413		1	AAGCGACAAG.CGGAGTAGAT	C	T	40	PASS	NA	GT	8	11	0	22	0	0	0	0	0	1	1	1	1	1	1	1	1	0	0	0	0	0	0	0	0	0	0	0	0	0	0
gi|118474057|ref|NC_008599.1|	235893	1	CFF8240_0261	-	ABC transporter permease	235482	236555		412		1	TATTTGGGCA.GAAAATTTAA	G	A	40	PASS	NA	GT	8	11	0	22	0	0	0	0	0	1	1	1	1	1	1	1	1	0	0	0	0	0	0	0	0	0	0	0	0	0	0
gi|118474057|ref|NC_008599.1|	235976	0	CFF8240_0261	-	ABC transporter permease	235482	236555		495		1	TTTTGATACC.CGGTTCAATC	C	A	40	PASS	NA	GT	8	11	0	22	0	0	0	0	0	1	1	1	1	1	1	1	1	0	0	0	0	0	0	0	0	0	0	0	0	0	0
gi|118474057|ref|NC_008599.1|	237798	1	CFF8240_0263	-	FUR family transcriptional regulator	237629	238045		170		1	ATGAATATGA.GGATGTTCAT	G	A	40	PASS	NA	GT	8	11	0	22	0	0	0	0	0	1	1	1	1	1	1	1	1	0	0	0	0	0	0	0	0	0	0	0	0	0	0
gi|118474057|ref|NC_008599.1|	238042	#N/A	CFF8240_0263	-	FUR family transcriptional regulator	237629	238045		414		1	TCCATGTAAT.CCATACTAAT	C	G	40	PASS	NA	GT	8	11	0	22	0	0	0	0	0	1	1	1	1	1	1	1	1	0	0	0	0	0	0	0	0	0	0	0	0	0	0
gi|118474057|ref|NC_008599.1|	238059	#N/A							238060			AATTTCCTCT.GAATTATTTT	G	T	40	PASS	NA	GT	8	11	0	22	0	0	0	0	0	1	1	1	1	1	1	1	1	0	0	0	0	0	0	0	0	0	0	0	0	0	0
gi|118474057|ref|NC_008599.1|	240372	1	CFF8240_0265	fliH	flagellar assembly protein H	239934	240731		439		1	TTGCCGCCAT.ATGGCCTTCT	A	C	40	PASS	NA	GT	8	11	0	22	0	0	0	0	0	1	1	1	1	1	1	1	1	0	0	0	0	0	0	0	0	0	0	0	0	0	0
gi|118474057|ref|NC_008599.1|	240598	1	CFF8240_0265	fliH	flagellar assembly protein H	239934	240731		665		1	CTGAGTTTCG.GTTTGCTCTT	G	T	40	PASS	NA	GT	8	11	0	22	0	0	0	0	0	1	1	1	1	1	1	1	1	0	0	0	0	0	0	0	0	0	0	0	0	0	0
gi|118474057|ref|NC_008599.1|	242835	1	CFF8240_0267	fliF	flagellar MS-ring protein	241756	243462		1080		1	TTCACATCTT.CGGCTTTTAA	C	T	40	PASS	NA	GT	8	11	0	22	0	0	0	0	0	1	1	1	1	1	1	1	1	0	0	0	0	0	0	0	0	0	0	0	0	0	0
gi|118474057|ref|NC_008599.1|	243612	1	CFF8240_0268	hisC	histidinol-phosphate aminotransferase	243469	244569		144		1	ATTTTAGTAG.CATTTTGATG	C	T	40	PASS	NA	GT	8	11	0	22	0	0	0	0	0	1	1	1	1	1	1	1	1	0	0	0	0	0	0	0	0	0	0	0	0	0	0
gi|118474057|ref|NC_008599.1|	243880	0	CFF8240_0268	hisC	histidinol-phosphate aminotransferase	243469	244569		412		1	CGCCAAGTCC.GTAAGCTTTT	G	A	40	PASS	NA	GT	8	11	0	22	0	0	0	0	0	1	1	1	1	1	1	1	1	0	0	0	0	0	0	0	0	0	0	0	0	0	0
gi|118474057|ref|NC_008599.1|	244125	1	CFF8240_0268	hisC	histidinol-phosphate aminotransferase	243469	244569		657		1	TTATTTGTAC.GGTAAATTTC	G	A	40	PASS	NA	GT	8	11	0	22	0	0	0	0	0	1	1	1	1	1	1	1	1	0	0	0	0	0	0	0	0	0	0	0	0	0	0
gi|118474057|ref|NC_008599.1|	245059	1	CFF8240_0269	pheA	chorismate mutase/prephenate dehydratase	244572	245648		488		1	TAAAAATCTA.CGACATTGAT	C	T	40	PASS	NA	GT	8	11	0	22	0	0	0	0	0	1	1	1	1	1	1	1	1	0	0	0	0	0	0	0	0	0	0	0	0	0	0
gi|118474057|ref|NC_008599.1|	247116	0	CFF8240_0271	lysA	diaminopimelate decarboxylase	246414	247625		703		1	CACTTTTATG.GGCGTAAAGA	G	A	40	PASS	NA	GT	8	11	0	22	0	0	0	0	0	1	1	1	1	1	1	1	1	0	0	0	0	0	0	0	0	0	0	0	0	0	0
gi|118474057|ref|NC_008599.1|	248435	0	CFF8240_0272	-	permease YjgP/YjgQ	247838	248899		598		1	CAGGATACAA.CTCGTCTATG	C	T	40	PASS	NA	GT	8	11	0	22	0	0	0	0	0	1	1	1	1	1	1	1	1	0	0	0	0	0	0	0	0	0	0	0	0	0	0
gi|118474057|ref|NC_008599.1|	250368	#N/A							250369			ACTCTTTTTT.CATGCAAAAA	C	T	40	PASS	NA	GT	8	11	0	22	0	0	0	0	0	1	1	1	1	1	1	1	1	0	0	0	0	0	0	0	0	0	0	0	0	0	0
gi|118474057|ref|NC_008599.1|	250720	#N/A							250721			AAAAACAAAC.CATAGCAGAA	C	T	40	PASS	NA	GT	8	11	0	22	0	0	0	0	0	1	1	1	1	1	1	1	1	0	0	0	0	0	0	0	0	0	0	0	0	0	0
gi|118474057|ref|NC_008599.1|	251837	#N/A							251838			ATGATAGAGT.GGATACTATA	G	C	40	PASS	NA	GT	8	11	0	22	0	0	0	0	0	1	1	1	1	1	1	1	1	0	0	0	0	0	0	0	0	0	0	0	0	0	0
gi|118474057|ref|NC_008599.1|	252116	#N/A							252117			CTACGATGCT.TGGAGCAACT	T	C	40	PASS	NA	GT	8	11	0	22	0	0	0	0	0	1	1	1	1	1	1	1	1	0	0	0	0	0	0	0	0	0	0	0	0	0	0
gi|118474057|ref|NC_008599.1|	252123	#N/A							252124			GCTTGGAGCA.ACTGCATTTT	A	G	40	PASS	NA	GT	8	11	0	22	0	0	0	0	0	1	1	1	1	1	1	1	1	0	0	0	0	0	0	0	0	0	0	0	0	0	0
gi|118474057|ref|NC_008599.1|	252386	#N/A							252387			ATCCAAATCA.CATAGCAAAT	C	T	40	PASS	NA	GT	8	11	0	22	0	0	0	0	0	1	1	1	1	1	1	1	1	0	0	0	0	0	0	0	0	0	0	0	0	0	0
gi|118474057|ref|NC_008599.1|	253312	0	CFF8240_0277	-	luciferase-alpha subunit	252665	253612		648		1	CCAAATCAAG.TCTTGAAGCT	T	C	40	PASS	NA	GT	8	11	0	22	0	0	0	0	0	1	1	1	1	1	1	1	1	0	0	0	0	0	0	0	0	0	0	0	0	0	0
gi|118474057|ref|NC_008599.1|	253323	1	CFF8240_0277	-	luciferase-alpha subunit	252665	253612		659		1	CTTGAAGCTA.ACAAAGCTAT	A	G	40	PASS	NA	GT	8	11	0	22	0	0	0	0	0	1	1	1	1	1	1	1	1	0	0	0	0	0	0	0	0	0	0	0	0	0	0
gi|118474057|ref|NC_008599.1|	253333	0	CFF8240_0277	-	luciferase-alpha subunit	252665	253612		669		1	ACAAAGCTAT.CAGCTTTTTC	C	A	40	PASS	NA	GT	8	11	0	22	0	0	0	0	0	1	1	1	1	1	1	1	1	0	0	0	0	0	0	0	0	0	0	0	0	0	0
gi|118474057|ref|NC_008599.1|	253585	0	CFF8240_0277	-	luciferase-alpha subunit	252665	253612		921		1	TAAAAGATTA.TGCTAGAAAG	T	C	40	PASS	NA	GT	8	11	0	22	0	0	0	0	0	1	1	1	1	1	1	1	1	0	0	0	0	0	0	0	0	0	0	0	0	0	0
gi|118474057|ref|NC_008599.1|	255975	1	CFF8240_0280	-	iron chelate ABC transporter ATP-binding protein	255582	256310		394		1	AGCCGATGAC.GAGTTTTTAA	G	A	40	PASS	NA	GT	8	11	0	22	0	0	0	0	0	1	1	1	1	1	1	1	1	0	0	0	0	0	0	0	0	0	0	0	0	0	0
gi|118474057|ref|NC_008599.1|	256058	1	CFF8240_0280	-	iron chelate ABC transporter ATP-binding protein	255582	256310		477		1	CTATCATAAT.GGACGAGCCA	G	T	40	PASS	NA	GT	8	11	0	22	0	0	0	0	0	1	1	1	1	1	1	1	1	0	0	0	0	0	0	0	0	0	0	0	0	0	0
gi|118474057|ref|NC_008599.1|	256582	0	CFF8240_0281	-	hypothetical protein	256307	257098		276		1	GTGATTATAG.TGATGAAATG	T	C	40	PASS	NA	GT	8	11	0	22	0	0	0	0	0	1	1	1	1	1	1	1	1	0	0	0	0	0	0	0	0	0	0	0	0	0	0
gi|118474057|ref|NC_008599.1|	256676	1	CFF8240_0281	-	hypothetical protein	256307	257098		370		1	TAGCTGGGAA.GAGCTTCCAA	G	A	40	PASS	NA	GT	8	11	0	22	0	0	0	0	0	1	1	1	1	1	1	1	1	0	0	0	0	0	0	0	0	0	0	0	0	0	0
gi|118474057|ref|NC_008599.1|	257071	0	CFF8240_0281	-	hypothetical protein	256307	257098		765		1	AAGAGATGAA.TTGGGCTTTT	T	C	40	PASS	NA	GT	8	11	0	22	0	0	0	0	0	1	1	1	1	1	1	1	1	0	0	0	0	0	0	0	0	0	0	0	0	0	0
gi|118474057|ref|NC_008599.1|	257156	1	CFF8240_0282	exbB	TonB-system energizer ExbB	257109	257537		48		1	ATATTATTAT.GGGAATTTTG	G	A	40	PASS	NA	GT	8	11	0	22	0	0	0	0	0	1	1	1	1	1	1	1	1	0	0	0	0	0	0	0	0	0	0	0	0	0	0
gi|118474057|ref|NC_008599.1|	258265	1	CFF8240_0284	-	TonB family protein	257922	258674		344		1	AAAATTCCGC.CTGAAATTCC	C	T	40	PASS	NA	GT	8	11	0	22	0	0	0	0	0	1	1	1	1	1	1	1	1	0	0	0	0	0	0	0	0	0	0	0	0	0	0
gi|118474057|ref|NC_008599.1|	258656	0	CFF8240_0284	-	TonB family protein	257922	258674		735		1	CGCTTGATAT.CGCTTTTAAA	C	T	40	PASS	NA	GT	8	11	0	22	0	0	0	0	0	1	1	1	1	1	1	1	1	0	0	0	0	0	0	0	0	0	0	0	0	0	0
gi|118474057|ref|NC_008599.1|	258900	0	CFF8240_0285	lys	saccharopine dehydrogenase	258856	260070		45		1	TTAGTCAAGC.AGCGACCGTA	A	G	40	PASS	NA	GT	8	11	0	22	0	0	0	0	0	1	1	1	1	1	1	1	1	0	0	0	0	0	0	0	0	0	0	0	0	0	0
gi|118474057|ref|NC_008599.1|	259095	0	CFF8240_0285	lys	saccharopine dehydrogenase	258856	260070		240		1	CGGATTTGTT.GTTAAATGTT	G	A	40	PASS	NA	GT	8	11	0	22	0	0	0	0	0	1	1	1	1	1	1	1	1	0	0	0	0	0	0	0	0	0	0	0	0	0	0
gi|118474057|ref|NC_008599.1|	259154	1	CFF8240_0285	lys	saccharopine dehydrogenase	258856	260070		299		1	GCGGAGGCCG.GAATTCCATA	G	A	40	PASS	NA	GT	8	11	0	22	0	0	0	0	0	1	1	1	1	1	1	1	1	0	0	0	0	0	0	0	0	0	0	0	0	0	0
gi|118474057|ref|NC_008599.1|	260189	0	CFF8240_0286	-	hypothetical protein	260067	260327		123		1	ATTTGGCTTT.GAGCTTACCG	G	A	40	PASS	NA	GT	8	11	0	22	0	0	0	0	0	1	1	1	1	1	1	1	1	0	0	0	0	0	0	0	0	0	0	0	0	0	0
gi|118474057|ref|NC_008599.1|	260767	1	CFF8240_0288	-	hypothetical protein	260593	261408		175		1	AGAGTTTTAC.TCACTCCATA	T	C	40	PASS	NA	GT	8	11	0	22	0	0	0	0	0	1	1	1	1	1	1	1	1	0	0	0	0	0	0	0	0	0	0	0	0	0	0
gi|118474057|ref|NC_008599.1|	260839	1	CFF8240_0288	-	hypothetical protein	260593	261408		247		1	TAAAATTTGC.ATTTATGCTA	A	G	40	PASS	NA	GT	8	11	0	22	0	0	0	0	0	1	1	1	1	1	1	1	1	0	0	0	0	0	0	0	0	0	0	0	0	0	0
gi|118474057|ref|NC_008599.1|	261847	0	CFF8240_0289	-	RNA methyltransferase	261445	262125		403		1	GGCTTATGAG.CTGCCTATAA	C	T	40	PASS	NA	GT	8	11	0	22	0	0	0	0	0	1	1	1	1	1	1	1	1	0	0	0	0	0	0	0	0	0	0	0	0	0	0
gi|118474057|ref|NC_008599.1|	262280	1	CFF8240_0290	-	hypothetical protein	262205	263044		76		1	AAGAGAGTAT.GGGTGGGATC	G	A	40	PASS	NA	GT	8	11	0	22	0	0	0	0	0	1	1	1	1	1	1	1	1	0	0	0	0	0	0	0	0	0	0	0	0	0	0
gi|118474057|ref|NC_008599.1|	262654	0	CFF8240_0290	-	hypothetical protein	262205	263044		450		1	AAAATGAGTC.TTTATTTAGC	T	C	40	PASS	NA	GT	8	11	0	22	0	0	0	0	0	1	1	1	1	1	1	1	1	0	0	0	0	0	0	0	0	0	0	0	0	0	0
gi|118474057|ref|NC_008599.1|	263422	1	CFF8240_0291	-	hypothetical protein	263038	263856		385		1	GAGTATATCT.ATAAATACGC	A	G	40	PASS	NA	GT	8	11	0	22	0	0	0	0	0	1	1	1	1	1	1	1	1	0	0	0	0	0	0	0	0	0	0	0	0	0	0
gi|118474057|ref|NC_008599.1|	264010	1	CFF8240_0292	-	aspartate aminotransferase	263866	265074		145		1	CAGAACGCCG.GCACACATCA	G	A	40	PASS	NA	GT	8	11	0	22	0	0	0	0	0	1	1	1	1	1	1	1	1	0	0	0	0	0	0	0	0	0	0	0	0	0	0
gi|118474057|ref|NC_008599.1|	266605	1	CFF8240_0294	-	hypothetical protein	266341	266679		265		1	ATACGATTTT.GATTTGAATT	G	A	40	PASS	NA	GT	8	11	0	22	0	0	0	0	0	1	1	1	1	1	1	1	1	0	0	0	0	0	0	0	0	0	0	0	0	0	0
gi|118474057|ref|NC_008599.1|	270016	0	CFF8240_0299	purF	amidophosphoribosyltransferase	269960	271300		57		1	CTGCTTATTA.CGGTCTATTT	C	T	40	PASS	NA	GT	8	11	0	22	0	0	0	0	0	1	1	1	1	1	1	1	1	0	0	0	0	0	0	0	0	0	0	0	0	0	0
gi|118474057|ref|NC_008599.1|	270895	0	CFF8240_0299	purF	amidophosphoribosyltransferase	269960	271300		936		1	ATCACTATGT.GGGTCGTACA	G	A	40	PASS	NA	GT	8	11	0	22	0	0	0	0	0	1	1	1	1	1	1	1	1	0	0	0	0	0	0	0	0	0	0	0	0	0	0
gi|118474057|ref|NC_008599.1|	272001	1	CFF8240_0301	-	putative integral membrane protein	271892	272332		110		1	TTCTATCACG.CTATTTTTTT	C	T	40	PASS	NA	GT	8	11	0	22	0	0	0	0	0	1	1	1	1	1	1	1	1	0	0	0	0	0	0	0	0	0	0	0	0	0	0
gi|118474057|ref|NC_008599.1|	272202	1	CFF8240_0301	-	putative integral membrane protein	271892	272332		311		1	TCTTAAAGTT.TCATCTATAA	T	C	40	PASS	NA	GT	8	11	0	22	0	0	0	0	0	1	1	1	1	1	1	1	1	0	0	0	0	0	0	0	0	0	0	0	0	0	0
gi|118474057|ref|NC_008599.1|	276097	1	CFF8240_0307	-	hypothetical protein	275883	276281		215		1	GAATTTGATA.AAGTAGCAGT	A	T	40	PASS	NA	GT	8	11	0	22	0	0	0	0	0	1	1	1	1	1	1	1	1	0	0	0	0	0	0	0	0	0	0	0	0	0	0
gi|118474057|ref|NC_008599.1|	278770	0	CFF8240_0312	-	hypothetical protein	277996	281064		775		1	AGTTTTTTAT.TTTGTAATTT	T	C	40	PASS	NA	GT	8	11	0	22	0	0	0	0	0	1	1	1	1	1	1	1	1	0	0	0	0	0	0	0	0	0	0	0	0	0	0
gi|118474057|ref|NC_008599.1|	278836	0	CFF8240_0312	-	hypothetical protein	277996	281064		841		1	TTACCGAATA.CGGAGTTATA	C	T	40	PASS	NA	GT	8	11	0	22	0	0	0	0	0	1	1	1	1	1	1	1	1	0	0	0	0	0	0	0	0	0	0	0	0	0	0
gi|118474057|ref|NC_008599.1|	278964	1	CFF8240_0312	-	hypothetical protein	277996	281064		969		1	CCGTGAAGCG.CGATATTGCT	C	T	40	PASS	NA	GT	8	11	0	22	0	0	0	0	0	1	1	1	1	1	1	1	1	0	0	0	0	0	0	0	0	0	0	0	0	0	0
gi|118474057|ref|NC_008599.1|	279543	1	CFF8240_0312	-	hypothetical protein	277996	281064		1548		1	TCATCTTTTG.CATTTAAATT	C	T	40	PASS	NA	GT	8	11	0	22	0	0	0	0	0	1	1	1	1	1	1	1	1	0	0	0	0	0	0	0	0	0	0	0	0	0	0
gi|118474057|ref|NC_008599.1|	279962	1	CFF8240_0312	-	hypothetical protein	277996	281064		1967		1	TATTTTATTT.AATGCGAATG	A	G	40	PASS	NA	GT	8	11	0	22	0	0	0	0	0	1	1	1	1	1	1	1	1	0	0	0	0	0	0	0	0	0	0	0	0	0	0
gi|118474057|ref|NC_008599.1|	281372	0	CFF8240_0313	-	hypothetical protein	281169	282236		204		1	ACGATTACGA.GAGTTGGCTT	G	A	40	PASS	NA	GT	8	11	0	22	0	0	0	0	0	1	1	1	1	1	1	1	1	0	0	0	0	0	0	0	0	0	0	0	0	0	0
gi|118474057|ref|NC_008599.1|	282277	#N/A							282278			TATATCTTTA.ACAAGCTAAA	A	G	40	PASS	NA	GT	8	11	0	22	0	0	0	0	0	1	1	1	1	1	1	1	1	0	0	0	0	0	0	0	0	0	0	0	0	0	0
gi|118474057|ref|NC_008599.1|	286544	0	CFF8240_0318	-	rod shape-determining protein MreC	286434	287138		111		1	AGATAACAGA.GCATTTTAGG	G	A	40	PASS	NA	GT	8	11	0	22	0	0	0	0	0	1	1	1	1	1	1	1	1	0	0	0	0	0	0	0	0	0	0	0	0	0	0
gi|118474057|ref|NC_008599.1|	288175	0	CFF8240_0319	carB	carbamoyl phosphate synthase large subunit	287138	290392		1038		1	GCTTTGAGCC.TGTGATTGAC	T	C	40	PASS	NA	GT	8	11	0	22	0	0	0	0	0	1	1	1	1	1	1	1	1	0	0	0	0	0	0	0	0	0	0	0	0	0	0
gi|118474057|ref|NC_008599.1|	288688	0	CFF8240_0319	carB	carbamoyl phosphate synthase large subunit	287138	290392		1551		1	AACATAAAAT.CAACTTAGAG	C	A	40	PASS	NA	GT	8	11	0	22	0	0	0	0	0	1	1	1	1	1	1	1	1	0	0	0	0	0	0	0	0	0	0	0	0	0	0
gi|118474057|ref|NC_008599.1|	288979	0	CFF8240_0319	carB	carbamoyl phosphate synthase large subunit	287138	290392		1842		1	GTGATATTTT.GTATTTCGAA	G	A	40	PASS	NA	GT	8	11	0	22	0	0	0	0	0	1	1	1	1	1	1	1	1	0	0	0	0	0	0	0	0	0	0	0	0	0	0
gi|118474057|ref|NC_008599.1|	289804	0	CFF8240_0319	carB	carbamoyl phosphate synthase large subunit	287138	290392		2667		1	CAAAAAACAG.CAGCGTATAT	C	T	40	PASS	NA	GT	8	11	0	22	0	0	0	0	0	1	1	1	1	1	1	1	1	0	0	0	0	0	0	0	0	0	0	0	0	0	0
gi|118474057|ref|NC_008599.1|	290204	1	CFF8240_0319	carB	carbamoyl phosphate synthase large subunit	287138	290392		3067		1	CGGCGAAGTC.AGCTTAGCGG	A	G	40	PASS	NA	GT	8	11	0	22	0	0	0	0	0	1	1	1	1	1	1	1	1	0	0	0	0	0	0	0	0	0	0	0	0	0	0
gi|118474057|ref|NC_008599.1|	290988	0	CFF8240_0320	-	molybdenum transport system protein ModD	290389	291228		600		1	ATTTAGAATT.TGCAAAAGCT	T	C	40	PASS	NA	GT	8	11	0	22	0	0	0	0	0	1	1	1	1	1	1	1	1	0	0	0	0	0	0	0	0	0	0	0	0	0	0
gi|118474057|ref|NC_008599.1|	291088	1	CFF8240_0320	-	molybdenum transport system protein ModD	290389	291228		700		1	CGCGAATTTC.CCGAATTCTA	C	T	40	PASS	NA	GT	8	11	0	22	0	0	0	0	0	1	1	1	1	1	1	1	1	0	0	0	0	0	0	0	0	0	0	0	0	0	0
gi|118474057|ref|NC_008599.1|	291317	0	CFF8240_0321	-	hypothetical protein	291225	291647		93		1	CATTAGATCA.GCCTTGTCTT	G	A	40	PASS	NA	GT	8	11	0	22	0	0	0	0	0	1	1	1	1	1	1	1	1	0	0	0	0	0	0	0	0	0	0	0	0	0	0
gi|118474057|ref|NC_008599.1|	292789	0	CFF8240_0322	-	methyl-accepting chemotaxis protein	291749	293047		1041		1	CTGCAAGAGC.CGGAGACCAC	C	T	40	PASS	NA	GT	8	11	0	22	0	0	0	0	0	1	1	1	1	1	1	1	1	0	0	0	0	0	0	0	0	0	0	0	0	0	0
gi|118474057|ref|NC_008599.1|	294218	0	CFF8240_0324	-	MoeB/thiF family protein	293951	294598		268		1	GTTTTTTATG.ACATTTTTTT	A	G	40	PASS	NA	GT	8	11	0	22	0	0	0	0	0	1	1	1	1	1	1	1	1	0	0	0	0	0	0	0	0	0	0	0	0	0	0
gi|118474057|ref|NC_008599.1|	295800	0	CFF8240_0326	lpxB	ipid-A-disaccharide synthase	295450	296481		351		1	GGAAAAGAGG.ACGCGCGGCT	A	G	40	PASS	NA	GT	8	11	0	22	0	0	0	0	0	1	1	1	1	1	1	1	1	0	0	0	0	0	0	0	0	0	0	0	0	0	0
gi|118474057|ref|NC_008599.1|	296181	0	CFF8240_0326	lpxB	ipid-A-disaccharide synthase	295450	296481		732		1	CTACTCTTGA.AGCGGCTCTT	A	G	40	PASS	NA	GT	8	11	0	22	0	0	0	0	0	1	1	1	1	1	1	1	1	0	0	0	0	0	0	0	0	0	0	0	0	0	0
gi|118474057|ref|NC_008599.1|	296208	0	CFF8240_0326	lpxB	ipid-A-disaccharide synthase	295450	296481		759		1	CTCCGTTTGT.GCTTTGTTAT	G	A	40	PASS	NA	GT	8	11	0	22	0	0	0	0	0	1	1	1	1	1	1	1	1	0	0	0	0	0	0	0	0	0	0	0	0	0	0
gi|118474057|ref|NC_008599.1|	297384	1	CFF8240_0328	argC	N-acetyl-gamma-glutamyl-phosphate reductase	297012	298040		373		1	AAAAGAAGCC.GTTTATGGAC	G	T	40	PASS	NA	GT	8	11	0	22	0	0	0	0	0	1	1	1	1	1	1	1	1	0	0	0	0	0	0	0	0	0	0	0	0	0	0
gi|118474057|ref|NC_008599.1|	300105	0	CFF8240_0331	-	chemotaxis histidine kinase	299716	302028		390		1	TAAGTGAAGG.CGAAGCACCG	C	T	40	PASS	NA	GT	8	11	0	22	0	0	0	0	0	1	1	1	1	1	1	1	1	0	0	0	0	0	0	0	0	0	0	0	0	0	0
gi|118474057|ref|NC_008599.1|	301533	0	CFF8240_0331	-	chemotaxis histidine kinase	299716	302028		1818		1	TCAGAGGAGA.CGGAAAAGTT	C	T	40	PASS	NA	GT	8	11	0	22	0	0	0	0	0	1	1	1	1	1	1	1	1	0	0	0	0	0	0	0	0	0	0	0	0	0	0
gi|118474057|ref|NC_008599.1|	302337	0	CFF8240_0332	-	purine-binding chemotaxis protein CheW	302038	302535		300		1	CTCGCTATAT.CGTTATGAAA	C	A	40	PASS	NA	GT	8	11	0	22	0	0	0	0	0	1	1	1	1	1	1	1	1	0	0	0	0	0	0	0	0	0	0	0	0	0	0
gi|118474057|ref|NC_008599.1|	302855	0	CFF8240_0333	serB	phosphoserine phosphatase SerB	302544	303167		312		1	TAGCAACTGA.TGCTGCTCAA	T	C	40	PASS	NA	GT	8	11	0	22	0	0	0	0	0	1	1	1	1	1	1	1	1	0	0	0	0	0	0	0	0	0	0	0	0	0	0
gi|118474057|ref|NC_008599.1|	304599	1	CFF8240_0335	pilT	twitching motility protein PilT	304185	305381		415		1	AGAGATTTAT.AGAGGTATAA	A	G	40	PASS	NA	GT	8	11	0	22	0	0	0	0	0	1	1	1	1	1	1	1	1	0	0	0	0	0	0	0	0	0	0	0	0	0	0
gi|118474057|ref|NC_008599.1|	306478	0	CFF8240_0337	pth	peptidyl-tRNA hydrolase	305978	306523		501		1	TTATATCTTG.CGGTGATATA	C	T	40	PASS	NA	GT	8	11	0	22	0	0	0	0	0	1	1	1	1	1	1	1	1	0	0	0	0	0	0	0	0	0	0	0	0	0	0
gi|118474057|ref|NC_008599.1|	306779	0	CFF8240_0338	nspC	carboxynorspermidine decarboxylase	306597	307730		183		1	GAGCTACTTG.TAGTGGTTTG	T	C	40	PASS	NA	GT	8	11	0	22	0	0	0	0	0	1	1	1	1	1	1	1	1	0	0	0	0	0	0	0	0	0	0	0	0	0	0
gi|118474057|ref|NC_008599.1|	307346	0	CFF8240_0338	nspC	carboxynorspermidine decarboxylase	306597	307730		750		1	TTATTTCTAG.CGTACTAGAT	C	T	40	PASS	NA	GT	8	11	0	22	0	0	0	0	0	1	1	1	1	1	1	1	1	0	0	0	0	0	0	0	0	0	0	0	0	0	0
gi|118474057|ref|NC_008599.1|	308555	0	CFF8240_0340	selD	selenide, water dikinase	308472	309425		84		1	AAGATGCCGG.GGTATTTCTG	G	A	40	PASS	NA	GT	8	11	0	22	0	0	0	0	0	1	1	1	1	1	1	1	1	0	0	0	0	0	0	0	0	0	0	0	0	0	0
gi|118474057|ref|NC_008599.1|	310272	0	CFF8240_0342	flhB	flagellar biosynthesis protein FlhB	310072	311145		201		1	GTCTTATCGG.CGTAGAAATT	C	A	40	PASS	NA	GT	8	11	0	22	0	0	0	0	0	1	1	1	1	1	1	1	1	0	0	0	0	0	0	0	0	0	0	0	0	0	0
gi|118474057|ref|NC_008599.1|	310944	0	CFF8240_0342	flhB	flagellar biosynthesis protein FlhB	310072	311145		873		1	CAAAAGGCGT.AGATCATCTA	A	G	40	PASS	NA	GT	8	11	0	22	0	0	0	0	0	1	1	1	1	1	1	1	1	0	0	0	0	0	0	0	0	0	0	0	0	0	0
gi|118474057|ref|NC_008599.1|	312442	#N/A							312443			TAGCTGAATT.TTATCTGGAA	T	C	40	PASS	NA	GT	8	11	0	22	0	0	0	0	0	1	1	1	1	1	1	1	1	0	0	0	0	0	0	0	0	0	0	0	0	0	0
gi|118474057|ref|NC_008599.1|	313158	0	CFF8240_0344	uvrA	excinuclease ABC subunit A	312717	315548		442		1	CGTAAATTTT.CGGTACTGCT	C	T	40	PASS	NA	GT	8	11	0	22	0	0	0	0	0	1	1	1	1	1	1	1	1	0	0	0	0	0	0	0	0	0	0	0	0	0	0
gi|118474057|ref|NC_008599.1|	313308	0	CFF8240_0344	uvrA	excinuclease ABC subunit A	312717	315548		592		1	CCGGTAAAAA.GTGCATTTCT	G	A	40	PASS	NA	GT	8	11	0	22	0	0	0	0	0	1	1	1	1	1	1	1	1	0	0	0	0	0	0	0	0	0	0	0	0	0	0
gi|118474057|ref|NC_008599.1|	314283	0	CFF8240_0344	uvrA	excinuclease ABC subunit A	312717	315548		1567		1	CTATGATATC.GCCTATGGTT	G	A	40	PASS	NA	GT	8	11	0	22	0	0	0	0	0	1	1	1	1	1	1	1	1	0	0	0	0	0	0	0	0	0	0	0	0	0	0
gi|118474057|ref|NC_008599.1|	315883	1	CFF8240_0346	-	sodium-dependent transporter	315785	317443		99		1	TGTATTATAT.GATGCCAAGT	G	A	40	PASS	NA	GT	8	11	0	22	0	0	0	0	0	1	1	1	1	1	1	1	1	0	0	0	0	0	0	0	0	0	0	0	0	0	0
gi|118474057|ref|NC_008599.1|	315892	0	CFF8240_0346	-	sodium-dependent transporter	315785	317443		108		1	TGATGCCAAG.TAGTGCTGGA	T	C	40	PASS	NA	GT	8	11	0	22	0	0	0	0	0	1	1	1	1	1	1	1	1	0	0	0	0	0	0	0	0	0	0	0	0	0	0
gi|118474057|ref|NC_008599.1|	316429	0	CFF8240_0346	-	sodium-dependent transporter	315785	317443		645		1	CAAGTGCTGT.GATCCATAAA	G	T	40	PASS	NA	GT	8	11	0	22	0	0	0	0	0	1	1	1	1	1	1	1	1	0	0	0	0	0	0	0	0	0	0	0	0	0	0
gi|118474057|ref|NC_008599.1|	316580	1	CFF8240_0346	-	sodium-dependent transporter	315785	317443		796		1	AAATGCACTT.CTTGTAGCTC	C	T	40	PASS	NA	GT	8	11	0	22	0	0	0	0	0	1	1	1	1	1	1	1	1	0	0	0	0	0	0	0	0	0	0	0	0	0	0
gi|118474057|ref|NC_008599.1|	316727	1	CFF8240_0346	-	sodium-dependent transporter	315785	317443		943		1	AGACGAGATA.CCAGGAGGTA	C	A	40	PASS	NA	GT	8	11	0	22	0	0	0	0	0	1	1	1	1	1	1	1	1	0	0	0	0	0	0	0	0	0	0	0	0	0	0
gi|118474057|ref|NC_008599.1|	317376	1	CFF8240_0346	-	sodium-dependent transporter	315785	317443		1592		1	TTAAATATAG.TAGGTATATT	T	C	40	PASS	NA	GT	8	11	0	22	0	0	0	0	0	1	1	1	1	1	1	1	1	0	0	0	0	0	0	0	0	0	0	0	0	0	0
gi|118474057|ref|NC_008599.1|	318096	0	CFF8240_0347	-	hypothetical protein	317466	318209		631		1	ATTTGATATC.GTATCCTAAA	G	A	40	PASS	NA	GT	8	11	0	22	0	0	0	0	0	1	1	1	1	1	1	1	1	0	0	0	0	0	0	0	0	0	0	0	0	0	0
gi|118474057|ref|NC_008599.1|	319499	1	CFF8240_0349	-	hypothetical protein	319021	319527		479		1	GCGGCTCAAT.CAAACTTCTT	C	T	40	PASS	NA	GT	8	11	0	22	0	0	0	0	0	1	1	1	1	1	1	1	1	0	0	0	0	0	0	0	0	0	0	0	0	0	0
gi|118474057|ref|NC_008599.1|	319503	0	CFF8240_0349	-	hypothetical protein	319021	319527		483		1	CTCAATCAAA.CTTCTTTAAA	C	T	40	PASS	NA	GT	8	11	0	22	0	0	0	0	0	1	1	1	1	1	1	1	1	0	0	0	0	0	0	0	0	0	0	0	0	0	0
gi|118474057|ref|NC_008599.1|	320817	1	CFF8240_0350	-	anthranilate synthase component 1	319719	320978		1099		1	TATTCGTTCG.GCTATTTTTA	G	A	40	PASS	NA	GT	8	11	0	22	0	0	0	0	0	1	1	1	1	1	1	1	1	0	0	0	0	0	0	0	0	0	0	0	0	0	0
gi|118474057|ref|NC_008599.1|	322346	1	CFF8240_0351	-	anthranilate synthase component II	320975	322570		1372		1	GGCTTTTCAC.GCCGATATAG	G	T	40	PASS	NA	GT	8	11	0	22	0	0	0	0	0	1	1	1	1	1	1	1	1	0	0	0	0	0	0	0	0	0	0	0	0	0	0
gi|118474057|ref|NC_008599.1|	324538	1	CFF8240_0354	trpA	tryptophan synthase subunit alpha	324343	325092		196		1	TAGTTTTAGT.GCGTGTCAAA	G	A	40	PASS	NA	GT	8	11	0	22	0	0	0	0	0	1	1	1	1	1	1	1	1	0	0	0	0	0	0	0	0	0	0	0	0	0	0
gi|118474057|ref|NC_008599.1|	325139	#N/A							325140			TTAATAGGTT.TAAATTTGAA	T	C	40	PASS	NA	GT	8	11	0	22	0	0	0	0	0	1	1	1	1	1	1	1	1	0	0	0	0	0	0	0	0	0	0	0	0	0	0
gi|118474057|ref|NC_008599.1|	325228	#N/A							325229			TAAAAAAGCT.AAGGAGTAAG	A	G	40	PASS	NA	GT	8	11	0	22	0	0	0	0	0	1	1	1	1	1	1	1	1	0	0	0	0	0	0	0	0	0	0	0	0	0	0
gi|118474057|ref|NC_008599.1|	326612	0	CFF8240_0357	-	hypothetical protein	325959	326906		654		1	CAAAGACCGA.GGAGATAAAA	G	A	40	PASS	NA	GT	8	11	0	22	0	0	0	0	0	1	1	1	1	1	1	1	1	0	0	0	0	0	0	0	0	0	0	0	0	0	0
gi|118474057|ref|NC_008599.1|	327202	1	CFF8240_0358	-	hypothetical protein	326946	327515		257		1	TCTTCCCATT.CCAAAATTAC	C	T	40	PASS	NA	GT	8	11	0	22	0	0	0	0	0	1	1	1	1	1	1	1	1	0	0	0	0	0	0	0	0	0	0	0	0	0	0
gi|118474057|ref|NC_008599.1|	328006	0	CFF8240_0359	modB	molybdate ABC transporter permease	327541	328206		466		1	ACGAGTATGG.AGATAGAAAA	A	G	40	PASS	NA	GT	8	11	0	22	0	0	0	0	0	1	1	1	1	1	1	1	1	0	0	0	0	0	0	0	0	0	0	0	0	0	0
gi|118474057|ref|NC_008599.1|	328703	1	CFF8240_0360	-	molybdenum transport ATP-binding protein	328203	329054		501		1	GAGTTTTTGT.GTTCATCGAG	G	A	40	PASS	NA	GT	8	11	0	22	0	0	0	0	0	1	1	1	1	1	1	1	1	0	0	0	0	0	0	0	0	0	0	0	0	0	0
gi|118474057|ref|NC_008599.1|	328980	0	CFF8240_0360	-	molybdenum transport ATP-binding protein	328203	329054		778		1	CTACAAAATC.TCCCTTTTTT	T	C	40	PASS	NA	GT	8	11	0	22	0	0	0	0	0	1	1	1	1	1	1	1	1	0	0	0	0	0	0	0	0	0	0	0	0	0	0
gi|118474057|ref|NC_008599.1|	329841	1	CFF8240_0362	modA	molybdate ABC transporter periplasmic molybdate-binding protein	329425	330165		417		1	CCTTTTGTCA.CATCAAATCC	C	T	40	PASS	NA	GT	8	11	0	22	0	0	0	0	0	1	1	1	1	1	1	1	1	0	0	0	0	0	0	0	0	0	0	0	0	0	0
gi|118474057|ref|NC_008599.1|	330510	0	CFF8240_0363	-	ModE family transcriptional regulator	330309	331100		202		1	CAGCTGATAT.CTTTATATCT	C	T	40	PASS	NA	GT	8	11	0	22	0	0	0	0	0	1	1	1	1	1	1	1	1	0	0	0	0	0	0	0	0	0	0	0	0	0	0
gi|118474057|ref|NC_008599.1|	331596	0	CFF8240_0364	-	VacJ family lipoprotein	331264	331977		333		1	TAGCTAATAC.CATAGTTGGA	C	T	40	PASS	NA	GT	8	11	0	22	0	0	0	0	0	1	1	1	1	1	1	1	1	0	0	0	0	0	0	0	0	0	0	0	0	0	0
gi|118474057|ref|NC_008599.1|	331909	1	CFF8240_0364	-	VacJ family lipoprotein	331264	331977		646		1	TATAAAAGAT.GCGATAGATC	G	A	40	PASS	NA	GT	8	11	0	22	0	0	0	0	0	1	1	1	1	1	1	1	1	0	0	0	0	0	0	0	0	0	0	0	0	0	0
gi|118474057|ref|NC_008599.1|	331926	0	CFF8240_0364	-	VacJ family lipoprotein	331264	331977		663		1	ATCTTTATCC.ATTTATCAAA	A	G	40	PASS	NA	GT	8	11	0	22	0	0	0	0	0	1	1	1	1	1	1	1	1	0	0	0	0	0	0	0	0	0	0	0	0	0	0
gi|118474057|ref|NC_008599.1|	332417	0	CFF8240_0365	ttg2D	toluene tolerance protein Ttg2D	331980	332579		438		1	GTGCTAGCGG.TGATAATTTT	T	C	40	PASS	NA	GT	8	11	0	22	0	0	0	0	0	1	1	1	1	1	1	1	1	0	0	0	0	0	0	0	0	0	0	0	0	0	0
gi|118474057|ref|NC_008599.1|	332783	1	CFF8240_0367	-	putative integral membrane protein	332579	335044		205		1	TTTAGTTGCC.GCTTATACTC	G	T	40	PASS	NA	GT	8	11	0	22	0	0	0	0	0	1	1	1	1	1	1	1	1	0	0	0	0	0	0	0	0	0	0	0	0	0	0
gi|118474057|ref|NC_008599.1|	333218	1	CFF8240_0367	-	putative integral membrane protein	332579	335044		640		1	TGAACTTCGC.GAAAAAGAGC	G	A	40	PASS	NA	GT	8	11	0	22	0	0	0	0	0	1	1	1	1	1	1	1	1	0	0	0	0	0	0	0	0	0	0	0	0	0	0
gi|118474057|ref|NC_008599.1|	335344	0	CFF8240_0366	-	transport-associated	335017	335592		328		1	TATCTACTTC.GCCTATAAGC	G	T	40	PASS	NA	GT	8	11	0	22	0	0	0	0	0	1	1	1	1	1	1	1	1	0	0	0	0	0	0	0	0	0	0	0	0	0	0
gi|118474057|ref|NC_008599.1|	335660	#N/A							335661			ATTACATATC.GGATATATTC	G	A	40	PASS	NA	GT	8	11	0	22	0	0	0	0	0	1	1	1	1	1	1	1	1	0	0	0	0	0	0	0	0	0	0	0	0	0	0
[truncated: 3,843 more rows]
[truncated: 14 more columns]

## Sheet: Genes-clades
	Gene	Locus	CFF04554 blast hit	CFVI03293 blast hit	Gene	Annotation															Sequence	Strain	98v445	B0129	S0478D	B0066	B0130	B0047	B0151	B0152	B0042	04554	S0693A	B0167	B0168	110800212	B0097	BT1098	H1-UY	8240	B0131	zaf3	ccug33872	64221	adri513	97608	b10	84112	ccug33900
[truncated: 93 more rows]
[truncated: 14 more columns]

[truncated: 4 more sheets: SNPs-abortion, Genes-abortion, Group-annotation, blast results]
